# Supplementary material for: Phylogeography and genetic structure of the oriental river prawn Macrobrachium nipponense (Crustacea: Decapoda: Palaemonidae) in East Asia
Source: PLoS One. 2017 Mar 7;12(3):e0173490. doi: 10.1371/journal.pone.0173490 (PMC5340376; doi:10.1371/journal.pone.0173490)
Supplement: S1 Dataset — (FASTA) [file pone.0173490.s001.fasta]

>SMR-01  
TACTCTTGTCGATAAGAACTCTCAAAGAAAATCACGCTGTTATCCCTAAAGTAACTTATACTTTTAATCCACAAAGAAGGATCACACACTAATTATAATTATTAAATTAAACAGACAGTTACACATTATATCTACATCTCCCCAACGAAATATAAACCTAATAAAGCTACTTTTCACTCAAATTGTAAGCCAAATTAAACTTATATAAAGTTTTATAGGGTCTTATCGTCCCACTAAATAATTTGAGCCTTTTCACTCAAAAGTTAAATTCAAATTACGTAAAGGAGACAGCTCATCCCTCGTCCAACCTTTCATTCAAGCCTTCAATTAAAAGACTACTGACTATGCTACCTTCGCACGGTCAAATTACCGCGGCCCTTTAAATCAATCAGTGGGCAGGCTAGACTTTATAACTTATACA
>SMR-02  
TACTCTTGTCGATAAGAACTCTCAAAGAAAATCACGCTGTTATCCCTAAAGTAACTTATACTTTTAATCCACAAAGAAGGATCACACACTAATTATAATTATTAAATTAAACAGACAGTTACACATTATATCTACATCTCCCCAACGAAATATAAACCTAATAAAGCTACTTTTCACTCAAATTGTAAGCCAAATTAAACTTATATAAAGTTTTATAGGGTCTTATCGTCCCACTAAATAATTTGAGCCTTTTCACTCAAAAGTTAAATTCAAATTACGTAAAGGAGACAGCTCATCCCTCGTCCAACCTTTCATTCAAGCCTTCAATTAAAAGACTACTGACTATGCTACCTTCGCACGGTCAAATTACCGCGGCCCTTTAAATCAATCAGTGGGCAGGCTAGACTTTATAACTTATACA
>SMR-03  
TACTCTTGTCGATAAGAACTCTCAAAGAAAATCACGCTGTTATCCCTAAAGTAACTTATACTTTTAATCCACAAAGAAGGATCACACACTAATTATAATTATTAAATTAAACAGACAGTTACACATTATATCTACATCTCCCCAACGAAATATAAACCTAATAAAGCTACTTTTCACTCAAATTGTAAGCCAAATTAAACTTATATAAAGTTTTATAGGGTCTTATCGTCCCACTAAATAATTTGAGCCTTTTCACTCAAAAGTTAAATTCAAATTACGTAAAGGAGACAGCTCATCCCTCGTCCAACCTTTCATTCAAGCCTTCAATTAAAAGACTACTGACTATGCTACCTTCGCACGGTCAAATTACCGCGGCCCTTTAAATCAATCAGTGGGCAGGCTAGACTTTATAACTTATACA
>SMR-04  
TACTCTTGTCGATAAGAACTCTCAAAGAAAATCACGCTGTTATCCCTAAAGTAACTTATACTTTTAATCCACAAAGAAGGATCACACACTAATTATAATTATTAAATTAAACAGACAGTTACACATTATATCTACATCTCCCCAACGAAATATAAACCTAATAAAGCTACTTTTCACTCAAATTGTAAGCCAAATTAAACTTATATAAAGTTTTATAGGGTCTTATCGTCCCACTAAATAATTTGAGCCTTTTCACTCAAAAGTTAAATTCAAATTACGTAAAGGAGACAGCTCATCCCTCGTCCAACCTTTCATTCAAGCCTTCAATTAAAAGACTACTGACTATGCTACCTTCGCACGGTCAAATTACCGCGGCCCTTTAAATCAATCAGTGGGCAGGCTAGACTTTATAACTTATACA
>SMR-05  
TACTCTTGTCGATAAGAACTCTCAAAGAAAATCACGCTGTTATCCCTAAAGTAACTTATACTTTTAATCCACAAAGAAGGATCACACACTAATTATAATTATTAAATTAAACAGACAGTTACACATTATATCTACATCTCCCCAACGAAATATAAACCTAATAAAGCTACTTTTCACTCAAATTGTAAGCCAAATTAAACTTATATAAAGTTTTATAGGGTCTTATCGTCCCACTAAATAATTTGAGCCTTTTCACTCAAAAGTTAAATTCAAATTACGTAAAGGAGACAGCTCATCCCTCGTCCAACCTTTCATTCAAGCCTTCAATTAAAAGACTACTGACTATGCTACCTTCGCACGGTCAAATTACCGCGGCCCTTTAAATCAATCAGTGGGCAGGCTAGACTTTATAACTTATACA
>SMR-06  
TACTCTTGTCGATAAGAACTCTCAAAGAAAATCACGCTGTTATCCCTAAAGTAACTTATACTTTTAATCCACAAAGAAGGATCACACACTAATTATAATTATTAAATTAAACAGACAGTTACACATTATATCTACATCTCCCCAACGAAATATAAACCTAATAAAGCTACTTTTCACTCAAATTGTAAGCCAAATTAAACTTATATAAAGTTTTATAGGGTCTTATCGTCCCACTAAATAATTTGAGCCTTTTCACTCAAAAGTTAAATTCAAATTACGTAAAGGAGACAGCTCATCCCTCGTCCAACCTTTCATTCAAGCCTTCAATTAAAAGACTACTGACTATGCTACCTTCGCACGGTCAAATTACCGCGGCCCTTTAAATCAATCAGTGGGCAGGCTAGACTTTATAACTTATACA
>SMR-07  
TACTCTTGTCGATAAGAACTCTCAAAGAAAATCACGCTGTTATCCCTAAAGTAACTTATACTTTTAATCCACAAAGAAGGATCACACACTAATTATAATTATTAAATTAAACAGACAGTTACACATTATATCTACATCTCCCCAACGAAATATAAACCTAATAAAGCTACTTTTCACTCAAATTGTAAGCCAAATTAAACTTATATAAAGTTTTATAGGGTCTTATCGTCCCACTAAATAATTTGAGCCTTTTCACTCAAAAGTTAAATTCAAATTACGTAAAGGAGACAGCTCATCCCTCGTCCAACCTTTCATTCAAGCCTTCAATTAAAAGACTACTGACTATGCTACCTTCGCACGGTCAAATTACCGCGGCCCTTTAAATCAATCAGTGGGCAGGCTAGACTTTATAACTTATACA
>SMR-08  
TACTCTTGTCGATAAGAACTCTCAAAGAAAATCACGCTGTTATCCCTAAAGTAACTTATACTTTTAATCCACAAAGAAGGATCACACACTAATTATAATTATTAAATTAAACAGACAGTTACACATTATATCTACATCTCCCCAACGAAATATAAACCTAATAAAGCTACTTTTCACTCAAATTGTAAGCCAAATTAAACTTATATAAAGTTTTATAGGGTCTTATCGTCCCACTAAATAATTTGAGCCTTTTCACTCAAAAGTTAAATTCAAATTACGTAAAGGAGACAGCTCATCCCTCGTCCAACCTTTCATTCAAGCCTTCAATTAAAAGACTACTGACTATGCTACCTTCGCACGGTCAAATTACCGCGGCCCTTTAAATCAATCAGTGGGCAGGCTAGACTTTATAACTTATACA
>SMR-09  
TACTCTTGTCGATAAGAACTCTCAAAGAAAATCACGCTGTTATCCCTAAAGTAACTTATACTTTTAATCCACAAAGAAGGATCACACACTAATTATAATTATTAAATTAAACAGACAGTTACACATTATATCTACATCTCCCCAACGAAATATAAACCTAATAAAGCTACTTTTCACTCAAATTGTAAGCCAAATTAAACTTATATAAAGTTTTATAGGGTCTTATCGTCCCACTAAATAATTTGAGCCTTTTCACTCAAAAGTTAAATTCAAATTACGTAAAGGAGACAGCTCATCCCTCGTCCAACCTTTCATTCAAGCCTTCAATTAAAAGACTACTGACTATGCTACCTTCGCACGGTCAAATTACCGCGGCCCTTTAAATCAATCAGTGGGCAGGCTAGACTTTATAACTTATACA
>SMR-10  
TACTCTTGTCGATAAGAACTCTCAAAGAAAATCACGCTGTTATCCCTAAAGTAACTTATACTTTTAATCCACAAAGAAGGATCACACACTAATTATAATTATTAAATTAAACAGACAGTTACACATTATATCTACATCTCCCCAACGAAATATAAACCTAATAAAGCTACTTTTCACTCAAATTGTAAGCCAAATTAAACTTATATAAAGTTTTATAGGGTCTTATCGTCCCACTAAATAATTTGAGCCTTTTCACTCAAAAGTTAAATTCAAATTACGTAAAGGAGACAGCTCATCCCTCGTCCAACCTTTCATTCAAGCCTTCAATTAAAAGACTACTGACTATGCTACCTTCGCACGGTCAAATTACCGCGGCCCTTTAAATCAATCAGTGGGCAGGCTAGACTTTATAACTTATACA
>SMR-11  
TACTCTTGTCGATAAGAACTCTCAAAGAAAATCACGCTGTTATCCCTAAAGTAACTTATACTTTTAATCCACAAAGAAGGATCACACACTAATTATAATTATTAAATTAAACAGACAGTTACACATTATATCTACATCTCCCCAACGAAATATAAACCTAATAAAGCTACTTTTCACTCAAATTGTAAGCCAAATTAAACTTATATAAAGTTTTATAGGGTCTTATCGTCCCACTAAATAATTTGAGCCTTTTCACTCAAAAGTTAAATTCAAATTACGTAAAGGAGACAGCTCATCCCTCGTCCAACCTTTCATTCAAGCCTTCAATTAAAAGACTACTGACTATGCTACCTTCGCACGGTCAAATTACCGCGGCCCTTTAAATCAATCAGTGGGCAGGCTAGACTTTATAACTTATACA
>SMR-12  
TACTCTTGTCGATAAGAACTCTCAAAGAAAATCACGCTGTTATCCCTAAAGTAACTTATACTTTTAATCCACAAAGAAGGATCACACACTAATTATAATTATTAAATTAAACAGACAGTTACACATTATATCTACATCTCCCCAACGAAATATAAACCTAATAAAGCTACTTTTCACTCAAATTGTAAGCCAAATTAAACTTATATAAAGTTTTATAGGGTCTTATCGTCCCACTAAATAATTTGAGCCTTTTCACTCAAAAGTTAAATTCAAATTACGTAAAGGAGACAGCTCATCCCTCGTCCAACCTTTCATTCAAGCCTTCAATTAAAAGACTACTGACTATGCTACCTTCGCACGGTCAAATTACCGCGGCCCTTTAAATCAATCAGTGGGCAGGCTAGACTTTATAACTTATACA
>SMR-13  
TACTCTTGTCGATAAGAACTCTCAAAGAAAATCACGCTGTTATCCCTAAAGTAACTTATACTTTTAATCCACAAAGAAGGATCACACACTAATTATAATTATTAAATTAAACAGACAGTTACACATTATATCTACATCTCCCCAACGAAATATAAACCTAATAAAGCTACTTTTCACTCAAATTGTAAGCCAAATTAAACTTATATAAAGTTTTATAGGGTCTTATCGTCCCACTAAATAATTTGAGCCTTTTCACTCAAAAGTTAAATTCAAATTACGTAAAGGAGACAGCTCATCCCTCGTCCAACCTTTCATTCAAGCCTTCAATTAAAAGACTACTGACTATGCTACCTTCGCACGGTCAAATTACCGCGGCCCTTTAAATCAATCAGTGGGCAGGCTAGACTTTATAACTTATACA
>SMR-14  
TACTCTTGTCGATAAGAACTCTCAAAGAAAATCACGCTGTTATCCCTAAAGTAACTTATACTTTTAATCCACAAAGAAGGATCACACACTAATTATAATTATTAAATTAAACAGACAGTTACACATTATATCTACATCTCCCCAACGAAATATAAACCTAATAAAGCTACTTTTCACTCAAATTGTAAGCCAAATTAAACTTATATAAAGTTTTATAGGGTCTTATCGTCCCACTAAATAATTTGAGCCTTTTCACTCAAAAGTTAAATTCAAATTACGTAAAGGAGACAGCTCATCCCTCGTCCAACCTTTCATTCAAGCCTTCAATTAAAAGACTACTGACTATGCTACCTTCGCACGGTCAAATTACCGCGGCCCTTTAAATCAATCAGTGGGCAGGCTAGACTTTATAACTTATACA
>SMR-15  
TACTCTTGTCGATAAGAACTCTCAAAGAAAATCACGCTGTTATCCCTAAAGTAACTTATACTTTTAATCCACAAAGAAGGATCACACACTAATTATAATTATTAAATTAAACAGACAGTTACACATTATATCTACATCTCCCCAACGAAATATAAACCTAATAAAGCTACTTTTCACTCAAATTGTAAGCCAAATTAAACTTATATAAAGTTTTATAGGGTCTTATCGTCCCACTAAATAATTTGAGCCTTTTCACTCAAAAGTTAAATTCAAATTACGTAAAGGAGACAGCTCATCCCTCGTCCAACCTTTCATTCAAGCCTTCAATTAAAAGACTACTGACTATGCTACCTTCGCACGGTCAAATTACCGCGGCCCTTTAAATCAATCAGTGGGCAGGCTAGACTTTATAACTTATACA
>SMR-16  
TACTCTTGTCGATAAGAACTCTCAAAGAAAATCACGCTGTTATCCCTAAAGTAACTTATACTTTTAATCCACAAAGAAGGATCACACACTAATTATAATTATTAAATTAAACAGACAGTTACACATTATATCTACATCTCCCCAACGAAATATAAACCTAATAAAGCTACTTTTCACTCAAATTGTAAGCCAAATTAAACTTATATAAAGTTTTATAGGGTCTTATCGTCCCACTAAATAATTTGAGCCTTTTCACTCAAAAGTTAAATTCAAATTACGTAAAGGAGACAGCTCATCCCTCGTCCAACCTTTCATTCAAGCCTTCAATTAAAAGACTACTGACTATGCTACCTTCGCACGGTCAAATTACCGCGGCCAATTAAATCAATCAGTAGGCTGGCTAGACTTTATAACTTATACA
>SMR-17  
TACTCTTGTCGATAAGAACTCTCAAAGAAAATCACGCTGTTATCCCTAAAGTAACTTATACTTTTAATCCACAAAGAAGGATCACACACTAATTATAATTATTAAATTAAACAGACAGTTACACATTATATCTACATCTCCCCAACGAAATATAAACCTAATAAAGCTACTTTTCACTCAAATTGTAAGCCAAATTAAACTTATATAAAGTTTTATAGGGTCTTATCGTCCCACTAAATAATTTGAGCCTTTTCACTCAAAAGTTAAATTCAAATTACGTAAAGGAGACAGCTCATCCCTCGTCCAACCTTTCATTCAAGCCTTCAATTAAAAGACTACTGACTATGCTACCTTCGCACGGTCAAATTACCGCGGCCAATTAAATCAATCTGTACGCTGGCTAGACTTTATAACTTATACA
>SMR-18  
TACTCTTGTCGATAAGAACTCTCAAAGAAAATCACGCTGTTATCCCTAAAGTAACTTATACTTTTAATCCACAAAGAAGGATCACACACTAATTATAATTATTAAATTAAACAGACAGTTACACATTATATCTACATCTCCCCAACGAAATATAAACCTAATAAAGCTACTTTTCACTCAAATTGTAAGCCAAATTAAACTTATATAAAGTTTTATAGGGTCTTATCGTCCCACTAAATAATTTGAGCCTTTTCACTCAAAAGTTAAATTCAAATTACGTAAAGGAGACAGCTCATCCCTCGTCCAACCTTTCATTCAAGCCTTCAATTAAAAGACTACTGACTATGCTACCTTCGCACGGTCAAATTACCGCGGCCCTTTAAATCAATCAGTGGCCAGGCTAGACTTTATAACTTATACA
>SMR-19  
TACTCTTGTCGATAAGAACTCTCAAAGAAAATCACGCTGTTATCCCTAAAGTAACTTATACTTTTAATCCACAAAGAAGGATCACACACTAATTATAATTATTAAATTAAACAGACAGTTACACATTATATCTACATCTCCCCAACGAAATATAAACCTAATAAAGCTACTTTTCACTCAAATTGTAAGCCAAATTAAACTTATATAAAGTTTTATAGGGTCTTATCGTCCCACTAAATAATTTGAGCCTTTTCACTCAAAAGTTAAATTCAAATTACGTAAAGGAGACAGCTCATCCCTCGTCCAACCTTTCATTCAAGCCTTCAATTAAAAGACTACTGACTATGCTACCTTCGCACGGTCAAATTACCGCGGCCCTTTAAATCAATCAGTGGGCAGGCTAGACTTTATAACTTATACA
>SMR-20  
TACTCTTGTCGATAAGAACTCTCAAAGAAAATCACGCTGTTATCCCTAAAGTAACTTATACTTTTAATCCACAAAGAAGGATCACACACTAATTATAATTATTAAATTAAACAGACAGTTACACATTATATCTACATCTCCCCAACGAAATATAAACCTAATAAAGCTACTTTTCACTCAAATTGTAAGCCAAATTAAACTTATATAAAGTTTTATAGGGTCTTATCGTCCCACTAAATAATTTGAGCCTTTTCACTCAAAAGTTAAATTCAAATTACGTAAAGGAGACAGCTCATCCCTCGTCCAACCTTTCATTCAAGCCTTCAATTAAAAGACTACTGACTATGCTACCTTCGCACGGTCAAATTACCGCGGCCCTTTAAATCAATCAGTGGGCAGGCTAGACTTTATAACTTATACA
>SMR-21  
TACTCTTGTCGATAAGAACTCTCAAAGAAAATCACGCTGTTATCCCTAAAGTAACTTATACTTTTAATCCACAAAGAAGGATCACACACTAATTATAATTATTAAATTAAACAGACAGTTACACATTATATCTACATCTCCCCAACGAAATATAAACCTAATAAAGCTACTTTTCACTCAAATTGTAAGCCAAATTAAACTTATATAAAGTTTTATAGGGTCTTATCGTCCCACTAAATAATTTGAGCCTTTTCACTCAAAAGTTAAATTCAAATTACGTAAAGGAGACAGCTCATCCCTCGTCCAACCTTTCATTCAAGCCTTCAATTAAAAGACTACTGACTATGCTACCTTCGCACGGTCAAATTACCGCGGCCCTTTAAATCAATCAGTGGGCAGGCTAGACTTTATAACTTATACA
>SMR-22  
TACTCTTGTCGATAAGAACTCTCAAAGAAAATCACGCTGTTATCCCTAAAGTAACTTATACTTTTAATCCACAAAGAAGGATCACACACTAATTATAATTATTAAATTAAACAGACAGTTACACATTATATCTACATCTCCCCAACGAAATATAAACCTAATAAAGCTACTTTTCACTCAAATTGTAAGCCAAATTAAACTTATATAAAGTTTTATAGGGTCTTATCGTCCCACTAAATAATTTGAGCCTTTTCACTCAAAAGTTAAATTCAAATTACGTAAAGGAGACAGCTCATCCCTCGTCCAACCTTTCATTCAAGCCTTCAATTAAAAGACTACTGACTATGCTACCTTCGCACGGTCAAATTACCGCGGCCCTTTAAATCAATCAGTGGGCAGGCTAGACTTTATAACTTATACA
>SMR-23 
TACTCTTGTCGATAAGAACTCTCAAAGAAAATCACGCTGTTATCCCTAAAGTAACTTATACTTTTAATCCACAAAGAAGGATCACACACTAATTATAATTATTAAATTAAACAGACAGTTACACATTATATCTACATCTCCCCAACGAAATATAAACCTAATAAAGCTACTTTTCACTCAAATTGTAAGCCAAATTAAACTTATATAAAGTTTTATAGGGTCTTATCGTCCCACTAAATAATTTGAGCCTTTTCACTCAAAAGTTAAATTCAAATTACGTAAAGGAGACAGCTCATCCCTCGTCCAACCTTTCATTCAAGCCTTCAATTAAAAGACTACTGACTATGCTACCTTCGCACGGTCAAATTACCGCGGCCCTTTAAATCAATCAGTGGGCAGGCTAGACTTTATAACTTATACA
>SMR-24 
TACTCTTGTCGATAAGAACTCTCAAAGAAAATCACGCTGTTATCCCTAAAGTAACTTATACTTTTAATCCACAAAGAAGGATCACACACTAATTATAATTATTAAATTAAACAGACAGTTACACATTATATCTACATCTCCCCAACGAAATATAAACCTAATAAAGCTACTTTTCACTCAAATTGTAAGCCAAATTAAACTTATATAAAGTTTTATAGGGTCTTATCGTCCCACTAAATAATTTGAGCCTTTTCACTCAAAAGTTAAATTCAAATTACGTAAAGGAGACAGCTCATCCCTCGTCCAACCTTTCATTCAAGCCTTCAATTAAAAGACTACTGACTATGCTACCTTCGCACGGTCAAATTACCGCGGCCCTTTAAATCAATCAGTGGGCAGGCTAGACTTTATAACTTATACA
>SMR-25  
TACTCTTGTCGATAAGAACTCTCAAAGAAAATCACGCTGTTATCCCTAAAGTAACTTATACTTTTAATCCACAAAGAAGGATCACACACTAATTATAATTATTAAATTAAACAGACAGTTACACATTATATCTACATCTCCCCAACGAAATATAAACCTAATAAAGCTACTTTTCACTCAAATTGTAAGCCAAATTAAACTTATATAAAGTTTTATAGGGTCTTATCGTCCCACTAAATAATTTGAGCCTTTTCACTCAAAAGTTAAATTCAAATTACGTAAAGGAGACAGCTCATCCCTCGTCCAACCTTTCATTCAAGCCTTCAATTAAAAGACTACTGACTATGCTACCTTCGCACGGTCAAATTACCGCGGCCCTTTAAATCAATCAGTGGGCAGGCTAGACTTTATAACTTATACA
>SMR-26 
TACTCTTGTCGATAAGAACTCTCAAAGAAAATCACGCTGTTATCCCTAAAGTAACTTATACTTTTAATCCACAAAGAAGGATCACACACTAATTATAATTATTAAATTAAACAGACAGTTACACATTATATCTACATCTCCCCAACGAAATATAAACCTAATAAAGCTACTTTTCACTCAAATTGTAAGCCAAATTAAACTTATATAAAGTTTTATAGGGTCTTATCGTCCCACTAAATAATTTGAGCCTTTTCACTCAAAAGTTAAATTCAAATTACGTAAAGGAGACAGCTCATCCCTCGTCCAACCTTTCATTCAAGCCTTCAATTAAAAGACTACTGACTATGCTACCTTCGCACGGTCAAATTACCGCGGCCCTTTAAATCAATCAGTGGGCAGGCTAGACTTTATAACTTATACA
>MTR-01  
TACTCTTGTCGATAAGAACTCTCAAAGAAAATCACGCTGTTATCCCTAAAGTAACTTATACTTTTAATCCACAAAGAAGGATCACACACTAATTATAATTATTAAATTAAATAGACAGTTACACATTATATCTACATCTCCCCAACGAAATATAAGCCTAATAAAGCTACTTTTCACTCAAATTGTAAGCCAAATTAAACTTATATAAAGTTTTATAGGGTCTTATCGTCCCACTAAATAATTTGAGCCTTTTCACTCAAAAGTTAAATTCAAATTACATAAAGGAGACAGCTCATCCCTCGTCCAACCTTTCATTCAAGCCTTCAATTAAAAGACTACTGACTATGCTACCTTCGCACGGTCAAATTACCGCGGCCCTTTAAATCAATCAGTGGGCAGGCTAGACTTTATAACTTATACA
>MTR-02  
TACTCTTGTCGATAAGAACTCTCAAAGAAAATCACGCTGTTATCCCTAAAGTAACTTATACTTTTAATCCACAAAGAAGGATCACACACTAATTATAATTATTAAATTAAATAGACAGTTACACATTATATCTACATCTCCCCAACGAAATATAAGCCTAATAAAGCTACTTTTCACTCAAATTGTAAGCCAAATTAAACTTATATAAAGTTTTATAGGGTCTTATCGTCCCACTAAATAATTTGAGCCTTTTCACTCAAAAGTTAAATTCAAATTACATAAAGGAGACAGCTCATCCCTCGTCCAACCTTTCATTCAAGCCTTCAATTAAAAGACTACTGACTATGCTACCTTCGCACGGTCAAATTAGCGCGGCCCTTTAAATCAATCAGTGGGCAGGCTAGACTTTATAACTTATACA
>MTR-03  
TACTCTTGTCGATAAGAACTCTCAAAGAAAATCACGCTGTTATCCCTAAAGTAACTTATACTTTTAATCCACAAAGAAGGATCACACACTAATTATAATTATTAAATTAAATAGACAGTTACACATTATATCTACATCTCCCCAACGAAATATAAGCCTAATAAAGCTACTTTTCACTCAAATTGTAAGCCAAATTAAACTTATATAAAGTTTTATAGGGTCTTATCGTCCCACTAAATAATTTGAGCCTTTTCACTCAAAAGTTAAATTCAAATTACATAAAGGAGACAGCTCATCCCTCGTCCAACCTTTCATTCAAGCCTTCAATTAAAAGACTACTGACTATGCTACCTTCGCACGGTCAAATTACCGCGGCCCTTTAAATCAATCAGTGGGCAGGCTAGACTTTATAACTTATACA
>MTR-04
TACTCTTGTCGATAAGAACTCTCAAAGAAAATCACGCTGTTATCCCTAAGGTAACTTATACTTTTAATCCACAAAGAAGGAGCACACACTAATTATAATTATTAAATTAAATAGACAGTTATACATTATATCTACATCTCCCCAACGAAATATAAGCCTAATAAAGCTACTTTTCACTCAAATTGTAAGCCAAATCAAACTTATATAAAGTTTTATAGGGTCTTATCGTCCCACTAAATAATTTGAGCCTTTTCACTCAAAAGTTAAATTCAAATTACATAAAGGAGACAGCTCATCCCTCGTCCAACCTTTCATTCAAGCCTTCAATTAAAAGACTACTGACTATGCTACCTTCGCACGGTCAAATTACCGCGGCCCTTTAAATCAATCAGTGGGCAGGCTAGACTTTATAACTTATACA
>MTR-05 
TACTCTTGTCGATAAGAACTCTCAAAGAAAATCACGCTGTTATCCCTAAAGTAACTTATACTTTTAATCCACAAAGAAGGATCACACACTAATTATAATTATTAAATTAAATAGACAGTTACACATTATATCTACATCTCCCCAACGAAATATAAGCCTAATAAAGCTACTTTTCACTCAAATTGTAAGCCAAATTAAACTTATATAAAGTTTTATAGGGTCTTATCGTCCCACTAAATAATTTGAGCCTTTTCACTCAAAAGTTAAATTCAAATTACATAAAGGAGACAGCTCATCCCTCGTCCAACCTTTCATTCAAGCCTTCAATTAAAAGACTACTGACTATGCTACCTTCGCACGGTCAAATTACCGCGGCCCTTTAAATCAATCAGTGGGCAGGCTAGACTTTATAACTTATACA
>MTR-06 
TACTCTTGTCGATAAGAACTCTCAAAGAAAATCACGCTGTTATCCCTAAAGTAACTTATACTTTTAATCCACAAAGAAGGATCACACACTAATTATAATTATTAAATTAAATAGACAGTTACACATTATATCTACATCTCCCCAACGAAATATAAGCCTAATAAAGCTACTTTTCACTCAAATTGTAAGCCAAATTAAACTTATATAAAGTTTTATAGGGTCTTATCGTCCCACTAGATAATTTGAGCCTTTTCACTCAAAAGTTAAATTCAAATTACATAAAGGAGACAGCTCATCCCTCGTCCAACCTTTCATTCAAGCCTTCAATTAAAAGACTACTGACTATGCTACCTTCGCACGGTCAAATTACCGCGGCCCTTTAAATCAATCAGTGGGCAGGCTAGACTTTATAACTTATACA
>MTR-07 
TACTCTTGTCGATAAGAACTCTCAAAGAAAATCACGCTGTTATCCCTAAAGTAACTTATACTTTTAATCCACAAAGAAGGATCACACACTAATTATAATTATTAAATTAAATAGACAGTTATACATTATATCTACATCTCCCCAACGAAATATAAGCCTAATAAAGCTACTTTTCACTCAAATTGTAAGCCAAATCAAACTTATATAAAGTTTTATAGGGTCTTATCGTCCCACTAAATAATTTGAGCCTTTTCACTCAAAAGTTAAATTCAAATTACATAAAGGAGACAGCTCATCCCTCGTCCAACCTTTCATTCAAGCCTTCAATTAAAAGACTACTGACTATGCTACCTTCGCACGGTCAAATTACCGCGGCCCTTTAAATCAATCAGTGGGCAGGCTAGACTTTATAACTTATACA
>MTR-08 
TACTCTTGTCGATAAGAACTCTCAAAGAAAATCACGCTGTTATCCCTAAGGTAACTTATACTTTTAATCCACAAAGAAGGAGCACACACTAATTATAATTATTAAATTAAATAGACAGTTATACATTATATCTACATCTCCCCAACGAAATATAAGCCTAATAAAGCTACTTTTCACTCAAATTGTAAGCCAAATCAAACTTATATAAAGTTTTATAGGGTCTTATCGTCCCACTAAATAATTTGAGCCTTTTCACTCAAAAGTTAAATTCAAATTACATAAAGGAGACAGCTCATCCCTCGTCCAACCTTTCATTCAAGCCTTCAATTAAAAGACTACTGACTATGCTACCTTCGCACGGTCAAATTACCGCGGCCCTTTAAATCAATCAGTGGGCAGGCTAGACTTTATAACTTATACA
>MTR-09 
TACTCTTGTTGGGAAGAACTCGCAAAGAAAATCACGCTGTTATCCCTAAAGTAGCTGATACTTTGAGTCCACAAAAAAGGATCACACAATAATTATAATTATTAAATTAAACAGACGGTTACACATTATATCTACCTCTCCCCCACGAAATATAAGCCTAATAAAGCTACTTTTCACTCAAATTGTGAGCCAAATTAAACTTATATAAAGTTTTATAGGGCCTTATCGTCCCACTAAATAATTTGAGCCTTTTCACTCAAAAGTTAAATTCAAATTAGATAAAGGAGACAGCTCATCCCTCGTCCAACCTTTCATTCAAGCCTTCAGTTAAAAGACTACTGACTATGCTACCTTCGCACGGCCAAATTACTGCGGCCCTTTAAATCAATCAGTGGGCAGGCTGGACTTTATAACTAATACA
>MTR-10
TACTCTTGTCGATAAGAACTCTCAAAGAAAATCACGCTGTTATCCCTAAAGTAACTTATACTTTTAATCCACAAAGAAGGATCACACACTAATTATAATTATTAAATTAAACAGACAGTTACACATTATATCTACATCTCCCCAACGAAATATAAACCTAATAAAGCTACTTTTCACTCAAATTGTAAGCCAAATTAAACTTATATAAAGTTTTATAGGGTCTTATCGTCCCACTAAATAATTTGAGCCTTTTCACTCAAAAGTTAAATTCAAATTACGTAAAGGAGACAGCTCATCCCTCGTCCAACCTTTCATTCAAGCCTTCAATTAAAAGACTACTGACTATGCTACCTTCGCACGGTCAAATTACCGCGGCCCTTTAAATCAATCAGTGGGCAGGCTAGACTTTATAACTTATACA
>MTR-11  
TACTCTTGTCGATAAGAACTCTCAAAGAAAATCACGCTGTTATCCCTAAAGTAACTTATACTTTTAATCCACAAAGAAGGATCACACACTAATTATAATTATTAAATTAAATAGACAGTTACACATTATATCTACATCTCCCCAACGAAATATAAGCCTAATAAAGCTACTTTTCACTCAAATTGTAAGCCAAATTAAACTTATATAAAGTTTTATAGGGTCTTATCGTCCCACTAGATAATTTGAGCCTTTTCACTCAAAAGTTAAATTCAAATTACATAAAGGAGACAGCTCATCCCTCGTCCAACCTTTCATTCAAGCCTTCAATTAAAAGACTACTGACTATGCTACCTTCGCACGGTCAAATTACCGCGGCCCTTTAAATCAATCAGTGGGCAGGCTAGACTTTATAACTTATACA
>MTR-12 
TACTCTTGTCGATAAGAACTCTCAAAGAAAATCACGCTGTTATCCCTAAAGTAACTTATACTTTTAATCCACAAAGAAGGATCACACACTAATTATAATTATTAAATTAAACAGACAGTTACACATTATATCTACATCTCCCCAACGAAATATAAACCTAATAAAGCTACTTTTCACTCAAATTGTAAGCCAAATTAAACTTATATAAAGTTTTATAGGGTCTTATCGTCCCACTAAATAATTTGAGCCTTTTCACTCAAAAGTTAAATTCAAATTACGTAAAGGAGACAGCTCATCCCTCGTCCAACCTTTCATTCAAGCCTTCAATTAAAAGACTACTGACTATGCTACCTTCGCACGGTCAAATTACCGCGGCCCTTTAAATCAATCAGTGGGCAGGCTAGACTTTATAACTTATACA
>MTR-13 
TACTCTTGTCGATAAGAACTCTCAAAGAAAATCACGCTGTTATCCCTAAGGTAACTTATACTTTTAATCCACAAAGAAGGAGCACACACTAATTATAATTATTAAATTAAATAGACAGTTATACATTATATCTACATCTCCCCAACGAAATATAAGCCTAATAAAGCTACTTTTCACTCAAATTGTAAGCCAAATCAAACTTATATAAAGTTTTATAGGGTCTTATCGTCCCACTAAATAATTTGAGCCTTTTCACTCAAAAGTTAAATTCAAATTACATAAAGGAGACAGCTCATCCCTCGTCCAACCTTTCATTCAAGCCTTCAATTAAAAGACTACTGACTATGCTACCTTCGCACGGTCAAATTACCGCGGCCCTTTAAATCAATCAGTGGGCAGGCTAGACTTTATAACTTATACA
>MTR-14 
TACTCTTGTGGATAAGAACTCTCAAAGAAAATCACGCTGTTATCCCTAAGGTAACTTATACTTTTAATCCCCAAAGAAGGATCACACAATAATTATAATTATTAAATTAAATAGACAGTTACACACTATATCTACATCTCCCCAACGAAATATAAGCCTAATAAAGCTACTTTTCACTCAAATTGTAAGCCAAATTAAACTTATATAAAGTTTTATAGGGTCTTATCGTCCCACTAAATAATTTGAGCCTTTTCACTCAAAAGTTAAATTCAAATTACATAAAGGAGACAGCTCATCCCTCGTCCAACCTTTCATTCAAGCCTTCAATTAAAAGACTACTGACTATGCTACCTTCGCACGGTCAAATTACCGCGGCCCTTTAAATCAATCAGTGGGCAGGCTAGACTTTATAACATATACA
>MTR-15 
TACTCTTGTCGATAAGAACTCTCAAAGAAAATCACGCTGTTATCCCTAAAGTAACTTATACTTTTAATCCACAAAGAAGGATCACACACTAATTATAATTATTAAATTAAATAGACAGTTACACATTATATCTACATCTCCCCAACGAAATATAAGCCTAATAAAGCTACTTTTCACTCAAATTGTAAGCCAAATTAAACTTATATAAAGTTTTATAGGGTCTTATCGTCCCACTAAATAATTTGAGCCTTTTCACTCAAAAGTTAAATTCAAATTACATAAAGGAGACAGCTCATCCCTCGTCCAACCTTTCATTCAAGCCTTCAATTAAAAGACTACTGACTATGCTACCTTCGCACGGTCAAATTACCGCGGCCCTTTAAATCAATCAGTGGGCAGGCTAGACTTTATAACTTATACA
>MTR-16  
TACTCTTGTCGATAAGAACTCTCAAAGAAAATCACGCTGTTATCCCTAAAGTAACTTATACTTTTAATCCACAAAGAAGGATCACACACTAATTATAATTATTAAATTAAATAGACAGTTACACACTATATCTACATCTCCCCAACGAAATATAAGCCTAATAAAGCTACTTTTCACTCAAATTGTAAGCCAAATTAAACTTATATAAAGTTTTATAGGGTCTTATCGTCCCACTAAATAATTTGAGCCTTTTCACTCAAAAGTTAAATTCAAATTACATAAAGGAGACAGCTCATCCCTCGTCCAACCTTTCATTCAAGCCTTCAATTAAAAGACTACTGACTATGCTACCTTCGCACGGTCAAATTACCGCGGCCCTTTAAATCAATCAGTGGGCAGGCTAGACTTTATAACTTATACA
>MTR-17  
TACTCTTGTCGATAAGAACTCTCAAAGAAAATCACGCTGTTATCCCTAAAGTAACTTATACTTTTAATCCACAAAGAAGGATCACACACTAATTATAATTATTAAATTAAATAGACAGTTACACATTATATCTACATCTCCCCAACGAAATATAAGCCTAATAAAGCTACTTTTCACTCAAATTGTAAGCCAAATTAAACTTATATAAAGTTTTATAGGGTCTTATCGTCCCACTAAATAATTTGAGCCTTTTCACTCAAAAGTTAAATTCAAATTACATAAAGGAGACAGCTCATCCCTCGTCCAACCTTTCATTCAAGCCTTCAATTAAAAGACTACTGACTATGCTACCTTCGCACGGTCAAATTACCGCGGCCCTTTAAATCAATCAGTGGGCAGGCTAGACTTTATAACTTATACA
>MTR-18 
TACTCTTGTCGATAAGAACTCTCAAAGAAAATCACGCTGTTATCCCTAAAGTAACTTATACTTTTAATCCACAAAGAAGGATCACACACTAATTATAATTATTAAATTAAATAGACAGTTACACATTATATCTACATCTCCCCAACGAAATATAAGCCTAATAAAGCTACTTTTCACTCAAATTGTAAGCCAAATTAAACTTATATAAAGTTTTATAGGGTCTTATCGTCCCACTAAATAATTTGAGCCTTTTCACTCAAAAGTTAAATTCAAATTACATAAAGGAGACAGCTCATCCCTCGTCCAACCTTTCATTCAAGCCTTCAATTAAAAGACTACTGACTATGCTACCTTCGCACGGTCAAATTACCGCGGCCCTTTAAATCAATCAGTGGGCAGGCTAGACTTTATAACTTATACA
>MTR-19  
TACTCTTGTCGATAAGAACTCTCAAAGAAAATCACGCTGTTATCCCTAAAGTAACTTATACTTTTAATCCACAAAGAAGGATCACACACTAATTATAATTATTAAATTAAACAGACAGTTACACATTATATCTACATCTCCCCAACGAAATATAAACCTAATAAAGCTACTTTTCACTCAAATTGTAAGCCAAATTAAACTTATATAAAGTTTTATAGGGTCTTATCGTCCCACTAAATAATTTGAGCCTTTTCACTCAAAAGTTAAATTCAAATTACGTAAAGGAGACAGCTCATCCCTCGTCCAACCTTTCATTCAAGCCTTCAATTAAAAGACTACTGACTATGCTACCTTCGCACGGTCAAATTACCGCGGCCCTTTAAATCAATCAGTGGGCAGGCTAGACTTTATAACTTATACA
>MTR-20 
TACTCTTGTCGATAAGAACTCTCAAAGAAAATCACGCTGTTATCCCTAAAGTAACTTATACTTTTAATCCACAAAGAAGGATCACACACTAATTATAATTATTAAATTAAATAGACAGTTACACATTATATCTACATCTCCCCAACGAAATATAAGCCTAATAAAGCTACTTTTCACTCAAATTGTAAGCCAAATTAAACTTATATAAAGTTTTATAGGGTCTTATCGTCCCACTAAATAATTTGAGCCTTTTCACTCAAAAGTTAAATTCAAATTACATAAAGGAGACAGCTCATCCCTCGTCCAACCTTTCATTCAAGCCTTCAATTAAAAGACTACTGACTATGCTACCTTCGCACGGTCAAATGGGCGCGGCCCTTTAAATCAATCAGTGGGCAGGCTAGACTTTATAACTTATACA
>MTR-21  
TACTCTTGTCGATAAGAACTCTCAAAGAAAATCACGCTGTTATCCCTAAAGTAACTTATACTTTTAATCCACAAAGAAGGATCACACACTAATTATAATTATTAAATTAAATAGACAGTTACACATTATATCTACATCTCCCCAACGAAATATAAGCCTAATAAAGCTACTTTTCACTCAAATTGTAAGCCAAATTAAACTTATATAAAGTTTTATAGGGTCTTATCGTCCCACTAAATAATTTGAGCCTTTTCACTCAAAAGTTAAATTCAAATTACATAAAGGAGACAGCTCATCCCTCGTCCAACCTTTCATTCAAGCCTTCAATTAAAAGACTACTGACTATGCTACCTTCGCACGGTCAAATTACCGCGGCCCTTTAAATCAATCAGTGGGCAGGCTAGACTTTATAACTTATACA
>MTR-22 
TACTCTTGTCGATGAGAACTCTAAAAGAAAATCACGCTGTTATCCCTAAAGTAACTTATACTTTTAATCCACAAAGAAGGATCACACACTAATTATAATTATTAAATTAAATAGACAGTTACACATTATATCTACATCTCCCCAACGAAATATAAGCCTAATAAAGCTACTTTTCACTCAAATTGTAAGCCAAATTAAACTTATATAAAGTTTTATAGGGTCTTATCGTCCCACTAAATAATTTGAGCCTTTTCACTCAAAAGTTAAATTCAAATTACATAAAGGAGACAGCTCATCCCTCGTCCAACCTTTCATTCAAGCCTTCAATTAAAAGACTACTGACTATGCTACCTTCGCACGGTCGGGGGGCCGCGGCCCTTTAAATCAATCAGTGGGCAGGCTAGACTTTATAACTTATACA
>MTR-23 
TACTCTTGTCGATAAGAACTCTAAAAGAAAATCACGCTGTAATCCCTAAAGTAACTTATACTTTTAATCCACAGAAAAGGATCACACACTAATTATAATTATTAAATTAAATAGACAGTTACACATTATATCTACATCTCCCCAACGAAATATAAGCCTAATAAAGCTACTTTTCACTCAAATTGTAAGCCAAATTAAACTTATATAAAGTTTTATAGGGTCTTATCGTCCCACTAAATAATTTGAGCCTTTTCACTCAAAAGTTAAATTCAAATTACATAAAGGAGACAGCTCATCCCTCGTCCAACCTTTCATTCAAGCCTTCAATTAAAAGACTACTGAGTATGCTACCTTCGCACGGTCAAATTACCGCGGCCCTTTAAATCAATCAGTGGGCAGGCTAGACTTTATAAGTTATACA
>MTR-24 
TACTCTTGTCGATAAGAACTCTCAAAGAAAATCACGCTGTTATCCCTAAAGTAACTTATACTTTTAATCCACAAAGAAGGATCACACAATAATTATAATTATTAAATTAAACAGACAGTTACACATTATATCTACATCTCCCCAACGAAATATAAACCTAATAAAGCTACTTTTCACTCAAATTGTAAGCCAAATTAAACTTATATAAAGTTTTATAGGGTCTTATCGTCCCACTAAATAATTTGAGCCTTTTCACTCAAAAGTTAAATTCAAATTACGTAAAGGAGACAGCTCATCCCTCGTCCAACCTTTCATTCAAGCCTTCAATTAAAAGACTACTGACTATGCTACCTTCGCACGGTCAAATTGGCGCGGCCCTTTAAATCAATCAGTGGGCAGGCTAGACTTTATAACTTATACA
>CCL-01  
TACTCTTGTCGATAAGAACTCTCAAAGAAAATCACGCTGTTATCCCTAAAGTAACTTATACTTTTAATCCACAAAGAAGGATCACACACTAATTATAATTATTAAATTAAATAGACAGTTACACATTATATCTACATCTCCCCAACGAAATATAAGCCTAATAAAGCTACTTTTCACTCAAATTGTAAGCCAAATTAAACTTATATAAAGTTTTATAGGGTCTTATCGTCCCACTAAATAATTTGAGCCTTTTCACTCAAAAGTTAAATTCAAATTACATAAAGGAGACAGCTCATCCCTCGTCCAACCTTTCATTCAAGCCTTCAATTAAAAGACTACTGACTATGCTACCTTCGCACGGTCAAATTACCGCGGCCCTTTAAATCAATCAGTGGGCAGGCTAGACTTTATAACTTATACA
>CCL-02 
TACTCTTGTCGATAAGAACTCTCAAAGAAAATCACGCTGTTATCCCTAAAGTAACTTATACTTTTAATCCACAAAGAAGGATCACACACTAATTATAATTATTAAATTAAATAGACAGTTACACATTATATCTACATCTCCCCAACGAAATATAAGCCTAATAAAGCTACTTTTCACTCAAATTGTAAGCCAAATTAAACTTATATAAAGTTTTATAGGGTCTTATCGTCCCACTAAATAATTTGAGCCTTTTCACTCAAAAGTTAAATTCAAATTACATAAAGGAGACAGCTCATCCCTCGTCCAACCTTTCATTCAAGCCTTCAATTAAAAGACTACTGACTATGCTACCTTCGCACGGTCAAATTACCGCGGCCCTTTAAATCAATCAGTGGGCAGGCTAGACTTTATAACTTATACA
>CCL-03  
TACTCTTGTCGATAAGAACTCTCAAAGAAAATCACGCTGTTATCCCTAAAGTAACTTATACTTTTAATCCACAAAGAAGGATCACACACTAATTATAATTATTAAATTAAATAGACAGTTACACATTATATCTACATCTCCCCAACGAAATATAAGCCTAATAAAGCTACTTTTCACTCAAATTGTAAGCCAAATTAAACTTATATAAAGTTTTATAGGGTCTTATCGTCCCACTAGATAATTTGAGCCTTTTCACTCAAAAGTTAAATTCAAATTACATAAAGGAGACAGCTCATCCCTCGTCCAACCTTTCATTCAAGCCTTCAATTAAAAGACTACTGACTATGCTACCTTCGCACGGTCAAATTACCGCGGCCCTTTAAATCAATCAGTGGGCAGGCTAGACTTTATAACTTATACA
>CCL-04 
TACTCTTGTCGATAAGAACTCTCAAAGAAAATCACGCTGTTATCCCTAAAGTAACTTATACTTTTAATCCACAAAGAAGGATCACACACTAATTATAATTATTAAATTAAATAGACAGTTACACATTATATCTACATCTCCCCAACGAAATATAAGCCTAATAAAGCTACTTTTCACTCAAATTGTAAGCCAAATTAAACTTATATAAAGTTTTATAGGGTCTTATCGTCCCACTAAATAATTTGAGCCTTTTCACTCAAAAGTTAAATTCAAATTACATAAAGGAGACAGCTCATCCCTCGTCCAACCTTTCATTCAAGCCTTCAATTAAAAGACTACTGACTATGCTACCTTCGCACGGTCAAATTACCGCGGCCCTTTAAATCAATCAGTGGGCAGGCTAGACTTTATAACTTATACA
>CCL-05  
TACTCTTGTCGATAAGAACTCTCAAAGAAAATCACGCTGTTATCCCTAAAGTAACTTATACTTTTAATCCACAAAGAAGGATCACACACTAATTATAATTATTAAATTAAATAGACAGTTACACATTATATCTACATCTCCCCAACGAAATATAAGCCTAATAAAGCTACTTTTCACTCAAATTGTAAGCCAAATTAAACTTATATAAAGTTTTATAGGGTCTTATCGTCCCACTAAATAATTTGAGCCTTTTCACTCAAAAGTTAAATTCAAATTACATAAAGGAGACAGCTCATCCCTCGTCCAACCTTTCATTCAAGCCTTCAATTAAAAGACTACTGACTATGCTACCTTCGCACGGTCAAATTACCGCGGCCCTTTAAATCAATCAGTGGGCAGGCTAGACTTTATAACTTATACA
>CCL-06 
TACTCTTGTCGATAAGAACTCTCAAAGAAAATCACGCTGTTATCCCTAAAGTAACTTATACTTTTAATCCACAAAGAAGGATCACACAATAATTATAATTATTAAATTAAACAGACAGTTACACATTATATCTACATCTCCCCAACGAAATATAAACCTAATAAAGCTACTTTTCACTCAAATTGTAAGCCAAATTAAACTTATATAAAGTTTTATAGGGTCTTATCGTCCCACTAAATAATTTGAGCCTTTTCACTCAAAAGTTAAATTCAAATTACGTAAAGGAGACAGCTCATCCCTCGTCCAACCTTTCATTCAAGCCTTCAATTAAAAGACTACTGACTATGCTACCTTCGCACGGTCAAATTACCGCGGCCCTTTAAATCAATCAGTGGGCAGGCTAGACTTTATAACTTATACA
>CCL-07 
TACTCTTGTCGGTAAGAACTCTCAGGGAAAATCACGGTGTTGGGGCTAAAGTAACTTATACTTTTAATCCACAAAGAAGGATCACACACTAATTATAATTATTGGGTTAAGGAGACAGTTACACATTATATCTACATCTCCCCAACGAAATATAAGCCTAATAAAGCTACTTTTCACTCAAATTGGAAGCCAAATTAAACTTATATAAAGTTTTATAGGGTCTTATCGTCCCACTAGATAATTTGAGCCTTTTCACTCAAAAGTTAAATTCAAATTACATAAAGGAGACGGCTCGTCCCTCGTCCAACCTTTCATTCAAGCCTTCAATTAAAAGACTACTGACTATGCTACCTTCGCACGGTCAAATTACCGCGGCCCTTTAAATCAATCAGTGGGCAGGCTAGACTTTATAACTTATACA
>CCL-08 
TACTCTTGTCGATAAGAACTCTCAAAGAAAATCACGCTGTTATCCCTAAAGTAACTTATACTTTTAATCCACAAAGAAGGATCACACACGAATTATAATTATTAAATTAAATAGACAGTTACACATTATATCTACATCTCCCCAACGAAATATAAGCCTAATAAAGCTACTTTTCACTCAAATTGGAAGCCAAATTAAACTTATATAAAGTTTTATAGGGTCTTATCGTCCCACTAAATAATTTGAGCCTTTTCACTCAAAAGTTAAATTCAAATTACATAAGGGAGAGGGCTCATCCCTCGTCCAACCTTTCATTCGAGCCTTCAATTAAAAGACTACTGACTATGCTACCTTCGCACGGGCAAATTACCGCGGCCCTTTAAATCAATCAGTGGGCAGGCTAGACTTTATAACTTATACA
>CCL-09 
TACTCTTGTCGATAAGAACTCTCAAAGAAAATCACGCTGTTATCCCTAAAGTAACTTATACTTTTAATCCACAAAGAAGGATCACACACTAATTATAATTATTAAATTAAATAGACAGTTACACATTATATCTACATCTCCCCAACGAAATATAAGCCTAATAAAGCTACTTTTCACTCAAATTGTAAGCCAAATTAAACTTATATAAAGTTTTATAGGGTCTTATCGTCCCACTAGATAATTTGAGCCTTTTCACTCAAAAGTTAAATTCAAATTACATAAAGGAGACAGCTCATCCCTCGTCCAACCTTTCATTCAAGCCTTCAATTAAAAGACTACTGACTATGCTACCTTCGCACGGTCAAATTACCGCGGCCCTTTAAATCAATCAGTGGGCAGGCTAGACTTTATAACTTATACA
>CCL-10
TACTCTTGTCGATAAGAACTCTCAAAGAAAATCACGCTGTTATCCCTAAAGTAACTTATACTTTTAATCCACAAAGAAGGATCACACACTAATTATAATTATTAAATTAAATAGACAGTTACACATTATATCTACATCTCCCCAACGAAATATAAGCCTAATAAAGCTACTTTTCACTCAAATTGTAAGCCAAATTAAACTTATATAAAGTTTTATAGGGTCTTATCGTCCCACTAGATAATTTGAGCCTTTTCACTCAAAAGTTAAATTCAAATTACATAAAGGAGACAGCTCATCCCTCGTCCAACCTTTCATTCAAGCCTTCAATTAAAAGACTACTGACTATGCTACCTTCGCACGGTCAAATTACCGCGGCCCTTTAAATCAATCAGTGGGCAGGCTAGACTTTATAACTTATACA
>CCL-11 
TACTCTTGTCGATAAGAACTCTCAAAGAAAATCACGCTGTTATCCCTAAAGTAACTTATACTTTTAATCCACAAAGAAGGATCACACACTAATTATAATTATTAAATTAAATAGACAGTTACACATTATATCTACATCTCCCCAACGAAATATAAGCCTAATAAAGCTACTTTTCACTCAAATTGTAAGCCAAATTAAACTTATATAAAGTTTTATAGGGTCTTATCGTCCCACTAGATAATTTGAGCCTTTTCACTCAAAAGTTAAATTCAAATTACATAAAGGAGACAGCTCATCCCTCGTCCAACCTTTCATTCAAGCCTTCAATTAAAAGACTACTGACTATGCTACCTTCGCACGGTCAAATTACCGCGGCCCTTTAAATCAATCAGTGGGCAGGCTAGACTTTATAACTTATACA
>CCL-12 
TACTCTTGTCGATAAGAACTCTCAAAGAAAATCACGCTGTTATCCCTAAAGTAACTTATACTTTTAATCCACAAAGAAGGATCACACACTAATTATAATTATTAAATTAAATAGACAGTTACACATTATATCTACATCTCCCCAACGAAATATAAGCCTAATAAAGCTACTTTTCACTCAAATTGTAAGCCAAATTAAACTTATATAAAGTTTTATAGGGTCTTATCGTCCCACTAAATAATTTGAGCCTTTTCACTCAAAAGTTAAATTCAAATTACATAAAGGAGACAGCTCATCCCTCGTCCAACCTTTCATTCAAGCCTTCAATTAAAAGACTACTGACTATGCTACCTTCGCACGGTCAAATTACCGCGGCCCTTTAAATCAATCAGTGGGCAGGCTAGACTTTATAACTTATACA
>CCL-13 
TACTCTTGTCGATAAAAACTCTCAAAGAAAATCACGCTGTTATCCCTAAAGTAACTTATACTTTTAATCCACAAAGAAGGATCACACACTAATTATAATTATTAAATTAAATAGACAGTTACACATTATATCTACATCTCCCCAACGAAATATAAGCCTAATAAAGCTACTTTTCACTCAAATTGTAAGCCAAATTAAACTTATATAAAGTTTTATAGGGTCTTATCGTCCCACTAAATAATTTGAGCCTTTTCACTCAAAAGTTAAATTCAAATTACATAAAGGAGACAGCTCATCCCTCGTCCAACCTTTCATTCAAGCCTTCAATTAAAAGACTACTGACTATGCTACCTTCGCACGGTCAAATTACCGCGGCCCTTTAAATCAATCAGTGGGCAGGCTAGACTTTATAACTTATACA
>CCL-14 
TACTCTTGTCGATAAGAACTCTCAAAGAAAATCACGCTGTTATCCCTAAAGTAACTTATACTTTTAATCCACAAAGAAGGATCACACACTAATTATAATTATTAAATTAAATAGACAGTTACACATTATATCTACATCTCCCCAACGAAATATAAGCCTAATAAAGCTACTTTTCACTCAAATTGTAAGCCAAATTAAACTTATATAAAGTTTTATAGGGTCTTATCGTCCCACTAGATAATTTGAGCCTTTTCACTCAAAAGTTAAATTCAAATTACATAAAGGAGACAGCTCATCCCTCGTCCAACCTTTCATTCAAGCCTTCAATTAAAAGACTACTGACTATGCTACCTTCGCACGGTCAAATTACCGCGGCCCTTTAAATCAATCAGTGGGCAGGCTAGACTTTATAACTTATACA
>CCL-15 
TACTCTTGTCGATAAGAACTCTCAAAGAAAATCACGCTGTTATCCCTAAAGTAACTTATACTTTTAATCCACAAAGAAGGATCACACACTAATTATAATTATTAAATTAAATAGACAGTTACACATTATATCTACATCTCCCCAACGAAATATAAGCCTAATAAAGCTACTTTTCACTCAAATTGTAAGCCAAATTAAACTTATATAAAGTTTTATAGGGTCTTATCGTCCCACTAAATAATTTGAGCCTTTTCACTCAAAAGTTAAATTCAAATTACATAAAGGAGACAGCTCATCCCTCGTCCAACCTTTCATTCAAGCCTTCAATTAAAAGACTACTGACTATGCTACCTTCGCACGGTCAAATTACCGCGGCCCTTTAAATCAATCAGTGGGCAGGCTAGACTTTATAACTTATACA
>CCL-16 
TACTCTTGTCGATAAGAACTCTCAAAGAAAATCACGCTGTTATCCCTAAAGTAACTTATACTTTTAATCCACAAAGAAGGATCACACACTAATTATAATTATTAAATTAAATAGACAGTTACACATTATATCTACATCTCCCCAACGAAATATAAGCCTAATAAAGCTACTTTTCACTCAAATTGTAAGCCAAATTAAACTTATATAAAGTTTTATAGGGTCTTATCGTCCCACTAAATAATTTGAGCCTTTTCACTCAAAAGTTAAATTCAAATTACATAAAGGAGACAGCTCATCCCTCGTCCAACCTTTCATTCAAGCCTTCAATTAAAAGACTACTGACTATGCTACCTTCGCACGGTCAAATTACCGCGGCCCTTTAAATCAATCAGTGGGCAGGCTAGACTTTATAACTTATACA
>CCL-17 
TACTCTTGTCGATAAGAACTCTCAAAGAAAATCACGCTGTTATCCCTAAAGTAACTTATACTTTTAATCCACAAAGAAGGATCACACACTAATTATAATTATTAAATTAAATAGACAGTTACACATTATATCTACATCTCCCCAACGAAATATAAGCCTAATAAAGCTACTTTTCACTCAAATTGTAAGCCAAATTAAACTTATATAAAGTTTTATAGGGTCTTATCGTCCCACTAAATAATTTGAGCCTTTTCACTCAAAAGTTAAATTCAAATTACATAAAGGAGACAGCTCATCCCTCGTCCAACCTTTCATTCAAGCCTTCAATTAAAAGACTACTGACTATGCTACCTTCGCACGGTCAAATTACCGCGGCCCTTTAAATCAATCAGTGGGCAGGCTAGACTTTATAACTTATACA
>CCL-18 
TACTCTTGTCGATAAGAACTCTCAAAGAAAATCACGCTGTTATCCCTAAAGTAACTTATACTTTTAATCCACAAAGAAGGATCACACACTAATTATAATTATTAAATTAAATAGACAGTTACACATTATATCTACATCTCCCCAACGAAATATAAGCCTAATAAAGCTACTTTTCACTCAAATTGTAAGCCAAATTAAACTTATATAAAGTTTTATAGGGTCTTATCGTCCCACTAAATAATTTGAGCCTTTTCACTCAAAAGTTAAATTCAAATTACATAAAGGAGACAGCTCATCCCTCGTCCAACCTTTCATTCAAGCCTTCAATTAAAAGACTACTGACTATGCTACCTTCGCACGGTCAAATTACCGCGGCCCTTTAAATCAATCAGTGGGCAGGCTAGACTTTATAACTTATACA
>CCL-19 
TACTCTTGTCGATAAGAACTCTCAAAGAAAATCACGCTGTTATCCCTAAAGTAACTTATACTTTTAATCCACAAAGAAGGATCACACACTAATTATAATTATTAAATTAAATAGACAGTTACACATTATATCTACATCTCCCCAACGAAATATAAGCCTAATAAAGCTACTTTTCACTCAAATTGTAAGCCAAATTAAACTTATATAAAGTTTTATAGGGTCTTATCGTCCCACTAGATAATTTGAGCCTTTTCACTCAAAAGTTAAATTCAAATTACATAAAGGAGACAGCTCATCCCTCGTCCAACCTTTCATTCAAGCCTTCAATTAAAAGACTACTGACTATGCTACCTTCGCACGGTCAAATTACCGCGGCCCTTTAAATCAATCAGTGGGCAGGCTAGACTTTATAACTTATACA
>CCL-20 
TACTCTTGTCGATAAGAACTCTCAAAGAAAATCACGCTGTTATCCCTAAAGTAACTTATACTTTTAATCCACAAAGAAGGATCACACACTAATTATAATTATTAAATTAAATAGACAGTTACACATTATATCTACATCTCCCCAACGAAATATAAGCCTAATAAAGCTACTTTTCACTCAAATTGTAAGCCAAATTAAACTTATATAAAGTTTTATAGGGTCTTATCGTCCCACTAAATAATTTGAGCCTTTTCACTCAAAAGTTAAATTCAAATTACATAAAGGAGACAGCTCATCCCTCGTCCAACCTTTCATTCAAGCCTTCAATTAAAAGACTACTGACTATGCTACCTTCGCACGGTCAAATTACCGCGGCCCTTTAAATCAATCAGTGGGCAGGCTAGACTTTATAACTTATACA
>CCL-21  
TACTCTTGTCGATAAGAACTCTCAAAGAAAATCACGCTGTTATCCCTAAAGTAACTTATACTTTTAATCCACAAAGAAGGATCACACACTAATTATAATTATTAAATTAAATAGACAGTTACACATTATATCTACATCTCCCCAACGAAATATAAGCCTAATAAAGCTACTTTTCACTCAAATTGTAAGCCAAATTAAACTTATATAAAGTTTTATAGGGTCTTATCGTCCCACTAGATAATTTGAGCCTTTTCACTCAAAAGTTAAATTCAAATTACATAAAGGAGACAGCTCATCCCTCGTCCAACCTTTCATTCAAGCCTTCAATTAAAAGACTACTGACTATGCTACCTTCGCACGGTCAAATTACCGCGGCCCTTTAAATCAATCAGTGGGCAGGCTAGACTTTATAACTTATACA
>CCL-22 
TACTCTTGTCGATAAGAACTCTCAAAGAAAATCACGCTGTTATCCCTAAAGTAACTTATACTTTTAATCCACAAAGAAGGATCACACACTAATTATAATTATTAAATTAAATAGACAGTTACACATTATATCTACATCTCCCCAACGAAATATAAGCCTAATAAAGCTACTTTTCACTCAAATTGTAAGCCAAATTAAACTTATATAAAGTTTTATAGGGTCTTATCGTCCCACTAGATAATTTGAGCCTTTTCACTCAAAAGTTAAATTCAAATTACATAAAGGAGACAGCTCATCCCTCGTCCAACCTTTCATTCAAGCCTTCAATTAAAAGACTACTGACTATGCTACCTTCGCACGGTCAAATTACCGCGGCCCTTTAAATCAATCAGTGGGCAGGCTAGACTTTATAACTTATACA
>BLJ-01
TACTCTTGTCGATAAGAACTCTCAAAGAAAATCACGCTGTTATCCCTAAAGTAACTTATACTTTTAATCCACAAAGAAGGATCACACACTAATTATAATTATTAAATTAAACAGACAGTTACACATTATATCTACATCTCCCCAACGAAATATAAGCCTAATAAAGCTACTTTTCACTCAAATTGTAAGCCAAATTAAACTTATATAAAGTTTTATAGGGTCTTATCGTCCCACTAAATAATTTGAGCCTTTTCACTCAAAAGTTAAATTCAAATTACATAAAGGAGACAGCTCATCCCTCGTCCAACCTTTCATTCAAGCCTTCAATTAAAAGACTACTGACTATGCTACCTTCGCACGGTCAAATTACCGCGGCCCTTTAAATCAATCAGTGGGCAGGCTAGACTTTATAACTTATACA
>BLJ-02
TACTCTTGTCGATAAGAACTCTCAAAGAAAATCACGCTGTTATCCCTAAAGTAACTTATACTTTTAATCCACAAAGAAGGATCACACACTAATTATAATTATTAAATTAAACAGACAGTTACACATTATATCTACATCTCCCCAACGAAATATAAGCCTAATAAAGCTACTTTTCACTCAAATTGTAAGCCAAATTAAACTTATATAAAGTTTTATAGGGTCTTATCGTCCCACTAAATAATTTGAGCCTTTTCACTCAAAAGTTAAATTCAAATTACATAAAGGAGACAGCTCATCCCTCGTCCAACCTTTCATTCAAGCCTTCAATTAAAAGACTACTGACTATGCTACCTTCGCACGGTCAAATTACCGCGGCCCTTTAAATCAATCAGTGGGCAGGCTAGACTTTATAACTTATACA
>BLJ-03
TACTCTTGTCGATAAGAACTCTCAAAGAAAATCACGCTGTTATCCCTAAAGTAACTTATACTTTTAATCCACAAAGAAGGATCACACACTAATTATAATTATTAAATTAAACAGACAGTTACACATTATATCTACATCTCCCCAACGAAATATAAGCCTAATAAAGCTACTTTTCACTCAAATTGTAAGCCAAATTAAACTTATATAAAGTTTTATAGGGTCTTATCGTCCCACTAAATAATTTGAGCCTTTTCACTCAAAAGTTAAATTCAAATTACATAAAGGAGACAGCTCATCCCTCGTCCAACCTTTCATTCAAGCCTTCAATTAAAAGACTACTGACTATGCTACCTTCGCACGGTCAAATTACCGCGGCCCTTTAAATCAATCAGTGGGCAGGCTAGACTTTATAACTTATACA
>BLJ-04
TACTCTTGTCGATAAGAACTCTCAAAGAAAATCACGCTGTTATCCCTAAAGTAACTTATACTTTTAATCCACAAAGAAGGATCACACACTAATTATAATTATTAAATTAAACAGACAGTTACACATTATATCTACATCTCCCCAACGAAATATAAGCCTAATAAAGCTACTTTTCACTCAAATTGTAAGCCAAATTAAACTTATATAAAGTTTTATAGGGTCTTATCGTCCCACTAAATAATTTGAGCCTTTTCACTCAAAAGTTAAATTCAAATTACATAAAGGAGACAGCTCATCCCTCGTCCAACCTTTCATTCAAGCCTTCAATTAAAAGACTACTGACTATGCTACCTTCGCACGGTCAAATTACCGCGGCCCTTTAAATCAATCAGTGGGCAGGCTAGACTTTATAACTTATACA
>BLJ-05
TACTCTTGTCGATAAGAACTCTCAAAGAAAATCACGCTGTTATCCCTAAAGTAACTTATACTTTTAATCCACAAAGAAGGATCACACACTAATTATAATTATTAAATTAAACAGACAGTTACACATTATATCTACATCTCCCCAACGAAATATAAGCCTAATAAAGCTACTTTTCACTCAAATTGTAAGCCAAATTAAACTTATATAAAGTTTTATAGGGTCTTATCGTCCCACTAAATAATTTGAGCCTTTTCACTCAAAAGTTAAATTCAAATTACATAAAGGAGACAGCTCATCCCTCGTCCAACCTTTCATTCAAGCCTTCAATTAAAAGACTACTGACTATGCTACCTTCGCACGGTCAAATTACCGCGGCCCTTTAAATCAATCAGTGGGCAGGCTAGACTTTATAACTTATACA
>BLJ-06
TACTCTTGTCGATAAGAACTCTCAAAGAAAATCACGCTGTTATCCCTAAAGTAACTTATACTTTTAATCCACAAAGAAGGATCACACACTAATTATAATTATTAAATTAAACAGACAGTTACACATTATATCTACATCTCCCCAACGAAATATAAGCCTAATAAAGCTACTTTTCACTCAAATTGTAAGCCAAATTAAACTTATATAAAGTTTTATAGGGTCTTATCGTCCCACTAAATAATTTGAGCCTTTTCACTCAAAAGTTAAATTCAAATTACATAAAGGAGACAGCTCATCCCTCGTCCAACCTTTCATTCAAGCCTTCAATTAAAAGACTACTGACTATGCTACCTTCGCACGGTCAAATTACCGCGGCCCTTTAAATCAATCAGTGGGCAGGCTAGACTTTATAACTTATACA
>BLJ-07
TACTCTTGTCGATAAGAACTCTCAAAGAAAATCACGCTGTTATCCCTAAAGTAACTTATACTTTTAATCCACAAAGAAGGATCACACACTAATTATAATTATTAAATTAAACAGACAGTTACACATTATATCTACATCTCCCCAACGAAATATAAGCCTAATAAAGCTACTTTTCACTCAAATTGTAAGCCAAATTAAACTTATATAAAGTTTTATAGGGTCTTATCGTCCCACTAAATAATTTGAGCCTTTTCACTCAAAAGTTAAATTCAAATTACATAAAGGAGACAGCTCATCCCTCGTCCAACCTTTCATTCAAGCCTTCAATTAAAAGACTACTGACTATGCTACCTTCGCACGGTCAAATTACCGCGGCCCTTTAAATCAATCAGTGGGCAGGCTAGACTTTATAACTTATACA
>BLJ-08
TACTCTTGTCGATAAGAACTCTCAAAGAAAATCACGCTGTTATCCCTAAAGTAACTTATACTTTTAATCCACAAAGAAGGATCACACACTAATTATAATTATTAAATTAAACAGACAGTTACACATTATATCTACATCTCCCCAACGAAATATAAGCCTAATAAAGCTACTTTTCACTCAAATTGTAAGCCAAATTAAACTTATATAAAGTTTTATAGGGTCTTATCGTCCCACTAAATAATTTGAGCCTTTTCACTCAAAAGTTAAATTCAAATTACATAAAGGAGACAGCTCATCCCTCGTCCAACCTTTCATTCAAGCCTTCAATTAAAAGACTACTGACTATGCTACCTTCGCACGGTCAAATTACCGCGGCCCTTTAAATCAATCAGTGGGCAGGCTAGACTTTATAACTTATACA
>BLJ-09
TACTCTTGTCGATAAGAACTCTCAAAGAAAATCACGCTGTTATCCCTAAAGTAACTTATACTTTTAATCCACAAAGAAGGATCACACACTAATTATAATTATTAAATTAAACAGACAGTTACACATTATATCTACATCTCCCCAACGAAATATAAGCCTAATAAAGCTACTTTTCACTCAAATTGTAAGCCAAATTAAACTTATATAAAGTTTTATAGGGTCTTATCGTCCCACTAAATAATTTGAGCCTTTTCACTCAAAAGTTAAATTCAAATTACATAAAGGAGACAGCTCATCCCTCGTCCAACCTTTCATTCAAGCCTTCAATTAAAAGACTACTGACTATGCTACCTTCGCACGGTCAAATTACCGCGGCCCTTTAAATCAATCAGTGGGCAGGCTAGACTTTATAACTTATACA
>BLJ-10
TACTCTTGTCGATAAGAACTCTCAAAGAAAATCACGCTGTTATCCCTAAAGTAACTTATACTTTTAATCCACAAAGAAGGATCACACACTAATTATAATTATTAAATTAAACAGACAGTTACACATTATATCTACATCTCCCCAACGAAATATAAGCCTAATAAAGCTACTTTTCACTCAAATTGTAAGCCAAATTAAACTTATATAAAGTTTTATAGGGTCTTATCGTCCCACTAAATAATTTGAGCCTTTTCACTCAAAAGTTAAATTCAAATTACATAAAGGAGACAGCTCATCCCTCGTCCAACCTTTCATTCAAGCCTTCAATTAAAAGACTACTGACTATGCTACCTTCGCACGGTCAAATTACCGCGGCCCTTTAAATCAATCAGTGGGCAGGCTAGACTTTATAACTTATACA
>BLJ-11
TACTCTTGTCGATAAGAACTCTCAAAGAAAATCACGCTGTTATCCCTAAAGTAACTTATACTTTTAATCCACAAAGAAGGATCACACACTAATTATAATTATTAAATTAAACAGACAGTTACACATTATATCTACATCTCCCCAACGAAATATAAGCCTAATAAAGCTACTTTTCACTCAAATTGTAAGCCAAATTAAACTTATATAAAGTTTTATAGGGTCTTATCGTCCCACTAAATAATTTGAGCCTTTTCACTCAAAAGTTAAATTCAAATTACATAAAGGAGACAGCTCATCCCTCGTCCAACCTTTCATTCAAGCCTTCAATTAAAAGACTACTGACTATGCTACCTTCGCACGGTCAAATTACCGCGGCCCTTTAAATCAATCAGTGGGCAGGCTAGACTTTATAACTTATACA
>BLJ-12
TACTCTTGTCGATAAGAACTCTCAAAGAAAATCACGCTGTTATCCCTAAAGTAACTTATACTTTTAATCCACAAAGAAGGATCACACACTAATTATAATTATTAAATTAAACAGACAGTTACACATTATATCTACATCTCCCCAACGAAATATAAGCCTAATAAAGCTACTTTTCACTCAAATTGTAAGCCAAATTAAACTTATATAAAGTTTTATAGGGTCTTATCGTCCCACTAAATAATTTGAGCCTTTTCACTCAAAAGTTAAATTCAAATTACATAAAGGAGACAGCTCATCCCTCGTCCAACCTTTCATTCAAGCCTTCAATTAAAAGACTACTGACTATGCTACCTTCGCACGGTCAAATTACCGCGGCCCTTTAAATCAATCAGTGGGCAGGCTAGACTTTATAACTTATACA
>BLJ-13
TACTCTTGTCGATAAGAACTCTCAAAGAAAATCACGCTGTTATCCCTAAAGTAACTTATACTTTTAATCCACAAAGAAGGATCACACACTAATTATAATTATTAAATTAAACAGACAGTTACACATTATATCTACATCTCCCCAACGAAATATAAGCCTAATAAAGCTACTTTTCACTCAAATTGTAAGCCAAATTAAACTTATATAAAGTTTTATAGGGTCTTATCGTCCCACTAAATAATTTGAGCCTTTTCACTCAAAAGTTAAATTCAAATTACATAAAGGAGACAGCTCATCCCTCGTCCAACCTTTCATTCAAGCCTTCAATTAAAAGACTACTGACTATGCTACCTTCGCACGGTCAAATTACCGCGGCCCTTTAAATCAATCAGTGGGCAGGCTAGACTTTATAACTTATACA
>BLJ-14
TACTCTTGTCGATAAGAACTCTCAAAGAAAATCACGCTGTTATCCCTAAAGTAACTTATACTTTTAATCCACAAAGAAGGATCACACACTAATTATAATTATTAAATTAAACAGACAGTTACACATTATATCTACATCTCCCCAACGAAATATAAGCCTAATAAAGCTACTTTTCACTCAAATTGTAAGCCAAATTAAACTTATATAAAGTTTTATAGGGTCTTATCGTCCCACTAAATAATTTGAGCCTTTTCACTCAAAAGTTAAATTCAAATTACATAAAGGAGACAGCTCATCCCTCGTCCAACCTTTCATTCAAGCCTTCAATTAAAAGACTACTGACTATGCTACCTTCGCACGGTCAAATTACCGCGGCCCTTTAAATCAATCAGTGGGCAGGCTAGACTTTATAACTTATACA
>BLJ-15
TACTCTTGTCGATAAGAACTCTCAAAGAAAATCACGCTGTTATCCCTAAAGTAACTTATACTTTTAATCCACAAAGAAGGATCACACACTAATTATAATTATTAAATTAAACAGACAGTTACACATTATATCTACATCTCCCCAACGAAATATAAGCCTAATAAAGCTACTTTTCACTCAAATTGTAAGCCAAATTAAACTTATATAAAGTTTTATAGGGTCTTATCGTCCCACTAAATAATTTGAGCCTTTTCACTCAAAAGTTAAATTCAAATTACATAAAGGAGACAGCTCATCCCTCGTCCAACCTTTCATTCAAGCCTTCAATTAAAAGACTACTGACTATGCTACCTTCGCACGGTCAAATTACCGCGGCCCTTTAAATCAATCAGTGGGCAGGCTAGACTTTATAACTTATACA
>BLJ-16
TACTCTTGTCGATAAGAACTCTCAAAGAAAATCACGCTGTTATCCCTAAAGTAACTTATACTTTTAATCCACAAAGAAGGATCACACACTAATTATAATTATTAAATTAAACAGACAGTTACACATTATATCTACATCTCCCCAACGAAATATAAGCCTAATAAAGCTACTTTTCACTCAAATTGTAAGCCAAATTAAACTTATATAAAGTTTTATAGGGTCTTATCGTCCCACTAAATAATTTGAGCCTTTTCACTCAAAAGTTAAATTCAAATTACATAAAGGAGACAGCTCATCCCTCGTCCAACCTTTCATTCAAGCCTTCAATTAAAAGACTACTGACTATGCTACCTTCGCACGGTCAAATTACCGCGGCCCTTTAAATCAATCAGTGGGCAGGCTAGACTTTATAACTTATACA
>BLJ-17
TACTCTTGTCGATAAGAACTCTCAAAGAAAATCACGCTGTTATCCCTAAAGTAACTTATACTTTTAATCCACAAAGAAGGATCACACACTAATTATAATTATTAAATTAAACAGACAGTTACACATTATATCTACATCTCCCCAACGAAATATAAGCCTAATAAAGCTACTTTTCACTCAAATTGTAAGCCAAATTAAACTTATATAAAGTTTTATAGGGTCTTATCGTCCCACTAAATAATTTGAGCCTTTTCACTCAAAAGTTAAATTCAAATTACATAAAGGAGACAGCTCATCCCTCGTCCAACCTTTCATTCAAGCCTTCAATTAAAAGACTACTGACTATGCTACCTTCGCACGGTCAAATTACCGCGGCCCTTTAAATCAATCAGTGGGCAGGCTAGACTTTATAACTTATACA
>BLJ-18
TACTCTTGTCGATAAGAACTCTCAAAGAAAATCACGCTGTTATCCCTAAAGTAACTTATACTTTTAATCCACAAAGAAGGATCACACACTAATTATAATTATTAAATTAAACAGACAGTTACACATTATATCTACATCTCCCCAACGAAATATAAGCCTAATAAAGCTACTTTTCACTCAAATTGTAAGCCAAATTAAACTTATATAAAGTTTTATAGGGTCTTATCGTCCCACTAAATAATTTGAGCCTTTTCACTCAAAAGTTAAATTCAAATTACATAAAGGAGACAGCTCATCCCTCGTCCAACCTTTCATTCAAGCCTTCAATTAAAAGACTACTGACTATGCTACCTTCGCACGGTCAAATTACCGCGGCCCTTTAAATCAATCAGTGGGCAGGCTAGACTTTATAACTTATACA
>BLJ-19
TACTCTTGTCGATAAGAACTCTCAAAGAAAATCACGCTGTTATCCCTAAAGTAACTTATACTTTTAATCCACAAAGAAGGATCACACACTAATTATAATTATTAAATTAAACAGACAGTTACACATTATATCTACATCTCCCCAACGAAATATAAGCCTAATAAAGCTACTTTTCACTCAAATTGTAAGCCAAATTAAACTTATATAAAGTTTTATAGGGTCTTATCGTCCCACTAAATAATTTGAGCCTTTTCACTCAAAAGTTAAATTCAAATTACATAAAGGAGACAGCTCATCCCTCGTCCAACCTTTCATTCAAGCCTTCAATTAAAAGACTACTGACTATGCTACCTTCGCACGGTCAAATTACCGCGGCCCTTTAAATCAATCAGTGGGCAGGCTAGACTTTATAACTTATACA
>BLJ-20
TACTCTTGTCGATAAGAACTCTCAAAGAAAATCACGCTGTTATCCCTAAAGTAACTTATACTTTTAATCCACAAAGAAGGATCACACACTAATTATAATTATTAAATTAAACAGACAGTTACACATTATATCTACATCTCCCCAACGAAATATAAGCCTAATAAAGCTACTTTTCACTCAAATTGTAAGCCAAATTAAACTTATATAAAGTTTTATAGGGTCTTATCGTCCCACTAAATAATTTGAGCCTTTTCACTCAAAAGTTAAATTCAAATTACATAAAGGAGACAGCTCATCCCTCGTCCAACCTTTCATTCAAGCCTTCAATTAAAAGACTACTGACTATGCTACCTTCGCACGGTCAAATTACCGCGGCCCTTTAAATCAATCAGTGGGCAGGCTAGACTTTATAACTTATACA
>BLJ-21
TACTCTTGTCGATAAGAACTCTCAAAGAAAATCACGCTGTTATCCCTAAAGTAACTTATACTTTTAATCCACAAAGAAGGATCACACACTAATTATAATTATTAAATTAAACAGACAGTTACACATTATATCTACATCTCCCCAACGAAATATAAGCCTAATAAAGCTACTTTTCACTCAAATTGTAAGCCAAATTAAACTTATATAAAGTTTTATAGGGTCTTATCGTCCCACTAAATAATTTGAGCCTTTTCACTCAAAAGTTAAATTCAAATTACATAAAGGAGACAGCTCATCCCTCGTCCAACCTTTCATTCAAGCCTTCAATTAAAAGACTACTGACTATGCTACCTTCGCACGGTCAAATTACCGCGGCCCTTTAAATCAATCAGTGGGCAGGCTAGACTTTATAACTTATACA
>BLJ-22
TACTCTTGTCGATAAGAACTCTCAAAGAAAATCACGCTGTTATCCCTAAAGTAACTTATACTTTTAATCCACAAAGAAGGATCACACACTAATTATAATTATTAAATTAAACAGACAGTTACACATTATATCTACATCTCCCCAACGAAATATAAGCCTAATAAAGCTACTTTTCACTCAAATTGTAAGCCAAATTAAACTTATATAAAGTTTTATAGGGTCTTATCGTCCCACTAAATAATTTGAGCCTTTTCACTCAAAAGTTAAATTCAAATTACATAAAGGAGACAGCTCATCCCTCGTCCAACCTTTCATTCAAGCCTTCAATTAAAAGACTACTGACTATGCTACCTTCGCACGGTCAAATTACCGCGGCCCTTTAAATCAATCAGTGGGCAGGCTAGACTTTATAACTTATACA
>BLJ-23
TACTCTTGTCGATAAGAACTCTCAAAGAAAATCACGCTGTTATCCCTAAAGTAACTTATACTTTTAATCCACAAAGAAGGATCACACACTAATTATAATTATTAAATTAAACAGACAGTTACACATTATATCTACATCTCCCCAACGAAATATAAGCCTAATAAAGCTACTTTTCACTCAAATTGTAAGCCAAATTAAACTTATATAAAGTTTTATAGGGTCTTATCGTCCCACTAAATAATTTGAGCCTTTTCACTCAAAAGTTAAATTCAAATTACATAAAGGAGACAGCTCATCCCTCGTCCAACCTTTCATTCAAGCCTTCAATTAAAAGACTACTGACTATGCTACCTTCGCACGGTCAAATTACCGCGGCCCTTTAAATCAATCAGTGGGCAGGCTAGACTTTATAACTTATACA
>BLJ-24
TACTCTTGTCGATAAGAACTCTCAAAGAAAATCACGCTGTTATCCCTAAAGTAACTTATACTTTTAATCCACAAAGAAGGATCACACACTAATTATAATTATTAAATTAAACAGACAGTTACACATTATATCTACATCTCCCCAACGAAATATAAGCCTAATAAAGCTACTTTTCACTCAAATTGTAAGCCAAATTAAACTTATATAAAGTTTTATAGGGTCTTATCGTCCCACTAAATAATTTGAGCCTTTTCACTCAAAAGTTAAATTCAAATTACATAAAGGAGACAGCTCATCCCTCGTCCAACCTTTCATTCAAGCCTTCAATTAAAAGACTACTGACTATGCTACCTTCGCACGGTCAAATTACCGCGGCCCTTTAAATCAATCAGTGGGCAGGCTAGACTTTATAACTTATACA
>BLJ-25
TACTCTTGTCGATAAGAACTCTCAAAGAAAATCACGCTGTTATCCCTAAAGTAACTTATACTTTTAATCCACAAAGAAGGATCACACACTAATTATAATTATTAAATTAAACAGACAGTTACACATTATATCTACATCTCCCCAACGAAATATAAGCCTAATAAAGCTACTTTTCACTCAAATTGTAAGCCAAATTAAACTTATATAAAGTTTTATAGGGTCTTATCGTCCCACTAAATAATTTGAGCCTTTTCACTCAAAAGTTAAATTCAAATTACATAAAGGAGACAGCTCATCCCTCGTCCAACCTTTCATTCAAGCCTTCAATTAAAAGACTACTGACTATGCTACCTTCGCACGGTCAAATTACCGCGGCCCTTTAAATCAATCAGTGGGCAGGCTAGACTTTATAACTTATACA
>BLJ-26
TACTCTTGTCGATAAGAACTCTCAAAGAAAATCACGCTGTTATCCCTAAAGTAACTTATACTTTTAATCCACAAAGAAGGATCACACACTAATTATAATTATTAAATTAAACAGACAGTTACACATTATATCTACATCTCCCCAACGAAATATAAGCCTAATAAAGCTACTTTTCACTCAAATTGTAAGCCAAATTAAACTTATATAAAGTTTTATAGGGTCTTATCGTCCCACTAAATAATTTGAGCCTTTTCACTCAAAAGTTAAATTCAAATTACATAAAGGAGACAGCTCATCCCTCGTCCAACCTTTCATTCAAGCCTTCAATTAAAAGACTACTGACTATGCTACCTTCGCACGGTCAAATTACCGCGGCCCTTTAAATCAATCAGTGGGCAGGCTAGACTTTATAACTTATACA
>BLJ-27
TACTCTTGTCGATAAGAACTCTCAAAGAAAATCACGCTGTTATCCCTAAAGTAACTTATACTTTTAATCCACAAAGAAGGATCACACACTAATTATAATTATTAAATTAAACAGACAGTTACACATTATATCTACATCTCCCCAACGAAATATAAGCCTAATAAAGCTACTTTTCACTCAAATTGTAAGCCAAATTAAACTTATATAAAGTTTTATAGGGTCTTATCGTCCCACTAAATAATTTGAGCCTTTTCACTCAAAAGTTAAATTCAAATTACATAAAGGAGACAGCTCATCCCTCGTCCAACCTTTCATTCAAGCCTTCAATTAAAAGACTACTGACTATGCTACCTTCGCACGGTCAAATTACCGCGGCCCTTTAAATCAATCAGTGGGCAGGCTAGACTTTATAACTTATACA
>BLJ-28
TACTCTTGTCGATAAGAACTCTCAAAGAAAATCACGCTGTTATCCCTAAAGTAACTTATACTTTTAATCCACAAAGAAGGATCACACACTAATTATAATTATTAAATTAAACAGACAGTTACACATTATATCTACATCTCCCCAACGAAATATAAGCCTAATAAAGCTACTTTTCACTCAAATTGTAAGCCAAATTAAACTTATATAAAGTTTTATAGGGTCTTATCGTCCCACTAAATAATTTGAGCCTTTTCACTCAAAAGTTAAATTCAAATTACATAAAGGAGACAGCTCATCCCTCGTCCAACCTTTCATTCAAGCCTTCAATTAAAAGACTACTGACTATGCTACCTTCGCACGGTCAAATTACCGCGGCCCTTTAAATCAATCAGTGGGCAGGCTAGACTTTATAACTTATACA
>BLJ-29
TACTCTTGTCGATAAGAACTCTCAAAGAAAATCACGCTGTTATCCCTAAAGTAACTTATACTTTTAATCCACAAAGAAGGATCACACACTAATTATAATTATTAAATTAAACAGACAGTTACACATTATATCTACATCTCCCCAACGAAATATAAGCCTAATAAAGCTACTTTTCACTCAAATTGTAAGCCAAATTAAACTTATATAAAGTTTTATAGGGTCTTATCGTCCCACTAAATAATTTGAGCCTTTTCACTCAAAAGTTAAATTCAAATTACATAAAGGAGACAGCTCATCCCTCGTCCAACCTTTCATTCAAGCCTTCAATTAAAAGACTACTGACTATGCTACCTTCGCACGGTCAAATTACCGCGGCCCTTTAAATCAATCAGTGGGCAGGCTAGACTTTATAACTTATACA
>BLJ-30
TACTCTTGTCGATAAGAACTCTCAAAGAAAATCACGCTGTTATCCCTAAAGTAACTTATACTTTTAATCCACAAAGAAGGATCACACACTAATTATAATTATTAAATTAAACAGACAGTTACACATTATATCTACATCTCCCCAACGAAATATAAGCCTAATAAAGCTACTTTTCACTCAAATTGTAAGCCAAATTAAACTTATATAAAGTTTTATAGGGTCTTATCGTCCCACTAAATAATTTGAGCCTTTTCACTCAAAAGTTAAATTCAAATTACATAAAGGAGACAGCTCATCCCTCGTCCAACCTTTCATTCAAGCCTTCAATTAAAAGACTACTGACTATGCTACCTTCGCACGGTCAAATTACCGCGGCCCTTTAAATCAATCAGTGGGCAGGCTAGACTTTATAACTTATACA
>KLJ-01
TACTCTTGTCGATAAGAACTCTCAAAGAAAATCACGCTGTTATCCCTAAAGTAACTTATACTTTTAATCCACAAAGAAGGATCACACACTAATTATAATTATTAAATTAAATAGACAGTTACACATTATATCTACATCTCCCCAACGAAATATAAGCCTAATAAAGCTACTTTTCACTCAAATTGTAAACCAAATTAAACTTATATAAAGTTTTATAGGGTCTTATCGTCCCACTAAATAATTTGAGCCTTTTCACTCAAAAGTTAAATTCAAATTACATAAAGGAGACAGCTCATCCCTCGTCCAACCTTTCATTCAAGCCTTCAATTAAAAGACTACTGACTATGCTACCTTCGCACGGTCAAATTACCGCGGCCCTTTAAATCAATCAGTGGGCAGGCTAGACTTTATAACTTATACA
>KLJ-02
TACTCTTGTCGATAAGAACTCTCAAAGAAAATCACGCTGTTATCCCTAAAGTAACTTATACTTTTAATCCACAAAGAAGGATCACACACTAATTATAATTATTAAATTAAATAGACAGTTACACATTATATCTACATCTCCCCAACGAAATATAAGCCTAATAAAGCTACTTTTCACTCAAATTGTAAACCAAATTAAACTTATATAAAGTTTTATAGGGTCTTATCGTCCCACTAAATAATTTGAGCCTTTTCACTCAAAAGTTAAATTCAAATTACATAAAGGAGACAGCTCATCCCTCGTCCAACCTTTCATTCAAGCCTTCAATTAAAAGACTACTGACTATGCTACCTTCGCACGGTCAAATTACCGCGGCCCTTTAAATCAATCAGTGGGCAGGCTAGACTTTATAACTTATACA
>KLJ-03
TACTCTTGTCGATAAGAACTCTCAAAGAAAATCACGCTGTTATCCCTAAAGTAACTTATACTTTTAATCCACAAAGAAGGATCACACACTAATTATAATTATTAAATTAAATAGACAGTTACACATTATATCTACATCTCCCCAACGAAATATAAGCCTAATAAAGCTACTTTTCACTCAAATTGTAAACCAAATTAAACTTATATAAAGTTTTATAGGGTCTTATCGTCCCACTAAATAATTTGAGCCTTTTCACTCAAAAGTTAAATTCAAATTACATAAAGGAGACAGCTCATCCCTCGTCCAACCTTTCATTCAAGCCTTCAATTAAAAGACTACTGACTATGCTACCTTCGCACGGTCAAATTACCGCGGCCCTTTAAATCAATCAGTGGGCAGGCTAGACTTTATAACTTATACA
>KLJ-04
TACTCTTGTCGATAAGAACTCTCAAAGAAAATCACGCTGTTATCCCTAAAGTAACTTATACTTTTAATCCACAAAGAAGGATCACACACTAATTATAATTATTAAATTAAATAGACAGTTACACATTATATCTACATCTCCCCAACGAAATATAAGCCTAATAAAGCTACTTTTCACTCAAATTGTAAGCCAAATTAAACTTATATAAAGTTTTATAGGGTCTTATCGTCCCACTAAATAATTTGAGCCTTTTCACTCAAAAGTTAAATTCAAATTACATAAAGGAGACAGCTCATCCCTCGTCCAACCTTTCATTCAAGCCTTCAATTAAAAGACTACTGACTATGCTACCTTCGCACGGTCAAATTACCGCGGCCCTTTAAATCAATCAGTGGGCAGGCTAGACTTTATAACTTATACA
>KLJ-05
TACTCTTGTCGATAAGAACTCTCAAAGAAAATCACGCTGTTATCCCTAAAGTAACTTATACTTTTAATCCACAAAGAAGGATCACACACTAATTATAATTATTAAATTAAATAGACAGTTACACATTATATCTACATCTCCCCAACGAAATATAAGCCTAATAAAGCTACTTTTCACTCAAATTGTAAACCAAATTAAACTTATATAAAGTTTTATAGGGTCTTATCGTCCCACTAAATAATTTGAGCCTTTTCACTCAAAAGTTAAATTCAAATTACATAAAGGAGACAGCTCATCCCTCGTCCAACCTTTCATTCAAGCCTTCAATTAAAAGACTACTGACTATGCTACCTTCGCACGGTCAAATTACCGCGGCCCTTTAAATCAATCAGTGGGCAGGCTAGACTTTATAACTTATACA
>KLJ-06
TACTCTTGTCGATAAGAACTCTCAAAGAAAATCACGCTGTTATCCCTAAAGTAACTTATACTTTTAATCCACAAAGAAGGATCACACACTAATTATAATTATTAAATTAAATAGACAGTTACACATTATATCTACATCTCCCCAACGAAATATAAGCCTAATAAAGCTACTTTTCACTCAAATTGTAAGCCAAATTAAACTTATATAAAGTTTTATAGGGTCTTATCGTCCCACTAAATAATTTGAGCCTTTTCACTCAAAAGTTAAATTCAAATTACATAAAGGAGACAGCTCATCCCTCGTCCAACCTTTCATTCAAGCCTTCAATTAAAAGACTACTGACTATGCTACCTTCGCACGGTCAAATTACCGCGGCCCTTTAAATCAATCAGTGGGCAGGCTAGACTTTATAACTTATACA
>KLJ-07
TACTCTTGTCGATAAGAACTCTCAAAGAAAATCACGCTGTTATCCCTAAAGTAACTTATACTTTTAATCCACAAAGAAGGATCACACACTAATTATAATTATTAAATTAAATAGACAGTTACACATTATATCTACATCTCCCCAACGAAATATAAGCCTAATAAAGCTACTTTTCACTCAAATTGTAAACCAAATTAAACTTATATAAAGTTTTATAGGGTCTTATCGTCCCACTAAATAATTTGAGCCTTTTCACTCAAAAGTTAAATTCAAATTACATAAAGGAGACAGCTCATCCCTCGTCCAACCTTTCATTCAAGCCTTCAATTAAAAGACTACTGACTATGCTACCTTCGCACGGTCAAATTACCGCGGCCCTTTAAATCAATCAGTGGGCAGGCTAGACTTTATAACTTATACA
>KLJ-08
TACTCTTGTCGATAAGAACTCTCAAAGAAAATCACGCTGTTATCCCTAAAGTAACTTATACTTTTAATCCACAAAGAAGGATCACACACTAATTATAATTATTAAATTAAATAGACAGTTACACATTATATCTACATCTCCCCAACGAAATATAAGCCTAATAAAGCTACTTTTCACTCAAATTGTAAACCAAATTAAACTTATATAAAGTTTTATAGGGTCTTATCGTCCCACTAAATAATTTGAGCCTTTTCACTCAAAAGTTAAATTCAAATTACATAAAGGAGACAGCTCATCCCTCGTCCAACCTTTCATTCAAGCCTTCAATTAAAAGACTACTGACTATGCTACCTTCGCACGGTCAAATTACCGCGGCCCTTTAAATCAATCAGTGGGCAGGCTAGACTTTATAACTTATACA
>KLJ-09
TACTCTTGTCGATAAGAACTCTCAAAGAAAATCACGCTGTTATCCCTAAAGTAACTTATACTTTTAATCCACAAAGAAGGATCACACACTAATTATAATTATTAAATTAAATAGACAGTTACACATTATATCTACATCTCCCCAACGAAATATAAGCCTAATAAAGCTACTTTTCACTCAAATTGTAAACCAAATTAAACTTATATAAAGTTTTATAGGGTCTTATCGTCCCACTAAATAATTTGAGCCTTTTCACTCAAAAGTTAAATTCAAATTACATAAAGGAGACAGCTCATCCCTCGTCCAACCTTTCATTCAAGCCTTCAATTAAAAGACTACTGACTATGCTACCTTCGCACGGTCAAATTACCGCGGCCCTTTAAATCAATCAGTGGGCAGGCTAGACTTTATAACTTATACA
>KLJ-10
TACTCTTGTCGATAAGAACTCTCAAAGAAAATCACGCTGTTATCCCTAAAGTAACTTATACTTTTAATCCACAAAGAAGGATCACACACTAATTATAATTATTAAATTAAATAGACAGTTACACATTATATCTACATCTCCCCAACGAAATATAAGCCTAATAAAGCTACTTTTCACTCAAATTGTAAGCCAAATTAAACTTATATAAAGTTTTATAGGGTCTTATCGTCCCACTAAATAATTTGAGCCTTTTCACTCAAAAGTTAAATTCAAATTACATAAAGGAGACAGCTCATCCCTCGTCCAACCTTTCATTCAAGCCTTCAATTAAAAGACTACTGACTATGCTACCTTCGCACGGTCAAATTACCGCGGCCCTTTAAATCAATCAGTGGGCAGGCTAGACTTTATAACTTATACA
>KLJ-11
TACTCTTGTCGATAAGAACTCTCAAAGAAAATCACGCTGTTATCCCTAAAGTAACTTATACTTTTAATCCACAAAGAAGGATCACACACTAATTATAATTATTAAATTAAATAGACAGTTACACATTATATCTACATCTCCCCAACGAAATATAAGCCTAATAAAGCTACTTTTCACTCAAATTGTAAACCAAATTAAACTTATATAAAGTTTTATAGGGTCTTATCGTCCCACTAAATAATTTGAGCCTTTTCACTCAAAAGTTAAATTCAAATTACATAAAGGAGACAGCTCATCCCTCGTCCAACCTTTCATTCAAGCCTTCAATTAAAAGACTACTGACTATGCTACCTTCGCACGGTCAAATTACCGCGGCCCTTTAAATCAATCAGTGGGCAGGCTAGACTTTATAACTTATACA
>KLJ-12
TACTCTTGTCGATAAGAACTCTCAAAGAAAATCACGCTGTTATCCCTAAAGTAACTTATACTTTTAATCCACAAAGAAGGATCACACACTAATTATAATTATTAAATTAAATAGACAGTTACACATTATATCTACATCTCCCCAACGAAATATAAGCCTAATAAAGCTACTTTTCACTCAAATTGTAAACCAAATTAAACTTATATAAAGTTTTATAGGGTCTTATCGTCCCACTAAATAATTTGAGCCTTTTCACTCAAAAGTTAAATTCAAATTACATAAAGGAGACAGCTCATCCCTCGTCCAACCTTTCATTCAAGCCTTCAATTAAAAGACTACTGACTATGCTACCTTCGCACGGTCAAATTACCGCGGCCCTTTAAATCAATCAGTGGGCAGGCTAGACTTTATAACTTATACA
>KLJ-13
TACTCTTGTCGATAAGAACTCTCAAAGAAAATCACGCTGTTATCCCTAAAGTAACTTATACTTTTAATCCACAAAGAAGGATCACACACTAATTATAATTATTAAATTAAATAGACAGTTACACATTATATCTACATCTCCCCAACGAAATATAAGCCTAATAAAGCTACTTTTCACTCAAATTGTAAACCAAATTAAACTTATATAAAGTTTTATAGGGTCTTATCGTCCCACTAAATAATTTGAGCCTTTTCACTCAAAAGTTAAATTCAAATTACATAAAGGAGACAGCTCATCCCTCGTCCAACCTTTCATTCAAGCCTTCAATTAAAAGACTACTGACTATGCTACCTTCGCACGGTCAAATTACCGCGGCCCTTTAAATCAATCAGTGGGCAGGCTAGACTTTATAACTTATACA
>KLJ-14
TACTCTTGTCGATAAGAACTCTCAAAGAAAATCACGCTGTTATCCCTAAAGTAACTTATACTTTTAATCCACAAAGAAGGATCACACACTAATTATAATTATTAAATTAAATAGACAGTTACACATTATATCTACATCTCCCCAACGAAATATAAGCCTAATAAAGCTACTTTTCACTCAAATTGTAAGCCAAATTAAACTTATATAAAGTTTTATAGGGTCTTATCGTCCCACTAAATAATTTGAGCCTTTTCACTCAAAAGTTAAATTCAAATTACATAAAGGAGACAGCTCATCCCTCGTCCAACCTTTCATTCAAGCCTTCAATTAAAAGACTACTGACTATGCTACCTTCGCACGGTCAAATTACCGCGGCCCTTTAAATCAATCAGTGGGCAGGCTAGACTTTATAACTTATACA
>KLJ-15
TACTCTTGTCGATAAGAACTCTCAAAGAAAATCACGCTGTTATCCCTAAAGTAACTTATACTTTTAATCCACAAAGAAGGATCACACACTAATTATAATTATTAAATTAAATAGACAGTTACACATTATATCTACATCTCCCCAACGAAATATAAGCCTAATAAAGCTACTTTTCACTCAAATTGTAAACCAAATTAAACTTATATAAAGTTTTATAGGGTCTTATCGTCCCACTAAATAATTTGAGCCTTTTCACTCAAAAGTTAAATTCAAATTACATAAAGGAGACAGCTCATCCCTCGTCCAACCTTTCATTCAAGCCTTCAATTAAAAGACTACTGACTATGCTACCTTCGCACGGTCAAATTACCGCGGCCCTTTAAATCAATCAGTGGGCAGGCTAGACTTTATAACTTATACA
>KLJ-16
TACTCTTGTCGATAAGAACTCTCAAAGAAAATCACGCTGTTATCCCTAAAGTAACTTATACTTTTAATCCACAAAGAAGGATCACACACTAATTATAATTATTAAATTAAATAGACAGTTACACATTATATCTACATCTCCCCAACGAAATATAAGCCTAATAAAGCTACTTTTCACTCAAATTGTAAGCCAAATTAAACTTATATAAAGTTTTATAGGGTCTTATCGTCCCACTAAATAATTTGAGCCTTTTCACTCAAAAGTTAAATTCAAATTACATAAAGGAGACAGCTCATCCCTCGTCCAACCTTTCATTCAAGCCTTCAATTAAAAGACTACTGACTATGCTACCTTCGCACGGTCAAATTACCGCGGCCCTTTAAATCAATCAGTGGGCAGGCTAGACTTTATAACTTATACA
>KLJ-17
TACTCTTGTCGATAAGAACTCTCAAAGAAAATCACGCTGTTATCCCTAAAGTAACTTATACTTTTAATCCACAAAGAAGGATCACACACTAATTATAATTATTAAATTAAATAGACAGTTACACATTATATCTACATCTCCCCAACGAAATATAAGCCTAATAAAGCTACTTTTCACTCAAATTGTAAGCCAAATTAAACTTATATAAAGTTTTATAGGGTCTTATCGTCCCACTAAATAATTTGAGCCTTTTCACTCAAAAGTTAAATTCAAATTACATAAAGGAGACAGCTCATCCCTCGTCCAACCTTTCATTCAAGCCTTCAATTAAAAGACTACTGACTATGCTACCTTCGCACGGTCAAATTACCGCGGCCCTTTAAATCAATCAGTGGGCAGGCTAGACTTTATAACTTATACA
>KLJ-18
TACTCTTGTCGATAAGAACTCTCAAAGAAAATCACGCTGTTATCCCTAAAGTAACTTATACTTTTAATCCACAAAGAAGGATCACACACTAATTATAATTATTAAATTAAATAGACAGTTACACATTATATCTACATCTCCCCAACGAAATATAAGCCTAATAAAGCTACTTTTCACTCAAATTGTAAACCAAATTAAACTTATATAAAGTTTTATAGGGTCTTATCGTCCCACTAAATAATTTGAGCCTTTTCACTCAAAAGTTAAATTCAAATTACATAAAGGAGACAGCTCATCCCTCGTCCAACCTTTCATTCAAGCCTTCAATTAAAAGACTACTGACTATGCTACCTTCGCACGGTCAAATTACCGCGGCCCTTTAAATCAATCAGTGGGCAGGCTAGACTTTATAACTTATACA
>KLJ-19
TACTCTTGTCGATAAGAACTCTCAAAGAAAATCACGCTGTTATCCCTAAAGTAACTTATACTTTTAATCCACAAAGAAGGATCACACACTAATTATAATTATTAAATTAAATAGACAGTTACACATTATATCTACATCTCCCCAACGAAATATAAGCCTAATAAAGCTACTTTTCACTCAAATTGTAAACCAAATTAAACTTATATAAAGTTTTATAGGGTCTTATCGTCCCACTAAATAATTTGAGCCTTTTCACTCAAAAGTTAAATTCAAATTACATAAAGGAGACAGCTCATCCCTCGTCCAACCTTTCATTCAAGCCTTCAATTAAAAGACTACTGACTATGCTACCTTCGCACGGTCAAATTACCGCGGCCCTTTAAATCAATCAGTGGGCAGGCTAGACTTTATAACTTATACA
>KLJ-20
TACTCTTGTCGATAAGAACTCTCAAAGAAAATCACGCTGTTATCCCTAAAGTAACTTATACTTTTAATCCACAAAGAAGGATCACACACTAATTATAATTATTAAATTAAATAGACAGTTACACATTATATCTACATCTCCCCAACGAAATATAAGCCTAATAAAGCTACTTTTCACTCAAATTGTAAACCAAATTAAACTTATATAAAGTTTTATAGGGTCTTATCGTCCCACTAAATAATTTGAGCCTTTTCACTCAAAAGTTAAATTCAAATTACATAAAGGAGACAGCTCATCCCTCGTCCAACCTTTCATTCAAGCCTTCAATTAAAAGACTACTGACTATGCTACCTTCGCACGGTCAAATTACCGCGGCCCTTTAAATCAATCAGTGGGCAGGCTAGACTTTATAACTTATACA
>TLC-01
TACTCTTGTCGATAAGAACTCTCAAAGAAAATCACGCTGTTATCCCTAAAGTAACTTATACTTTTAATCCACAAAGAAGGATCACACACTAATTATAATTATTAAATTAAACAGACAGTTACACATTATATCTACATCTCCCCAACGAAATATAAGCCTAATAAAGCTACTTTTCACTCAAATTGTAAGCCAAATTAAACTTATATAAAGTTTTATAGGGTCTTATCGTCCCACTAAATAATTTGAGCCTTTTCACTCAAAAGTTAAATTCAAATTACGTAAAGGAGACAGCTCATCCCTCGTCCAACCTTTCATTCAAGCCTTCAATTAAAAGACTACTGACTATGCTACCTTCGCACGGTCAAATTACCGCGGCCCTTTAAATCAATCAGTGGGCAGGCTAGACTTTATAACTTATACA
>TLC-02
TACTCTTGTCGATAAGAACTCTCAAAGAAAATCACGCTGTTATCCCTAAAGTAACTTATACTTTTAATCCACAAAGAAGGATCACACACTAATTATAATTATTAAATTAAATAGACAGTTACACATTATATCTACATCTCCCCAACGAAATATAAGCCTAATAAAGCTACTTTTCACTCAAATTGTAAGCCAAATTAAACTTATATAAAGTTTTATAGGGTCTTATCGTCCCACTAAATAATTTGAGCCTTTTCACTCAAAAGTTAAATTCAAACTACATAAAGGAGACAGCTCATCCCTCGTCCAACCTTTCATTCAAGCCTTCAATTAAAAGACTACTGACTATGCTACCTTCGCACGGTCAAATTACCGCGGCCCTTTAAATCAATCAGTGGGCAGGCTAGACTTTATAACTTATACA
>TLC-03
TACTCTTGTCGATAAGAACTCTCAAAGAAAATCACGCTGTTATCCCTAAAGTAACTTATACTTTTAATCCACAAAGAAGGATCACACACTAATTATAATTATTAAATTAAATAGACAGTTACACATTATATCTACATCTCCCCAACGAAATATAAGCCTAATAAAGCTACTTTTCACTCAAATTGTAAGCCAAATTAAACTTATATAAAGTTTTATAGGGTCTTATCGTCCCACTAAATAATTTGAGCCTTTTCACTCAAAAGTTAAATTCAAACTACATAAAGGAGACAGCTCATCCCTCGTCCAACCTTTCATTCAAGCCTTCAATTAAAAGACTACTGACTATGCTACCTTCGCACGGTCAAATTACCGCGGCCCTTTAAATCAATCAGTGGGCAGGCTAGACTTTATAACTTATACA
>TLC-04
TACTCTTGTCGATAAGAACTCTCAAAGAAAATCACGCTGTTATCCCTAAAGTAACTTATACTTTTAATCCACAAAGAAGGATCACACACTAATTATAATTATTAAATTAAACAGACAGTTACACATTATATCTACATCTCCCCAACGAAATATAAGCCTAATAAAGCTACTTTTCACTCAAATTGTAAGCCAAATTAAACTTATATAAAGTTTTATAGGGTCTTATCGTCCCACTAAATAATTTGAGCCTTTTCACTCAAAAGTTAAATTCAAATTACATAAAGGAGACAGCTCATCCCTCGTCCAACCTTTCATTCAAGCCTTCAATTAAAAGACTACTGACTATGCTACCTTCGCACGGTCAAATTACCGCGGCCCTTTAAATCAATCAGTGGGCAGGCTAGACTTTATAACTTATACA
>TLC-05
TACTCTTGTCGATAAGAACTCTCAAAGAAAATCACGCTGTTATCCCTAAAGTAACTTATACTTTGAATCCACAAAGAAGGATCACACACTAATTATAATTATTAAAGTAAACAGACAGTTACACATTATATCTACATCTCCCCAACGAAATATAAGCGTAATAAAGCTACTTTTCACTCAAATTGTAAGCCAAATTAAACTTATATAAAGTTTTATAGGGTCTTATCGTCCCACTAAATAATTTGAGCCTTTTCACTCAAAAGTTAAATTCAAATTACGTAAAGGAGACAGCTCATCCCTCGTCCAACCTTTCATTCAAGCCTTCAATTAAAAGACTACTGACTATGCTACCTTCGCACGGTCAAATTACCGCGGCCCTTTAAATCAATCAGTGGGCAGGCTAGACTTTATAACTTATACA
>TLC-06
TACTCTTGTCGATAAGAACTCTCAAAGAAAATCACGCTGTTATCCCTAAAGTAACTTATACTTTTAATCCACAAAGAAGGATCACACACTAATTATAATTATTAAATTAAACAGACAGTTACACATTATATCTACATCTCCCCAACGAAATATAAGCCTAATAAAGCTACTTTTCACTCAAATTGTAAGCCAAATTAAACTTATATAAAGTTTTATAGGGTCTTATCGTCCCACTAAATAATTTGAGCCTTTTCACTCAAAAGTTAAATTCAAATTACGTAAAGGAGACAGCTCATCCCTCGTCCAACCTTTCATTCAAGCCTTCAATTAAAAGACTACTGACTATGCTACCTTCGCACGGTCAAATTACCGCGGCCCTTTAAATCAATCAGTGGGCAGGCTAGACTTTATAACTTATACA
>TLC-07
TACTCTTGTCGATAAGAACTCTCAAAGAAAATCACGCTGTTATCCCTAAAGTAACTTATACTTTTAATCCACAAAGAAGGATCACACACTAATTATAATTATTAAATTAAATAGACAGTTACACATTATATCTACATCTCCCCAACGAAATATAAGCCTAATAAAGCTACTTTTCACTCAAATTGTAAGCCAAATTAAACTTATATAAAGTTTTATAGGGTCTTATCGTCCCACTAAATAATTTGAGCCTTTTCACTCAAAAGTTAAATTCAAACTACATAAAGGAGACAGCTCATCCCTCGTCCAACCTTTCATTCAAGCCTTCAATTAAAAGACTACTGACTATGCTACCTTCGCACGGTCAAATTACCGCGGCCCTTTAAATCAATCAGTGGGCAGGCTAGACTTTATAACTTATACA
>TLC-08
TACTCTTGTCGATAAGAACTCTCAAAGAAAATCACGCTGTTATCCCTAAAGTAACTTATACTTTTAATCCACAAAGAAGGATCACACACTAATTATAATTATTAAATTAAACAGACAGTTACACATTATATCTACATCTCCCCAACGAAATATAAGCCTAATAAAGCTACTTTTCACTCAAATTGTAAGCCAAATTAAACTTATATAAAGTTTTATAGGGTCTTATCGTCCCACTAAATAATTTGAGCCTTTTCACTCAAAAGTTAAATTCAAATTACATAAAGGAGACAGCTCATCCCTCGTCCAACCTTTCATTCAAGCCTTCAATTAAAAGACTACTGACTATGCTACCTTCGCACGGTCAAATTACCGCGGCCCTTTAAATCAATCAGTGGGCAGGCTAGACTTTATAACTTATACA
>TLC-09
TACTCTTGTCGATAAGAACTCTCAAAGAAAATCACGCTGTTATCCCTAAAGTAACTTATACTTTTAATCCACAAAGAAGGATCACACACTAATTATAATTATTAAATTAAACAGACAGTTACACATTATATCTACATCTCCCCAACGAAATATAAGCCTAATAAAGCTACTTTTCACTCAAATTGTAAGCCAAATTAAACTTATATAAAGTTTTATAGGGTCTTATCGTCCCACTAAATAATTTGAGCCTTTTCACTCAAAAGTTAAATTCAAATTACGTAAAGGAGACAGCTCATCCCTCGTCCAACCTTTCATTCAAGCCTTCAATTAAAAGACTACTGACTATGCTACCTTCGCACGGTCAAATTACCGCGGCCCTTTAAATCAATCAGTGGGCAGGCTAGACTTTATAACTTATACA
>TLC-10
TACTCTTGTCGATAAGAACTCTCAAAGAAAATCACGCTGTTATCCCTAAAGTAACTTATACTTTTAATCCACAAAGAAGGATCACACACTAATTATAATTATTAAATTAAACAGACAGTTACACATTATATCTACATCTCCCCAACGAAATATAAGCCTAATAAAGCTACTTTTCACTCAAATTGTAAGCCAAATTAAACTTATATAAAGTTTTATAGGGTCTTATCGTCCCACTAAATAATTTGAGCCTTTTCACTCAAAAGTTAAATTCAAATTACGTAAAGGAGACAGCTCATCCCTCGTCCAACCTTTCATTCAAGCCTTCAATTAAAAGACTACTGACTATGCTACCTTCGCACGGTCAAATTACCGCGGCCCTTTAAATCAATCAGTGGGCAGGCTAGACTTTATAACTTATACA
>TLC-11
TACTCTTGTCGATAAGAACTCTCAAAGAAAATCACGCTGTTATCCCTAAAGTAACTTACACTTTTAATCCACAAAGAAGGATCACACACTAATTATAATTATTAAATTAAACAGACAGTTACACATTATATCTACATCTCCCCAACGAAATATAAGCCTAATAAAGCTACTTTTCACTCAAATTGTAAGCCAAATTAAACTTATATAAAGTTTTATAGGGTCTTATCGTCCCACTAAATAATTTGAGCCTTTTCACTCAAAAGTTAAATTCAAATTACATAAAGGAGACAGCTCATCCCTCGTCCAACCTTTCATTCAAGCCTTCAATTAAAAGACTACTGACTATGCTACCTTCGCACGGTCAAATTACCGCGGCCCTTTAAATCAATCAGTGGGCAGGCTAGACTTTATAACTTATACA
>TLC-12
TACTCTTGTCGATAAGAACTCTCAAAGAAAATCACGCTGTTATCCCTAAAGTAACTTATACTTTTAATCCACAAAGAAGGATCACACACTAATTATAATTATTAAATTAAACAGACAGTTACACATTATATCTACATCTCCCCAACGAAATATAAGCCTAATAAAGCTACTTTTCACTCAAATTGTAAGCCAAATTAAACTTATATAAAGTTTTATAGGGTCTTATCGTCCCACTAAATAATTTGAGCCTTTTCACTCAAAAGTTAAATTCAAATTACGTAAAGGAGACAGCTCATCCCTCGTCCAACCTTTCATTCAAGCCTTCAATTAAAAGACTACTGACTATGCTACCTTCGCACGGTCAAATTACCGCGGCCCTTTAAATCAATCAGTGGGCAGGCTAGACTTTATAACTTATACA
>TLC-13
TACTCTTGTCGATAAGAACTCTCAAAGAAAATCACGCTGTTATCCCTAAAGTAACTTATACTTTTAATCCACAAAGAAGGATCACACACTAATTATAATTATTAAATTAAACAGACAGTTACACATTATATCTACATCTCCCCAACGAAATATAAGCCTAATAAAGCTACTTTTCACTCAAATTGTAAGCCAAATTAAACTTATATAAAGTTTTATAGGGTCTTATCGTCCCACTAAATAATTTGAGCCTTTTCACTCAAAAGTTAAATTCAAATTACGTAAAGGAGACAGCTCATCCCTCGTCCAACCTTTCATTCAAGCCTTCAATTAAAAGACTACTGACTATGCTACCTTCGCACGGTCAAATTACCGCGGCCCTTTAAATCAATCAGTGGGCAGGCTAGACTTTATAACTTATACA
>TLC-14
TACTCTTGTCGATAAGAACTCTCAAAGAAAATCACGCTGTTATCCCTAAAGTAACTTATACTTTTAATCCACAAAGAAGGATCACACACTAATTATAATTATTAAATTAAACAGACAGTTACACATTATATCTACATCTCCCCAACGAAATATAAGCCTAATAAAGCTACTTTTCACTCAAATTGTAAGCCAAATTAAACTTATATAAAGTTTTATAGGGTCTTATCGTCCCACTAAATAATTTGAGCCTTTTCACTCAAAAGTTAAATTCAAATTACATAAAGGAGACAGCTCATCCCTCGTCCAACCTTTCATTCAAGCCTTCAATTAAAAGACTACTGACTATGCTACCTTCGCACGGTCAAATTACCGCGGCCCTTTAAATCAATCAGTGGGCAGGCTAGACTTTATAACTTATACA
>TLC-15
TACTCTTGTCGATAAGAACTCTCAAAGAAAATCACGCTGTTATCCCTAAGGTAACTTATACTTTTAATCCACAAAGAAGGATCACACACTAATTATAATTATTAAATTAAACAGACAGTTACACATTATATCTACATCTCCCCAACGAAATATAAGCCTAATAAAGCTACTTTTCACTCAAATTGTAAGCCAAATTAAACTTATATAAAGTTTTATAGGGTCTTATCGTCCCACTAAATAATTTGAGCCTTTTCACTCAAAAGTTAAATTCAAATTACGTAAAGGAGACAGCTCATCCCTCGTCCAACCTTTCATTCAAGCCTTCAATTAAAAGACTACTGACTATGCTACCTTCGCACGGTCAAATTACCGCGGCCCTTTAAATCAATCAGTGGGCAGGCTAGACTTTATAACTTATACA
>TLC-16
TACTCTTGTCGATAAGAACTCTCAAAGAAAATCACGCTGTTATCCCTAAAGTAACTTATACTTTTAATCCACAAAGAAGGATCACACACTAATTATAATTATTAAATTAAACAGACAGTTACACATTATATCTACATCTCCCCAACGAAATATAAGCCTAATAAAGCTACTTTTCACTCAAATTGTAAGCCAAATTAAACTTATATAAAGTTTTATAGGGTCTTATCGTCCCACTAAATAATTTGAGCCTTTTCACTCAAAAGTTAAATTCAAATTACGTAAAGGAGACAGCTCATCCCTCGTCCAACCTTTCATTCAAGCCTTCAATTAAAAGACTACTGACTATGCTACCTTCGCACGGTCAAATTACCGCGGCCCTTTAAATCAATCAGTGGGCAGGCTAGACTTTATAACTTATACA
>TLC-17
TACTCTTGTCGATAAGAACTCTCAAAGAAAATCACGCTGTTATCCCTAAAGTAACTTATACTTTTAATCCACAAAGAAGGATCACACACTAATTATAATTATTAAATTAAACAGACAGTTACACATTATATCTACATCTCCCCAACGAAATATAAGCCTAATAAAGCTACTTTTCACTCAAATTGTAAGCCAAATTAAACTTATATAAAGTTTTATAGGGTCTTATCGTCCCACTAAATAATTTGAGCCTTTTCACTCAAAAGTTAAATTCAAATTACATAAAGGAGACAGCTCATCCCTCGTCCAACCTTTCATTCAAGCCTTCAATTAAAAGACTACTGACTATGCTACCTTCGCACGGTCAAATTACCGCGGCCCTTTAAATCAATCAGTGGGCAGGCTAGACTTTATAACTTATACA
>TLC-18
TACTCTTGTCGATAAGAACTCTCAAAGAAAATCACGCTGTTATCCCTAAAGTAACTTATACTTTTAATCCACAAAGAAGGATCACACACTAATTATAATTATTAAATTAAATAGACAGTTACACATTATATCTACATCTCCCCAACGAAATATAAGCCTAATAAAGCTACTTTTCACTCAAATTGTAAGCCAAATTAAACTTATATAAAGTTTTATAGGGTCTTATCGTCCCACTAAATAATTTGAGCCTTTTCACTCAAAAGTTAAATTCAAATTACATAAAGGAGACAGCTCATCCCTCGTCCAACCTTTCATTCAAGCCTTCAATTAAAAGACTACTGACTATGCTACCTTCGCACGGTCAAATTACCGCGGCCCTTTAAATCAATCAGTGGGCAGGCTAGACTTTATAACTTATACA
>TLC-19
TACTCTTGTCGATAAGAACTCTCAAAGAAAATCACGCTGTTATCCCTAAAGTAACTTATACTTTTAATCCACAAAGAAGGATCACACACTAATTATAATTATTAAATTAAACAGACAGTTACACATTATATCTACATCTCCCCAACGAAATATAAGCCTAATAAAGCTACTTTTCACTCAAATTGTAAGCCAAATTAAACTTATATAAAGTTTTATAGGGTCTTATCGTCCCACTAAATAATTTGAGCCTTTTCACTCAAAAGTTAAATTCAAATTACGTAAAGGAGACAGCTCATCCCTCGTCCAACCTTTCATTCAAGCCTTCAATTAAAAGACTACTGACTATGCTACCTTCGCACGGTCAAATTACCGCGGCCCTTTAAATCAATCAGTGGGCAGGCTAGACTTTATAACTTATACA
>TLC-20
TACTCTTGTCGATAAGAACTCTCAAAGAAAATCACGCTGTTATCCCTAAAGTAACTTATACTTTTAATCCACAAAGAAGGATCACACACTAATTATAATTATTAAATTAAACAGACAGTTACACATTATATCTACATCTCCCCAACGAAATATAAGCCTAATAAAGCTACTTTTCACTCAAATTGTAAGCCAAATTAAACTTATATAAAGTTTTATAGGGTCTTATCGTCCCACTAAATAATTTGAGCCTTTTCACTCAAAAGTTAAATTCAAATTACGTAAAGGAGACAGCTCATCCCTCGTCCAACCTTTCATTCAAGCCTTCAATTAAAAGACTACTGACTATGCTACCTTCGCACGGTCAAATTACCGCGGCCCTTTAAATCAATCAGTGGGCAGGCTAGACTTTATAACTTATACA
>TLC-21
TACTCTTGTCGATAAGAACTCTCAAAGAAAATCACGCTGTTATCCCTAAAGTAACTTATACTTTTAATCCACAAAGAAGGATCACACACTAATTATAATTATTAAATTAAATAGACAGTTACACATTATATCTACATCTCCCCAACGAAATATAAGCCTAATAAAGCTACTTTTCACTCAAATTGTGAACCAAATTAAACTTATATAAAGTTTTATAGGGGCTTATCGTCCCACTAAATAATTTGAGCCTTTTCACTCAAAAGTTAAATTCAAATTACATAAAGGAGACAGCTCATCCCTCGTCCAACCTTTCATTCAAGCCTTCAATTAAAAGACTACTGACTATGCTACCTTCGCACGGTCAAATTACCGCGGCCCTTTAAATCAATCAGTGGGGAGGCTAGACTTTATAACTTATACA
>TLC-22
TACTCTTGTCGATAAGAACTCTCAAAGAAAATCACGCTGTTATCCCTAAAGTAACTTATACTTTTAATCCACAAAGAAGGATCACACACTAATTATAATTATTAAATTAAACAGACAGTTACACATTATATCTACATCTCCCCAACGAAATATAAGCCTAATAAAGCTACTTTTCACTCAAATTGTAAGCCAAATTAAACTTATATAAAGTTTTATAGGGTCTTATCGTCCCACTAAATAATTTGAGCCTTTTCACTCAAAAGTTAAATTCAAATTACATAAAGGAGACAGCTCATCCCTCGTCCAACCTTTCATTCAAGCCTTCAATTAAAAGACTACTGACTATGCTACCTTCGCACGGTCAAATTACCGCGGCCCTTTAAATCAATCAGTGGGCAGGCTAGACTTTATAACTTATACA
>TLC-23
TACTCTTGTCGATAAGAACTCTCAAAGAAAATCACGCTGTTATCCCTAAAGTAACTTATACTTTTAATCCACAAAGAAGGATCACACACTAATTATAATTATTAAATTAAACAGACAGTTACACATTATATCTACATCTCCCCAACGAAATATAAGCCTAATAAAGCTACTTTTCACTCAAATTGTAAGCCAAATTAAACTTATATAAAGTTTTATAGGGTCTTATCGTCCCACTAAATAATTTGAGCCTTTTCACTCAAAAGTTAAATTCAAATTACGTAAAGGAGACAGCTCATCCCTCGTCCAACCTTTCATTCAAGCCTTCAATTAAAAGACTACTGACTATGCTACCTTCGCACGGTCAAATTACCGCGGCCCTTTAAATCAATCAGTGGGCAGGCTAGACTTTATAACTTATACA
>TLC-24
TACTCTTGTCGATAACAACTCTCAAAGAAAATCACGCTGTTATCCCTAAAGTAACTTATACTTTTAATCCACAAAGAAGGATCACACACTAATTATAATTATTAAATTAAACAGACAGTTACACATTATATCTCCCTCTCCCCAACGAAATATAAGCCTAATAAAGCTACTTTTCACTCAAATTGTAAGCCCAATTAAACTTATATAAAGTTTTATAGGGTCCTATCGTCCCACTAAATAATTTGAGCCTTTTCACTCAAAAGTTAAATTCAAATTACATAAAGGAGACAGCTCATCCCTCGTCCAACCTTTCATTCAAGCCTTCAATTAAAAGACTACTGACTATGCTACCTTCTCACGGTCAAATTACCGCGGCCCTTTAAATCAATCAGTGGGCAGGCTAGACTTTATAACTTATACA
>MRC-01
TACTCTTGTCGATAAGAACTCTCAAAGAAAATCACGCTGTTATCCCTAAAGTAACTTATACTTTTAATCCACAAAGAAGGATCACACACTAATTATAATTATTAAATTAAACAGACAGTTACACATTATATCTACATCTCCCCAACGAAATATAAACCTAATAAAGCTACTTTTCACTCAAATTGTAAGCCAAATTAAACTTATATAAAGTTTTATAGGGTCTTATCGTCCCACTAAATAATTTGAGCGTTTTCACTCAAAAGTTAAATTCAAATTACGTAAAGGAGACAGCTCATCCCTCGTCCAACCTTTCATTCAAGCCTTCAATTAAAAGACTACTGACTATGCTACCTTCGCACGGTCAAATTACCGCGGCCCTTTAAATCAATCAGTGGGCAGGCTAGACTTTATAACTTATACC
>MRC-02
TACTCTTGTCGATAAGAACTCTCAAAGAAAATCACGCTGTTATCCCTAAAGTAACTTATACTTTTAATCCACAAAGAAGGATCACACACTAATTATAATTATTAAATTAAACAGACAGTTACACATTATATCTACATCTCCCCAACGAAATATAAACCTAATAAAGCTACTTTTCACTCAAATTGTAAGCCAAATTAAACTTATATAAAGTTTTATAGGGTCTTATCGTCCCACTAAATAATTTGAGCCTTTTCACTCAAAAGTTAAATTCAAATTACGTAAAGGAGACAGCTCATCCCTCGTCCAACCTTTCATTCAAGCCTTCAATTAAAAGACTACTGACTATGCTACCTTCGCACGGTCAAATTACCGCGGCCCTTTAAATCAATCAGTGGGCAGGCTAGACTTTATAACTTATACA
>MRC-03
TACTCTTGTCGATAAGAACTCTCAAAGAAAATCACGCTGTTATCCCTAAAGTAACTTATACTTTTAATCCACAAAGAAGGATCACACACTAATTATAATTATTAAATTAAACAGACAGTTACACATTATATCTACATCTCCCCAACGAAATATAAACCTAATAAAGCTACTTTTCACTCAAATTGTAAGCCAAATTAAACTTATATAAAGTTTTATAGGGTCTTATCGTCCCACTAAATAATTTGAGCCTTTTCACTCAAAAGTTAAATTCAAATTACGTAAAGGAGACAGCTCATCCCTCGTCCAACCTTTCATTCAAGCCTTCAATTAAAAGACTACTGACTATGCTACCTTCGCACGGTCAAATTACCGCGGCCCTTTAAATCAATCAGTGGGCAGGCTAGACTTTATAACTTATACA
>MRC-04
TACTCTTGTCGATAAGAACTCTCAAAGAAAATCACGCTGTTATCCCTAAAGTAACTTATACTTTTAATCCAGAAAGAAGGATCACACACTAATTATAATTATTAAATTAAACAGACAGTTACACATTATATCTACATCTCCCCAACGAAATATAAACCTAATAAAGCTACTTTTCACTCAAATTGTAAGCCAAATTAAACTTATATAAAGTTTTATAGGGTCTTATCGTCCCACTAAATAATTTGAGCCTTTTCACTCAAAAGTTAAATTCAAATTACGTAAAGGAGACAGCTCATCCCTCGTCCAACCTTTCATTCAAGCCTTCAATTAAAAGACTACTGACTATGCTACCTTCGCACGGTCAAATTACCGCGGCCCTTTAAATCAATCAGTGGGGAGGCTAGACTTTATAACTTATACA
>MRC-05
TACTCTTGTCGATAAGAACTCTCAAAGAAAATCACGCTGTTATCCCTAAAGTAACTTATACTTTTAATCCACAAAGAAGGATCACACACTAATTATAATTATTAAATTAAACAGACAGTTACACATTATATCTACATCTCCCCAACGAAATATAAACCTAATAAAGCTACTTTTCACTCAAATTGTAAGCCAAATTAAACTTATATAAAGTTTTATAGGGTCTTATCGTCCCACTAAATAATTTGAGCCTTTTCACTCAAAAGTTAAATTCAAATTACGTAAAGGAGACAGCTCATCCCTCGTCCAACCTTTCATTCAAGCCTTCAATTAAAAGACTACTGACTATGCTACCTTCGCACGGTCAAATTACCGCGGCCCTTTAAATCAATCAGTGGGCAGGCTAGACTTTATAACTTATACA
>MRC-06
TACTCTTGTCGATAAGAACTCTCAAAGAAAATCACGCTGTTATCCCTAAAGTAACTTATACTTTTAATCCACAAAGAAGGATCACACACTAATTATAATTATTAAATTAAATAGACAGTTACACATTATATCTACATCTCCCCAACGAAATATAAGCCTAATAAAGCTACTTTTCACTCAAATTGTAAGCCAAATTAAACTTATATAAAGTTTTATAGGGTCTTATCGTCCCACTAAATAATTTGAGCCTTTTCACTCAAAAGTTAAATTCAAACTACATAAAGGAGACAGCTCATCCCTCGTCCAACCTTTCATTCAAGCCTTCAATTAAAAGACTACTGACTATGCTACCTTCGCACGGTCAAATTACCGCGGCCCTTTAAATCAATCAGTGGGCAGGCTAGACTTTATAACTTATACA
>MRC-07
TACTCTTGTCGATAAGAACTCTCAGAGAAAATCACGCTGTTATCCCTAAAGTAACTTATACTTTTAATCCACAAAGAAGGATCACACACTAATTATAATTATTAAATTAAACAGACAGTTACACATTATATCTACATCTCCCCAACGAAATATAAACCTAATAAAGCTACTTTTCACTCAAATTGTAAGCCAAATTAAACTTATATAAAGTTTTATAGGGTCTTATCGTCCCACTAAATAATTTGAGCCTTTTCACTCAAAAGTTAAATTCAAATTACGTAAAGGAGACAGCTCATCCCTCGTCCAACCTTTCATTCAAGCCTTCAATTAAAAGACTACTGACTATGCTACCTTCGCACGGTCAAATTACCGCGGCCCTTTAAATCAATCAGTGGGCAGGCTAGACTTTATAACTTATACA
>MRC-08
TACTCTTGTCGATAAGAACTCTCAAAGAAAATCACGCTGTTATCCCTAAAGTAACTTATACTTTTAATCCACAAAGAAGGATCACACACTAATTATAATTATTAAATTAAACAGACAGTTACACATTATATCTACATCTCCCCAACGAAATATAAACCTAATAAAGCTACTTTTCACTCAAATTGTAAGCCAAATTAAACTTATATAAAGTTTTATAGGGTCTTATCGTCCCACTAAATAATTTGAGCCTTTTCACTCAAAAGTTAAATTCAAATTACGTAAAGGAGACAGCTCATCCCTCGTCCAACCTTTCATTCAAGCCTTCAATTAAAAGACTACTGACTATGCTACCTTCGCACGGTCAAATTACCGCGGCCCTTTAAATCAATCAGTGGGCAGGCTAGACTTTATAACTTATACA
>MRC-09
TACTCTTGTCGATAAGAACTCTCAAAGAAAATCACGCTGTTATCCCTAAAGTAACTTATACTTTTAATCCACAAAGAAGGATCACACACTAATTATAATTATTAAATTAAACAGACAGTTACACATTATATCTACATCTCCCCAACGAAATATAAACCTAATAAAGCTACTTTTCACTCAAATTGTAAGCCAAATTAAACTTATATAAAGTTTTATAGGGTCTTATCGTCCCACTAAATAATTTGAGCCTTTTCACTCAAAAGTTAAATTCAAATTACGTAAAGGAGACAGCTCATCCCTCGTCCAACCTTTCATTCAAGCCTTCAATTAAAAGACTACTGACTATGCTACCTTCGCACGGTCAAATTACCGCGGCCCTTTAAATCAATCAGTGGGCAGGCTAGACTTTATAACTTATACA
>MRC-10
TACTCTTGTCGATAAGAACTCTCAAAGAAAATCACGCTGTTATCCCTAAAGTAACTTATACTTTTAATCCACAAAGAAGGATCACACACTAATTATAATTATTAAATTAAACAGACAGTTACACATTATATCTACATCTCCCCAACGAAATATAAACCTAATAAAGCTACTTTTCACTCAAATTGTAAGCCAAATTAAACTTATATAAAGTTTTATAGGGTCTTATCGTCCCACTAAATAATTTGAGCCTTTTCACTCAAAAGTTAAATTCAAATTACGTAAAGGAGACAGCTCATCCCTCGTCCAACCTTTCATTCAAGCCTTCAATTAAAAGACTACTGACTATGCTACCTTCGCACGGTCAAATTACCGCGGCCCTTTAAATCAATCAGTGGGCAGGCTAGACTTTATAACTTATACA
>MRC-11
TACTCTTGTCGATAAGAACTCTCAAAGAAAATCACGCTGTTATCCCTAAAGTAACTTATACTTTTAATCCACAAAGAAGGATCACACACTAATTATAATTATTAAATTAAATAGACAGTTACACATTATATCTACATCTCCCCAACGAAATATAAGCCTAATAAAGCTACTTTTCACTCAAATTGTAAGCCAAATTAAACTTATATAAAGTTTTATAGGGTCTTATCGTCCCACTAAATAATTTGAGCCTTTTCACTCAAAAGTTAAATTCAAACTACATAAAGGAGACAGCTCATCCCTCGTCCAACCTTTCATTCAAGCCTTCAATTAAAAGACTACTGACTATGCTACCTTCGCACGGTCAAATTACCGCGGCCCTTTAAATCAATCAGTGGGCAGGCTAGACTTTATAACTTATACA
>MRC-12
TACTCTTGTCGATAAGAACTCTCAAAGAAAATCACGCTGTTATCCCTAAAGTAACTTATACTTTTAATCCACAAAGAAGGATCACACACTAATTATAATTATTAAATTAAACAGACAGTTACACATTATATCTACATCTCCCCAACGAAATATAAACCTAATAAAGCTACTTTTCACTCAAATTGTAAGCCAAATTAAACTTATATAAAGTTTTATAGGGTCTTATCGTCCCACTAAATAATTTGAGCCTTTTCACTCAAAAGTTAAATTCAAATTACGTAAAGGAGACAGCTCATCCCTCGTCCAACCTTTCATTCAAGCCTTCAATTAAAAGACTACTGACTATGCTACCTTCGCACGGTCAAATTACCGCGGCCCTTTAAATCAATCAGTGGGCAGGCTAGACTTTATAACTTATACA
>MRC-13
TACTCTTGTCGATAAGAACTCTCAAAGAAAATCACGCTGTTATCCCTAAAGTAACTTATACTTTTAATCCACAAAGAAGGATCACACACTAATTATAATTATTAAATTAAACAGACAGTTACACATTATATCTACATCTCCCCAACGAAATATAAGCCTAATAAAGCTACTTTTCACTCAAATTGTAAGCCAAATTAAACTTATATAAAGTTTTATAGGGTCTTATCGTCCCACTAAATAATTTGAGCCTTTTCACTCAAAAGTTAAATTCAAATTACATAAAGGAGACAGCTCATCCCTCGTCCAACCTTTCATTCAAGCCTTCAATTAAAAGACTACTGACTATGCTACCTTCGCACGGTCAAATTACCGCGGCCCTTTAAATCAATCAGTGGGCAGGCTAGACTTTATAACTTATACA
>MRC-14
TACTCTTGTCGATAAGAACTCTCAAAGAAAATCACGCTGTTATCCCTAAAGTAACTTATACTTTTAATCCACAAAGAAGGATCACACACTAATTATAATTATTAAATTAAACAGACAGTTACACATTATATCTACATCTCCCCAACGAAATATAAACCTAATAAAGCTACTTTTCACTCAAATTGTAAGCCAAATTAAACTTATATAAAGTTTTATAGGGTCTTATCGTCCCACTAAATAATTTGAGCCTTTTCACTCAAAAGTTAAATTCAAATTACGTAAAGGAGACAGCTCATCCCTCGTCCAACCTTTCATTCAAGCCTTCAATTAAAAGACTACTGACTATGCTACCTTCGCACGGTCAAATTACCGCGGCCCTTTAAATCAATCAGTGGGCAGGCTAGACTTTATAACTTATACA
>MRC-15
TACTCTTGTCGATAAGAACTCTCAAAGAAAATCACGCTGTTATCCCTAAAGTAACTTATACTTTTAATCCACAAAGAAGGATCACACACTAATTATAATTATTAAATTAAACAGACAGTTACACATTATATCTACATCTCCCCAACGAAATATAAACCTAATAAAGCTACTTTTCACTCAAATTGTAAGCCAAATTAAACTTATATAAAGTTTTATAGGGTCTTATCGTCCCACTAAATAATTTGAGCCTTTTCACTCAAAAGTTAAATTCAAATTACGTAAAGGAGACAGCTCATCCCTCGTCCAACCTTTCATTCAAGCCTTCAATTAAAAGACTACTGACTATGCTACCTTCGCACGGTCAAATTACCGCGGCCCTTTAAATCAATCAGTGGGCAGGCTAGACTTTATAACTTATACA
>MRC-16
TACTCTTGTCGATAAGAACTCTCAAAGAAAATCACGCTGTTATCCCTAAAGTAACTTATACTTTTAATCCACAAAGAAGGATCACACACTAATTATAATTATTAAATTAAACAGACAGTTACACATTATATCTACATCTCCCCAACGAAATATAAACCTAATAAAGCTACTTTTCACTCAAATTGTAAGCCAAATTAAACTTATATAAAGTTTTATAGGGTCTTATCGTCCCACTAAATAATTTGAGCCTTTTCACTCAAAAGTTAAATTCAAATTACGTAAAGGAGACAGCTCATCCCTCGTCCAACCTTTCATTCAAGCCTTCAATTAAAAGACTACTGACTATGCTACCTTCGCACGGTCAAATTACCGCGGCCCTTTAAATCAATCAGTGGGCAGGCTAGACTTTATAACTTATACA
>MRC-17
TACTCTTGTCGATAAGAACTCTCAAAGAAAATCACGCTGTTATCCCTAAAGTAACTTATACTTTTAATCCACAAAGAAGGATCACACACTAATTATAATTATTAAATTAAACAGACAGTTACACATTATATCTACATCTCCCCAACGAAATATAAACCTAATAAAGCTACTTTTCACTCAAATTGTAAGCCAAATTAAACTTATATAAAGTTTTATAGGGTCTTATCGTCCCACTAAATAATTTGAGCCTTTTCACTCAAAAGTTAAATTCAAATTACGTAAAGGAGACAGCTCATCCCTCGTCCAACCTTTCATTCAAGCCTTCAATTAAAAGACTACTGACTATGCTACCTTCGCACGGTCAAATTACCGCGGCCCTTTAAATCAATCAGTGGGCAGGCTAGACTTTATAACTTATACA
>MRC-18
TACTCTTGTCGATAAGAACTCTCAAAGAAAATCACGCTGTTATCCCTAAAGTAACTTATACTTTTAATCCAGAAAGAAGGATCACACACTAATTATAATTATTAAATTAAACAGACAGTTACACATTATATCTACATCTCCCCAACGAAATATAAACCTAATAAAGCTACTTTTCACTCAAATTGTAAGCCAAATTAAACTTATATAAAGTTTTATAGGGTCTTATCGTCCCACTAAATAATTTGAGCCTTTTCACTCAAAAGTTAAATTCAAATTACGTAAAGGAGACAGCTCATCCCTCGTCCAACCTTTCATTCAAGCCTTCAATTAAAAGACTACTGACTATGCTACCTTCGCACGGTCAAATTACCGCGGCCCTTTAAATCAATCAGTGGGGAGGCTAGACTTTATAACTTATACA
>MRC-19
TACTCTTGTCGATAAGAACTCTCAAAGAAAATCACGCTGTTATCCCTAAAGTAACTTATACTTTTAATCCACAAAGAAGGATCACACACTAATTATAATTATTAAATTAAACAGACAGTTACACATTATATCTACATCTCCCCAACGAAATATAAACCTAATAAAGCTACTTTTCACTCAAATTGTAAGCCAAATTAAACTTATATAAAGTTTTATAGGGTCTTATCGTCCCACTAAATAATTTGAGCCTTTTCACTCAAAAGTTAAATTCAAATTACGTAAAGGAGACAGCTCATCCCTCGTCCAACCTTTCATTCAAGCCTTCAATTAAAAGACTACTGACTATGCTACCTTCGCACGGTCAAATTACCGCGGCCCTTTAAATCAATCAGTGGGCAGGCTAGACTTTATAACTTATACA
>MRC-20
TACTCTTGTCGATAAGAACTCTCAAAGAAAATCACGCTGTTATCCCTAAAGTAACTTATACTTTTAATCCACAAAGAAGGATCACACACTAATTATAATTATTAAATTAAACAGACAGTTACACATTATATCTACATCTCCCCAACGAAATATAAACCTAATAAAGCTACTTTTCACTCAAATTGTAAGCCAAATTAAACTTATATAAAGTTTTATAGGGTCTTATCGTCCCACTAAATAATTTGAGCCTTTTCACTCAAAAGTTAAATTCAAATTACGTAAAGGAGACAGCTCATCCCTCGTCCAACCTTTCATTCAAGCCTTCAATTAAAAGACTACTGACTATGCTACCTTCGCACGGTCAAATTACCGCGGCCCTTTAAATCAATCAGTGGGCAGGCTAGACTTTATAACTTATACA
>MRC-21
TACTCTTGTCGATAAGAACTCTCAAAGAAAATCACGCTGTTATCCCTAAAGTAACTTATACTTTTAATCCACAAAGAAGGATCACACACTAATTATAATTATTAAATTAAACAGACAGTTACACATTATATCTACATCTCCCCAACGAAATATAAACCTAATAAAGCTACTTTTCACTCAAATTGTAAGCCAAATTAAACTTATATAAAGTTTTATAGGGTCTTATCGTCCCACTAAATAATTTGAGCCTTTTCACTCAAAAGTTAAATTCAAATTACGTAAAGGAGACAGCTCATCCCTCGTCCAACCTTTCATTCAAGCCTTCAATTAAAAGACTACTGACTATGCTACCTTCGCACGGTCAAATTACCGCGGCCCTTTAAATCAATCAGTGGGCAGGCTAGACTTTATAACTTATACA
>MRC-22
TACTCTTGTCGATAAGAACTCTCAAAGAAAATCACGCTGTTATCCCTAAAGTAACTTATACTTTTAATCCACAAAGAAGGATCACACACTAATTATAATTATTAAATTAAACAGACAGTTACACATTATATCTACATCTCCCCAACGAAATATAAACCTAATAAAGCTACTTTTCACTCAAATTGTAAGCCAAATTAAACTTATATAAAGTTTTATAGGGTCTTATCGTCCCACTAAATAATTTGAGCCTTTTCACTCAAAAGTTAAATTCAAATTACGTAAAGGAGACAGCTCATCCCTCGTCCAACCTTTCATTCAAGCCTTCAATTAAAAGACTACTGACTATGCTACCTTCGCACGGTCAAATTACCGCGGCCCTTTAAATCAATCAGTGGGCAGGCTAGACTTTATAACTTATACA
>MRC-23
TACTCTTGTCGATAAGAACTCTCAAAGAAAATCACGCTGTTATCCCTAAAGTAACTTATACTTTTAATCCACAAAGAAGGATCACACACTAATTATAATTATTAAATTAAACAGACAGTTACACATTATATCTACATCTCCCCAACGAAATATAAACCTAATAAAGCTACTTTTCACTCAAATTGTAAGCCAAATTAAACTTATATAAAGTTTTATAGGGTCTTATCGTCCCACTAAATAATTTGAGCCTTTTCACTCAAAAGTTAAATTCAAATTACGTAAAGGAGACAGCTCATCCCTCGTCCAACCTTTCATTCAAGCCTTCAATTAAAAGACTACTGACTATGCTACCTTCGCACGGTCAAATTACCGCGGCCCTTTAAATCAATCAGTGGGCAGGCTAGACTTTATAACTTATACA
>MRC-24
TACTCTTGTCGATAAGAACTCTCAAAGAAAATCACGCTGTTATCCCTAAAGTAACTTATACTTTTAATCCACAAAGAAGGATCACACACTAATTATAATTATTAAATTAAACAGACAGTTACACATTATATCTACATCTCCCCAACGAAATATAAACCTAATAAAGCTACTTTTCACTCAAATTGTAAGCCAAATTAAACTTATATAAAGTTTTATAGGGTCTTATCGTCCCACTAAATAATTTGAGCCTTTTCACTCAAAAGTTAAATTCAAATTACGTAAAGGAGACAGCTCATCCCTCGTCCAACCTTTCATTCAAGCCTTCAATTAAAAGACTACTGACTATGCTACCTTCGCACGGTCAAATTACCGCGGCCCTTTAAATCAATCAGTGGGCAGGCTAGACTTTATAACTTATACA
>MRC-25
TACTCTTGTCGATAAGAACTCTCAAAGAAAATCACGCTGTTATCCCTAAAGTAACTTATACTTTTAATCCACAAAGAAGGATCACACACTAATTATAATTATTAAATTAAACAGACAGTTACACATTATATCTACATCTCCCCAACGAAATATAAACCTAATAAAGCTACTTTTCACTCAAATTGTAAGCCAAATTAAACTTATATAAAGTTTTATAGGGTCTTATCGTCCCACTAAATAATTTGAGCCTTTTCACTCAAAAGTTAAATTCAAATTACGTAAAGGAGACAGCTCATCCCTCGTCCAACCTTTCATTCAAGCCTTCAATTAAAAGACTACTGACTATGCTACCTTCGCACGGTCAAATTACCGCGGCCCTTTAAATCAATCAGTGGGCAGGCTAGACTTTATAACTTATACA
>JRC-01
TACTCTTGTCGATAAGAACTCTCAAAGAAAATCACGCTGTTATCCCTAAAGTAACTTATACTTTTAATCCACAAAGAAGGATCACACACTAATTATAATTATTAAATTAAACAGACAGTTACACATTATATCTACATCTCCCCAACGAAATATAAACCTAATAAAGCTACTTTTCACTCAAATTGTAAGCCAAATTAAACTTATATAAAGTTTTATAGGGTCTTATCGTCCCACTAAATAATTTGAGCCTTTTCACTCAAAAGTTAAATTCAAATTACGTAAAGGAGACAGCTCATCCCTCGTCCAACCTTTCATTCAAGCCTTCAATTAAAAGACTACTGACTATGCTACCTTCGCACGGTCAAATTACCGCGGCCCTTTAAATCAATCAGTGGGCAGGCTAGACTTTATAACTTATACA
>JRC-02
TACTCTTGTCGATAAGAACTCTCAAAGAAAATCACGCTGTTATCCCTAAAGTAACTTATACTTTTAATCCACAAAGAAGGATCACACACTAATTATAATTATTAAATTAAACAGACAGTTACACATTATATCTACATCTCCCCAACGAAATATAAACCTAATAAAGCTACTTTTCACTCAAATTGTAAGCCAAATTAAACTTATATAAAGTTTTATAGGGTCTTATCGTCCCACTAAATAATTTGAGCCTTTTCACTCAAAAGTTAAATTCAAATTACGTAAAGGAGACAGCTCATCCCTCGTCCAACCTTTCATTCAAGCCTTCAATTAAAAGACTACTGACTATGCTACCTTCGCACGGTCAAATTACCGCGGCCCTTTAAATCAATCAGTGGGCAGGCTAGACTTTATAACTTATACA
>JRC-03
TACTCTTGTCGATAAGAACTCTCAAAGAAAATCACGCTGTTATCCCTAAAGTAACTTATACTTTTAATCCACAAAGAAGGATCACACACTAATTATAATTATTAAATTAAACAGACAGTTACACATTATATCTACATCTCCCCAACGAAATATAAACCTAATAAAGCTACTTTTCACTCAAATTGTAAGCCAAATTAAACTTATATAAAGTTTTATAGGGTCTTATCGTCCCACTAAATAATTTGAGCCTTTTCACTCAAAAGTTAAATTCAAATTACGTAAAGGAGACAGCTCATCCCTCGTCCAACCTTTCATTCAAGCCTTCAATTAAAAGACTACTGACTATGCTACCTTCGCACGGTCAAATTACCGCGGCCCTTTAAATCAATCAGTGGGCAGGCTAGACTTTATAACTTATACA
>JRC-04
TACTCTTGTCGATAAGAACTCTCAAAGAAAATCACGCTGTTATCCCTAAAGTAACTTATACTTTTAATCCACAAAGAAGGATCACACACTAATTATAATTATTAAATTAAACAGACAGTTACACATTATATCTACATCTCCCCAACGAAATATAAACCTAATAAAGCTACTTTTCACTCAAATTGTAAGCCAAATTAAACTTATATAAAGTTTTATAGGGTCTTATCGTCCCACTAAATAATTTGAGCCTTTTCACTCAAAAGTTAAATTCAAATTACGTAAAGGAGACAGCTCATCCCTCGTCCAACCTTTCATTCAAGCCTTCAATTAAAAGACTACTGACTATGCTACCTTCGCACGGTCAAATTACCGCGGCCCTTTAAATCAATCAGTGGGCAGGCTAGACTTTATAACTTATACA
>JRC-05
TACTCTTGTCGATAAGAACTCTCAAAGAAAATCACGCTGTTATCCCTAAAGTAACTTATACTTTTAATCCACAAAGAAGGATCACACACTAATTATAATTATTAAATTAAACAGACAGTTACACATTATATCTACATCTCCCCAACGAAATATAAACCTAATAAAGCTACTTTTCACTCAAATTGTAAGCCAAATTAAACTTATATAAAGTTTTATAGGGTCTTATCGTCCCACTAAATAATTTGAGCCTTTTCACTCAAAAGTTAAATTCAAATTACGTAAAGGAGACAGCTCATCCCTCGTCCAACCTTTCATTCAAGCCTTCAATTAAAAGACTACTGACTATGCTACCTTCGCACGGTCAAATTACCGCGGCCCTTTAAATCAATCAGTGGGCAGGCTAGACTTTATAACTTATACA
>JRC-06
TACTCTTGTCGATAAGAACTCTCAAAGAAAATCACGCTGTTATCCCTAAAGTAACTTATACTTTTAATCCACAAAGAAGGATCACACACTAATTATAATTATTAAATTAAATAGACAGTTACACATTATATCTACATCTCCCCAACGAAATATAAGCCTAATAAAGCTACTTTTCACTCAAATTGTAAGCCAAATTAAACTTATATAAAGTTTTATAGGGTCTTATCGTCCCACTAAATAATTTGAGCCTTTTCACTCAAAAGTTAAATTCAAACTACATAAAGGAGACAGCTCATCCCTCGTCCAACCTTTCATTCAAGCCTTCAATTAAAAGACTACTGACTATGCTACCTTCGCACGGTCAAATTACCGCGGCCCTTTAAATCAATCAGTGGGCAGGCTAGACTTTATAACTTATACA
>JRC-07
TACTCTTGTCGATAAGAACTCTCAAAGAAAATCACGCTGTTATCCCTAAAGTAACTTATACTTTTAATCCACAAAGAAGGATCACACACTAATTATAATTATTAAATTAAACAGACAGTTACACATTATATCTACATCTCCCCAACGAAATATAAACCTAATAAAGCTACTTTTCACTCAAATTGTAAGCCAAATTAAACTTATATAAAGTTTTATAGGGTCTTATCGTCCCACTAAATAATTTGAGCCTTTTCACTCAAAAGTTAAATTCAAATTACGTAAAGGAGACAGCTCATCCCTCGTCCAACCTTTCATTCAAGCCTTCAATTAAAAGACTACTGACTATGCTACCTTCGCACGGTCAAATTACCGCGGCCCTTTAAATCAATCAGTGGGCAGGCTAGACTTTATAACTTATACA
>JRC-08
TACTCTTGTCGATAAGAACTCTCAAAGAAAATCACGCTGTTATCCCTAAAGTAACTTATACTTTTAATCCACAAAGAAGGATCACACACTAATTATAATTATTAAATTAAACAGACAGTTACACATTATATCTACATCTCCCCAACGAAATATAAACCTAATAAAGCTACTTTTCACTCAAATTGTAAGCCAAATTAAACTTATATAAAGTTTTATAGGGTCTTATCGTCCCACTAAATAATTTGAGCCTTTTCACTCAAAAGTTAAATTCAAATTACGTAAAGGAGACAGCTCATCCCTCGTCCAACCTTTCATTCAAGCCTTCAATTAAAAGACTACTGACTATGCTACCTTCGCACGGTCAAATTACCGCGGCCCTTTAAATCAATCAGTGGGCAGGCTAGACTTTATAACTTATACA
>JRC-09
TACTCTTGTCGATAAGAACTCTCAAAGAAAATCACGCTGTTATCCCTAAAGTAACTTATACTTTTAATCCACAAAGAAGGATCACACACTAATTATAATTATTAAATTAAATAGACAGTTACACATTATATCTACATCTCCCCAACGAAATATAAGCCTAATAAAGCTACTTTTCACTCAAATTGTAAGCCAAATTAAACTTATATAAAGTTTTATAGGGTCTTATCGTCCCACTAAATAATTTGAGCCTTTTCACTCAAAAGTTAAATTCAAACTACATAAAGGAGACAGCTCATCCCTCGTCCAACCTTTCATTCAAGCCTTCAATTAAAAGACTACTGACTATGCTACCTTCGCACGGTCAAATTACCGCGGCCCTTTAAATCAATCAGTGGGCAGGCTAGACTTTATAACTTATACA
>JRC-10
TACTCTTGTCGATAAGAACTCTCAGAGAAAATCACGCTGTTATCCCTAAAGTAACTTATACTTTTAATCCACAAAGAAGGATCACACACTAATTATAATTATTAAATTAAACAGACAGTTACACATTATATCTACATCTCCCCAACGAAATATAAACCTAATAAAGCTACTTTTCACTCAAATTGTAAGCCAAATTAAACTTATATAAAGTTTTATAGGGTCTTATCGTCCCACTAAATAATTTGAGCCTTTTCACTCAAAAGTTAAATTCAAATTACGTAAAGGAGACAGCTCATCCCTCGTCCAACCTTTCATTCAAGCCTTCAATTAAAAGACTACTGACTATGCTACCTTCGCACGGTCAAATTACCGCGGCCCTTTAAATCAATCAGTGGGCAGGCTAGACTTTATAACTTATACA
>JRC-11
TACTCTTGTCGATAAGAACTCTCAAAGAAAATCACGCTGTTATCCCTAAAGTAACTTATACTTTTAATCCACAAAGAAGGATCACACACTAATTATAATTATTAAATTAAACAGACAGTTACACATTATATCTACATCTCCCCAACGAAATATAAACCTAATAAAGCTACTTTTCACTCAAATTGTAAGCCAAATTAAACTTATATAAAGTTTTATAGGGTCTTATCGTCCCACTAAATAATTTGAGCCTTTTCACTCAAAAGTTAAATTCAAATTACGTAAAGGAGACAGCTCATCCCTCGTCCAACCTTTCATTCAAGCCTTCAATTAAAAGACTACTGACTATGCTACCTTCGCACGGTCAAATTACCGCGGCCCTTTAAATCAATCAGTGGGCAGGCTAGACTTTATAACTTATACA
>JRC-12
TACTCTTGTCGATAAGAACTCTCAAAGAAAATCACGCTGTTATCCCTAAAGTAACTTATACTTTTAATCCACAAAGAAGGATCACACACTAATTATAATTATTAAATTAAACAGACAGTTACACATTATATCTACATCTCCCCAACGAAATATAAACCTAATAAAGCTACTTTTCACTCAAATTGTAAGCCAAATTAAACTTATATAAAGTTTTATAGGGTCTTATCGTCCCACTAAATAATTTGAGCCTTTTCACTCAAAAGTTAAATTCAAATTACGTAAAGGAGACAGCTCATCCCTCGTCCAACCTTTCATTCAAGCCTTCAATTAAAAGACTACTGACTATGCTACCTTCGCACGGTCAAATTACCGCGGCCCTTTAAATCAATCAGTGGGCAGGCTAGACTTTATAACTTATACA
>JRC-13
TACTCTTGTCGATAAGAACTCTCAAAGAAAATCACGCTGTTATCCCTAAAGTAACTTATACTTTTAATCCACAAAGAAGGATCACACACTAATTATAATTATTAAATTAAACAGACAGTTACACATTATATCTACATCTCCCCAACGAAATATAAACCTAATAAAGCTACTTTTCACTCAAATTGTAAGCCAAATTAAACTTATATAAAGTTTTATAGGGTCTTATCGTCCCACTAAATAATTTGAGCCTTTTCACTCAAAAGTTAAATTCAAATTACGTAAAGGAGACAGCTCATCCCTCGTCCAACCTTTCATTCAAGCCTTCAATTAAAAGACTACTGACTATGCTACCTTCGCACGGTCAAATTACCGCGGCCCTTTAAATCAATCAGTGGGCAGGCTAGACTTTATAACTTATACA
>JRC-14
TACTCTTGTCGATAAGAACTCTCAAAGAAAATCACGCTGTTATCCCTAAAGTAACTTATACTTTTAATCCACAAAGAAGGATCACACACTAATTATAATTATTAAATTAAACAGACAGTTACACATTATATCTACATCTCCCCAACGAAATATAAGCCTAATAAAGCTACTTTTCACTCAAATTGTAAGCCAAATTAAACTTATATAAAGTTTTATAGGGTCTTATCGTCCCACTAAATAATTTGAGCCTTTTCACTCAAAAGTTAAATTCAAATTACGTAAAGGAGACAGCTCATCCCTCGTCCAACCTTTCATTCAAGCCTTCAATTAAAAGACTACTGACTATGCTACCTTCGCACGGTCAAATTACCGCGGCCCTTTAAATCAATCAGTGGGCAGGCTAGACTTTATAACTTATACA
>JRC-15
TACTCTTGTCGATAAGAACTCTCAAAGAAAATCACGCTGTTATCCCTAAAGTAACTTATACTTTTAATCCACAAAGAAGGATCACACACTAATTATAATTATTAAATTAAACAGACAGTTACACATTATATCTACATCTCCCCAACGAAATATAAACCTAATAAAGCTACTTTTCACTCAAATTGTAAGCCAAATTAAACTTATATAAAGTTTTATAGGGTCTTATCGTCCCACTAAATAATTTGAGCCTTTTCACTCAAAAGTTAAATTCAAATTACGTAAAGGAGACAGCTCATCCCTCGTCCAACCTTTCATTCAAGCCTTCAATTAAAAGACTACTGACTATGCTACCTTCGCACGGTCAAATTACCGCGGCCCTTTAAATCAATCAGTGGGCAGGCTAGACTTTATAACTTATACA
>JRC-16
TACTCTTGTCGATAAGAACTCTCAAAGAAAATCACGCTGTTATCCCTAAAGTAACTTATACTTTTAATCCACAAAGAAGGATCACACACTAATTATAATTATTAAATTAAATAGACAGTTACACATTATATCTACATCTCCCCAACGAAATATAAGCCTAATAAAGCTACTTTTCACTCAAATTGTAAGCCAAATTAAACTTATATAAAGTTTTATAGGGTCTTATCGTCCCACTAAATAATTTGAGCCTTTTCACTCAAAAGTTAAATTCAAACTACATAAAGGAGACAGCTCATCCCTCGTCCAACCTTTCATTCAAGCCTTCAATTAAAAGACTACTGACTATGCTACCTTCGCACGGTCAAATTACCGCGGCCCTTTAAATCAATCAGTGGGCAGGCTAGACTTTATAACTTATACA
>JRC-17
TACTCTTGTCGATAAGAACTCTCAAAGAAAATCACGCTGTTATCCCTAAAGTAACTTATACTTTTAATCCACAAAGAAGGATCACACACTAATTATAATTATTAAATTAAACAGACAGTTACACATTATATCTACATCTCCCCAACGAAATATAAACCTAATAAAGCTACTTTTCACTCAAATTGTAAGCCAAATTAAACTTATATAAAGTTTTATAGGGTCTTATCGTCCCACTAAATAATTTGAGCCTTTTCACTCAAAAGTTAAATTCAAATTACGTAAAGGAGACAGCTCATCCCTCGTCCAACCTTTCATTCAAGCCTTCAATTAAAAGACTACTGACTATGCTACCTTCGCACGGTCAAATTACCGCGGCCCTTTAAATCAATCAGTGGGCAGGCTAGACTTTATAACTTATACA
>JRC-18
TACTCTTGTCGATAAGAACTCTCAAAGAAAATCACGCTGTTATCCCTAAAGTAACTTATACTTTTAATCCACAAAGAAGGATCACACACTAATTATAATTATTAAATTAAACAGACAGTTACACATTATATCTACATCTCCCCAACGAAATATAAACCTAATAAAGCTACTTTTCACTCAAATTGTAAGCCAAATTAAACTTATATAAAGTTTTATAGGGTCTTATCGTCCCACTAAATAATTTGAGCCTTTTCACTCAAAAGTTAAATTCAAATTACGTAAAGGAGACAGCTCATCCCTCGTCCAACCTTTCATTCAAGCCTTCAATTAAAAGACTACTGACTATGCTACCTTCGCACGGTCAAATTACCGCGGCCCTTTAAATCAATCAGTGGGCAGGCTAGACTTTATAACTTATACA
>JRC-19
TACTCTTGTCGATAAGAACTCTCAAAGAAAATCACGCTGTTATCCCTAAAGTAACTTATACTTTTAATCCACAAAGAAGGATCACACACTAATTATAATTATTAAATTAAATAGACAGTTACACATTATATCTACATCTCCCCAACGAAATATAAGCCTAATAAAGCTACTTTTCACTCAAATTGTAAGCCAAATTAAACTTATATAAAGTTTTATAGGGTCTTATCGTCCCACTAAATAATTTGAGCCTTTTCACTCAAAAGTTAAATTCAAACTACATAAAGGAGACAGCTCATCCCTCGTCCAACCTTTCATTCAAGCCTTCAATTAAAAGACTACTGACTATGCTACCTTCGCACGGTCAAATTACCGCGGCCCTTTAAATCAATCAGTGGGCAGGCTAGACTTTATAACTTATACA
>JRC-20
TACTCTTGTCGATAAGAACTCTCAGAGAAAATCACGCTGTTATCCCTAAAGTAACTTATACTTTTAATCCACAAAGAAGGATCACACACTAATTATAATTATTAAATTAAACAGACAGTTACACATTATATCTACATCTCCCCAACGAAATATAAACCTAATAAAGCTACTTTTCACTCAAATTGTAAGCCAAATTAAACTTATATAAAGTTTTATAGGGTCTTATCGTCCCACTAAATAATTTGAGCCTTTTCACTCAAAAGTTAAATTCAAATTACGTAAAGGAGACAGCTCATCCCTCGTCCAACCTTTCATTCAAGCCTTCAATTAAAAGACTACTGACTATGCTACCTTCGCACGGTCAAATTACCGCGGCCCTTTAAATCAATCAGTGGGCAGGCTAGACTTTATAACTTATACA
>JRC-21
TACTCTTGTCGATAAGAACTCTCAAAGAAAATCACGCTGTTATCCCTAAAGTAACTTATACTTTTAATCCACAAAGAAGGATCACACACTAATTATAATTATTAAATTAAACAGACAGTTACACATTATATCTACATCTCCCCAACGAAATATAAACCTAATAAAGCTACTTTTCACTCAAATTGTAAGCCAAATTAAACTTATATAAAGTTTTATAGGGTCTTATCGTCCCACTAAATAATTTGAGCCTTTTCACTCAAAAGTTAAATTCAAATTACGTAAAGGAGACAGCTCATCCCTCGTCCAACCTTTCATTCAAGCCTTCAATTAAAAGACTACTGACTATGCTACCTTCGCACGGTCAAATTACCGCGGCCCTTTAAATCAATCAGTGGGCAGGCTAGACTTTATAACTTATACA
>JRC-22
TACTCTTGTCGATAAGAACTCTCAAAGAAAATCACGCTGTTATCCCTAAAGTAACTTATACTTTTAATCCACAAAGAAGGATCACACACTAATTATAATTATTAAATTAAACAGACAGTTACACATTATATCTACATCTCCCCAACGAAATATAAACCTAATAAAGCTACTTTTCACTCAAATTGTAAGCCAAATTAAACTTATATAAAGTTTTATAGGGTCTTATCGTCCCACTAAATAATTTGAGCCTTTTCACTCAAAAGTTAAATTCAAATTACGTAAAGGAGACAGCTCATCCCTCGTCCAACCTTTCATTCAAGCCTTCAATTAAAAGACTACTGACTATGCTACCTTCGCACGGTCAAATTACCGCGGCCCTTTAAATCAATCAGTGGGCAGGCTAGACTTTATAACTTATACA
>HRK-01
TACTCTTGTCGATAAGAACTCTCAAAGAAAATCACGCTGTTATCCCTAAAGTAACTTATACTTTTAATCCACAAAGAAGGATCACACACTAATTATAATTATTAAATTAAACAGACAGTTACACATTATATCTACATCTCCCCAACGAAATATAAACCTAATAAAGCTACTTTTCACTCAAATTGTAAGCCAAATTAAACTTATATAAAGTTTTATAGGGTCTTATCGTCCCACTAAATAATTTGAGCCTTTTCACTCAAAAGTTAAATTCAAATTACGTAAAGGAGACAGCTCATCCCTCGTCCAACCTTTCATTCAAGCCTTCAATTAAAAGACTACTGACTATGCTACCTTCGCACGGTCAAATTACCGCGGCCCTTTAAATCAATCAGTGGGCAGGCTAGACTTTATAACTTATACA
>HRK-02
TACTCTTGTCGATAAGAACTCTCAAAGAAAATCACGCTGTTATCCCTAAAGTAACTTATACTTTTAATCCACAAAGAAGGATCACACACTAATTATAATTATTAAATTAAACAGACAGTTACACATTATATCTACATCTCCCCAACGAAATATAAACCTAATAAAGCTACTTTTCACTCAAATTGTAAGCCAAATTAAACTTATATAAAGTTTTATAGGGTCTTATCGTCCCACTAAATAATTTGAGCCTTTTCACTCAAAAGTTAAATTCAAATTACGTAAAGGAGACAGCTCATCCCTCGTCCAACCTTTCATTCAAGCCTTCAATTAAAAGACTACTGACTATGCTACCTTCGCACGGTCAAATTACCGCGGCCCTTTAAATCAATCAGTGGGCAGGCTAGACTTTATAACTTATACA
>HRK-03
TACTCTTGTCGATAAGAACTCTCAAAGAAAATCACGCTGTTATCCCTAAAGTAACTTATACTTTTAATCCACAAAGAAGGATCACACACTAATTATAATTATTAAATTAAACAGACAGTTACACATTATATCTACATCTCCCCAACGAAATATAAACCTAATAAAGCTACTTTTCACTCAAATTGTAAGCCAAATTAAACTTATATAAAGTTTTATAGGGTCTTATCGTCCCACTAAATAATTTGAGCCTTTTCACTCAAAAGTTAAATTCAAATTACGTAAAGGAGACAGCTCATCCCTCGTCCAACCTTTCATTCAAGCCTTCAATTAAAAGACTACTGACTATGCTACCTTCGCACGGTCAAATTACCGCGGCCCTTTAAATCAATCAGTGGGCAGGCTAGACTTTATAACTTATACA
>HRK-04
TACTCTTGTCGATAAGAACTCTCAAAGAAAATCACGCTGTTATCCCTAAAGTAACTTATACTTTTAATCCACAAAGAAGGATCACACACTAATTATAATTATTAAATTAAACAGACAGTTACACATTATATCTACATCTCCCCAACGAAATATAAACCTAATAAAGCTACTTTTCACTCAAATTGTAAGCCAAATTAAACTTATATAAAGTTTTATAGGGTCTTATCGTCCCACTAAATAATTTAAGCCTTTTCACTCAAAAGTTAAATTCAAATTACGTAAAGGAGACAGCTCATCCCTCGTCCAACCTTTCATTCAAGCCTTCAATTAAAAGACTACTGACTATGCTACCTTCGCACGGTCAAATTACCGCGGCCCTTTAAATCAATCAGTGGGCAGGCTAGACTTTATAACTTATACA
>HRK-05
TACTCTTGTCGATAAGAACTCTCAAAGAAAATCACGCTGTTATCCCTAAAGTAACTTATACTTTTAATCCACAAAGAAGGATCACACACTAATTATAATTATTAAATTAAACAGACAGTTACACATTATATCTACATCTCCCCAACGAAATATAAACCTAATAAAGCTACTTTTCACTCAAATTGTAAGCCAAATTAAACTTATATAAAGTTTTATAGGGTCTTATCGTCCCACTAAATAATTTGAGCCTTTTCACTCAAAAGTTAAATTCAAATTACGTAAAGGAGACAGCTCATCCCTCGTCCAACCTTTCATTCAAGCCTTCAATTAAAAGACTACTGACTATGCTACCTTCGCACGGTCAAATTACCGCGGCCCTTTAAATCAATCAGTGGGCAGGCTAGACTTTATAACTTATACA
>HRK-06
TACTCTTGTCGATAAGAACTCTCAAAGAAAATCACGCTGTTATCCCTAAAGTAACTTATACTTTTAATCCACAAAGAAGGATCACACACTAATTATAATTATTAAATTAAACAGACAGTTACACATTATATCTACATCTCCCCAACGAAATATAAACCTAATAAAGCTACTTTTCACTCAAATTGTAAGCCAAATTAAACTTATATAAAGTTTTATAGGGTCTTATCGTCCCACTAAATAATTTGAGCCTTTTCACTCAAAAGTTAAATTCAAATTACGTAAAGGAGACAGCTCATCCCTCGTCCAACCTTTCATTCAAGCCTTCAATTAAAAGACTACTGACTATGCTACCTTCGCACGGTCAAATTACCGCGGCCCTTTAAATCAATCAGTGGGCAGGCTAGACTTTATAACTTATACA
>HRK-07
TACTCTTGTCGATAAGAACTCTCAAAGAAAATCACGCTGTTATCCCTAAAGTAACTTATACTTTTAATCCACAAAGAAGGATCACACACTAATTATAATTATTAAATTAAACAGACAGTTACACATTATATCTACATCTCCCCAACGAAATATAAACCTAATAAAGCTACTTTTCACTCAAATTGTAAGCCAAATTAAACTTATATAAAGTTTTATAGGGTCTTATCGTCCCACTAAATAATTTGAGCCTTTTCACTCAAAAGTTAAATTCAAATTACGTAAAGGAGACAGCTCATCCCTCGTCCAACCTTTCATTCAAGCCTTCAATTAAAAGACTACTGACTATGCTACCTTCGCACGGTCAAATTACCGCGGCCCTTTAAATCAATCAGTGGGCAGGCTAGACTTTATAACTTATACA
>HRK-08
TACTCTTGTCGATAAGAACTCTCAAAGAAAATCACGCTGTTATCCCTAAAGTAACTTATACTTTTAATCCACAAAGAAGGATCACACACTAATTATAATTATTAAATTAAACAGACAGTTACACATTATATCTACATCTCCCCAACGAAATATAAACCTAATAAAGCTACTTTTCACTCAAATTGTAAGCCAAATTAAACTTATATAAAGTTTTATAGGGTCTTATCGTCCCACTAAATAATTTGAGCCTTTTCACTCAAAAGTTAAATTCAAATTACGTAAAGGAGACAGCTCATCCCTCGTCCAACCTTTCATTCAAGCCTTCAATTAAAAGACTACTGACTATGCTACCTTCGCACGGTCAAATTACCGCGGCCCTTTAAATCAATCAGTGGGCAGGCTAGACTTTATAACTTATACA
>HRK-09
TACTCTTGTCGATAAGAACTCTCAAAGAAAATCACGCTGTTATCCCTAAAGTAACTTATACTTTTAATCCACAAAGAAGGATCACACACTAATTATAATTATTAAATTAAACAGACAGTTACACATTATATCTACATCTCCCCAACGAAATATAAACCTAATAAAGCTACTTTTCACTCAAATTGTAAGCCAAATTAAACTTATATAAAGTTTTATAGGGTCTTATCGTCCCACTAAATAATTTGAGCCTTTTCACTCAAAAGTTAAATTCAAATTACGTAAAGGAGACAGCTCATCCCTCGTCCAACCTTTCATTCAAGCCTTCAATTAAAAGACTACTGACTATGCTACCTTCGCACGGTCAAATTACCGCGGCCCTTTAAATCAATCAGTGGGCAGGCTAGACTTTATAACTTATACA
>HRK-10
TACTCTTGTCGATAAGAACTCTCAAAGAAAATCACGCTGTTATCCCTAAAGTAACTTATACTTTTAATCCACAAAGAAGGATCACACACTAATTATAATTATTAAATTAAACAGACAGTTACACATTATATCTACATCTCCCCAACGAAATATAAACCTAATAAAGCTACTTTTCACTCAAATTGTAAGCCAAATTAAACTTATATAAAGTTTTATAGGGTCTTATCGTCCCACTAAATAATTTGAGCCTTTTCACTCAAAAGTTAAATTCAAATTACGTAAAGGAGACAGCTCATCCCTCGTCCAACCTTTCATTCAAGCCTTCAATTAAAAGACTACTGACTATGCTACCTTCGCACGGTCAAATTACCGCGGCCCTTTAAATCAATCAGTGGGCAGGCTAGACTTTATAACTTATACA
>HRK-11
TACTCTTGTCGATAAAAACTCTCAAAGAAAATCACGCTGTTATCCCTAAAGTAACTTATACTTTTAATCCACAAAGAAGGATCACACACTAATTATAATTATTAAATTAAACAGACGGTTACACATTATATCTACCTCTCCCCAACGAAATATAAACCTAATAAAGCTACTTTTCACTCAAATTGTAAGCCAAATTAAACTTATATAAAGTTTTATAGGGTCTTATCGTCCCACTAAATAATTTGAGCCTTTTCACTCAAAAGTTAAATTCAAATTACGTAAAGGAGACAGCTCATCCCTCGTCCAACCTTTCATTCAAGCCTTCAATTAAAAGACTACTGACTATGCTACCTTCGCACGGTCAAATTACCGCGGCCCTTTAAATCAATCAGTGGGCAGGCTAGACTTTATAACTTATACA
>HRK-12
TACTCTTGTCGATAAGAACTCTCAAAGAAAATCACGCTGTTATCCCTAAAGTAACTTATACTTTTAATCCACAAAGAAGGATCACACACTAATTATAATTATTAAATTAAACAGACAGTTACACATTATATCTACATCTCCCCAACGAAATATAAACCTAATAAAGCTACTTTTCACTCAAATTGTAAGCCAAATTAAACTTATATAAAGTTTTATAGGGTCTTATCGTCCCACTAAATAATTTGAGCCTTTTCACTCAAAAGTTAAATTCAAATTACGTAAAGGAGACAGCTCATCCCTCGTCCAACCTTTCATTCAAGCCTTCAATTAAAAGACTACTGACTATGCTACCTTCGCACGGTCAAATTACCGCGGCCCTTTAAATCAATCAGTGGGCAGGCTAGACTTTATAACTTATACA
>HRK-13
TACTCTTGTCGATAAGAACTCTCAAAGAAAATCACGCTGTTATCCCTAAAGTAACTTATACTTTTAATCCACAAAGAAGGATCACACACTAATTATAATTATTAAATTAAACAGACAGTTACACATTATATCTACATCTCCCCAACGAAATATAAACCTAATAAAGCTACTTTTCACTCAAATTGTAAGCCAAATTAAACTTATATAAAGTTTTATAGGGTCTTATCGTCCCACTAAATAATTTGAGCCTTTTCACTCAAAAGTTAAATTCAAATTACGTAAAGGAGACAGCTCATCCCTCGTCCAACCTTTCATTCAAGCCTTCAATTAAAAGACTACTGACTATGCTACCTTCGCACGGTCAAATTACCGCGGCCCTTTAAATCAATCAGTGGGCAGGCTAGACTTTATAACTTATACA
>HRK-14
TACTCTTGTCGATAAGAACTCTCAAAGAAAATCACGCTGTTATCCCTAAAGTAACTTATACTTTTAATCCACAAAGAAGGATCACACACTAATTATAATTATTAAATTAAACAGACAGTTACACATTATATCTACATCTCCCCAACGAAATATAAACCTAATAAAGCTACTTTTCACTCAAATTGTAAGCCAAATTAAACTTATATAAAGTTTTATAGGGTCTTATCGTCCCACTAAATAATTTGAGCCTTTTCACTCAAAAGTTAAATTCAAATTACGTAAAGGAGACAGCTCATCCCTCGTCCAACCTTTCATTCAAGCCTTCAATTAAAAGACTACTGACTATGCTACCTTCGCACGGTCAAATTACCGCGGCCCTTTAAATCAATCAGTGGGCAGGCTAGACTTTATAACTTATACA
>HRK-15
TACTCTTGTCGATAAGAACTCTCAAAGAAAATCACGCTGTTATCCCTAAAGTAACTTATACTTTTAATCCACAAAGAAGGATCACACACTAATTATAATTATTAAATTAAACAGACAGTTACACATTATATCTACATCTCCCCAACGAAATATAAACCTAATAAAGCTACTTTTCACTCAAATTGTAAGCCAAATTAAACTTATATAAAGTTTTATAGGGTCTTATCGTCCCACTAAATAATTTGAGCCTTTTCACTCAAAAGTTAAATTCAAATTACGTAAAGGAGACAGCTCATCCCTCGTCCAACCTTTCATTCAAGCCTTCAATTAAAAGACTACTGACTATGCTACCTTCGCACGGTCAAATTACCGCGGCCCTTTAAATCAATCAGTGGGCAGGCTAGACTTTATAACTTATACA
>HRK-16
TACTCTTGTCGATAAGAACTCTCAAAGAAAATCACGCTGTTATCCCTAAAGTAACTTATACTTTTAATCCACAAAGAAGGATCACACACTAATTATAATTATTAAATTAAACAGACAGTTACACATTATATCTACATCTCCCCAACGAAATATAAACCTAATAAAGCTACTTTTCACTCAAATTGTAAGCCAAATTAAACTTATATAAAGTTTTATAGGGTCTTATCGTCCCACTAAATAATTTGAGCCTTTTCACTCAAAAGTTAAATTCAAATTACGTAAAGGAGACAGCTCATCCCTCGTCCAACCTTTCATTCAAGCCTTCAATTAAAAGACTACTGACTATGCTACCTTCGCACGGTCAAATTACCGCGGCCCTTTAAATCAATCAGTGGGCAGGCTAGACTTTATAACTTATACA
>HRK-17
TACTCTTGTCGATAAGAACTCTCAAAGAAAATCACGCTGTTATCCCTAAAGTAACTTATACTTTTAATCCACAAAGAAGGATCACACACTAATTATAATTATTAAATTAAACAGACAGTTACACATTATATCTACATCTCCCCAACGAAATATAAACCTAATAAAGCTACTTTTCACTCAAATTGTAAGCCAAATTAAACTTATATAAAGTTTTATAGGGTCTTATCGTCCCACTAAATAATTTGAGCCTTTTCACTCAAAAGTTAAATTCAAATTACGTAAAGGAGACAGCTCATCCCTCGTCCAACCTTTCATTCAAGCCTTCAATTAAAAGACTACTGACTATGCTACCTTCGCACGGTCAAATTACCGCGGCCCTTTAAATCAATCAGTGGGCAGGCTAGACTTTATAACTTATACA
>HRK-18
TACTCTTGTCGATAAGAACTCTCAAAGAAAATCACGCTGTTATCCCTAAAGTAACTTATACTTTTAATCCACAAAGAAGGATCACACACTAATTATAATTATTAAATTAAACAGACAGTTACACATTATATCTACATCTCCCCAACGAAATATAAACCTAATAAAGCTACTTTTCACTCAAATTGTAAGCCAAATTAAACTTATATAAAGTTTTATAGGGTCTTATCGTCCCACTAAATAATTTGAGCCTTTTCACTCAAAAGTTAAATTCAAATTACGTAAAGGAGACAGCTCATCCCTCGTCCAACCTTTCATTCAAGCCTTCAATTAAAAGACTACTGACTATGCTACCTTCGCACGGTCAAATTACCGCGGCCCTTTAAATCAATCAGTGGGCAGGCTAGACTTTATAACTTATACA
>HRK-19
TACTCTTGTCGATAAGAACTCTCAAAGAAAATCACGCTGTTATCCCTAAAGTAACTTATACTTTTAATCCACAAAGAAGGATCACACACTAATTATAATTATTAAATTAAACAGACAGTTACACATTATATCTACATCTCCCCAACGAAATATAAACCTAATAAAGCTACTTTTCACTCAAATTGTAAGCCAAATTAAACTTATATAAAGTTTTATAGGGTCTTATCGTCCCACTAAATAATTTGAGCCTTTTCACTCAAAAGTTAAATTCAAATTACGTAAAGGAGACAGCTCATCCCTCGTCCAACCTTTCATTCAAGCCTTCAATTAAAAGACTACTGACTATGCTACCTTCGCACGGTCAAATTACCGCGGCCCTTTAAATCAATCAGTGGGCAGGCTAGACTTTATAACTTATACA
>HRK-20
TACTCTTGTCGATAAGAACTCTCAAAGAAAATCACGCTGTTATCCCTAAAGTAACTTATACTTTTAATCCACAAAGAAGGATCACACACTAATTATAATTATTAAATTAAACAGACAGTTACACATTATATCTACATCTCCCCAACGAAATATAAACCTAATAAAGCTACTTTTCACTCAAATTGTAAGCCAAATTAAACTTATATAAAGTTTTATAGGGTCTTATCGTCCCACTAAATAATTTGAGCCTTTTCACTCAAAAGTTAAATTCAAATTACGTAAAGGAGACAGCTCATCCCTCGTCCAACCTTTCATTCAAGCCTTCAATTAAAAGACTACTGACTATGCTACCTTCGCACGGTCAAATTACCGCGGCCCTTTAAATCAATCAGTGGGCAGGCTAGACTTTATAACTTATACA
>HRK-21
TACTCTTGTCGATAAGAACTCTCAAAGAAAATCACGCTGTTATCCCTAAAGTAACTTATACTTTTAATCCACAAAGAAGGATCACACACTAATTATAATTATTAAATTAAACAGACAGTTACACATTATATCTACATCTCCCCAACGAAATATAAACCTAATAAAGCTACTTTTCACTCAAATTGTAAGCCAAATTAAACTTATATAAAGTTTTATAGGGTCTTATCGTCCCACTAAATAATTTGAGCCTTTTCACTCAAAAGTTAAATTCAAATTACGTAAAGGAGACAGCTCATCCCTCGTCCAACCTTTCATTCAAGCCTTCAATTAAAAGACTACTGACTATGCTACCTTCGCACGGTCAAATTACCGCGGCCCTTTAAATCAATCAGTGGGCAGGCTAGACTTTATAACTTATACA
>HRK-22
TACTCTTGTCGATAAGAACTCTCAAAGAAAATCACGCTGTTATCCCTAAAGTAACTTATACTTTTAATCCACAAAGAAGGATCACACACTAATTATAATTATTAAATTAAACAGACAGTTACACATTATATCTACATCTCCCCAACGAAATATAAACCTAATAAAGCTACTTTTCACTCAAATTGTAAGCCAAATTAAACTTATATAAAGTTTTATAGGGTCTTATCGTCCCACTAAATAATTTAAGCCTTTTCACTCAAAAGTTAAATTCAAATTACGTAAAGGAGACAGCTCATCCCTCGTCCAACCTTTCATTCAAGCCTTCAATTAAAAGACTACTGACTATGCTACCTTCGCACGGTCAAATTACCGCGGCCCTTTAAATCAATCAGTGGGCAGGCTAGACTTTATAACTTATACA
>HRK-23
TACTCTTGTCGATAAGAACTCTCAAAGAAAATCACGCTGTTATCCCTAAAGTAACTTATACTTTTAATCCACAAAGAAGGATCACACACTAATTATAATTATTAAATTAAACAGACAGTTACACATTATATCTACATCTCCCCAACGAAATATAAACCTAATAAAGCTACTTTTCACTCAAATTGTAAGCCAAATTAAACTTATATAAAGTTTTATAGGGTCTTATCGTCCCACTAAATAATTTGAGCCTTTTCACTCAAAAGTTAAATTCAAATTACGTAAAGGAGACAGCTCATCCCTCGTCCAACCTTTCATTCAAGCCTTCAATTAAAAGACTACTGACTATGCTACCTTCGCACGGTCAAATTACCGCGGCCCTTTAAATCAATCAGTGGGCAGGCTAGACTTTATAACTTATACA
>HRK-24
TACTCTTGTCGATAAGAACTCTCAAAGAAAATCACGCTGTTATCCCTAAAGTAACTTATACTTTTAATCCACAAAGAAGGATCACACACTAATTATAATTATTAAATTAAACAGACAGTTACACATTATATCTACATCTCCCCAACGAAATATAAACCTAATAAAGCTACTTTTCACTCAAATTGTAAGCCAAATTAAACTTATATAAAGTTTTATAGGGTCTTATCGTCCCACTAAATAATTTGAGCCTTTTCACTCAAAAGTTAAATTCAAATTACGTAAAGGAGACAGCTCATCCCTCGTCCAACCTTTCATTCAAGCCTTCAATTAAAAGACTACTGACTATGCTACCTTCGCACGGTCAAATTACCGCGGCCCTTTAAATCAATCAGTGGGCAGGCTAGACTTTATAACTTATACA
>HRK-25
TACTCTTGTCGATAAGAACTCTCAAAGAAAATCACGCTGTTATCCCTAAAGTAACTTATACTTTTAATCCACAAAGAAGGATCACACACTAATTATAATTATTAAATTAAACAGACAGTTACACATTATATCTACATCTCCCCAACGAAATATAAACCTAATAAAGCTACTTTTCACTCAAATTGTAAGCCAAATTAAACTTATATAAAGTTTTATAGGGTCTTATCGTCCCACTAAATAATTTGAGCCTTTTCACTCAAAAGTTAAATTCAAATTACGTAAAGGAGACAGCTCATCCCTCGTCCAACCTTTCATTCAAGCCTTCAATTAAAAGACTACTGACTATGCTACCTTCGCACGGTCAAATTACCGCGGCCCTTTAAATCAATCAGTGGGCAGGCTAGACTTTATAACTTATACA
>HRK-26
TACTCTTGTCGATAAGAACTCTCAAAGAAAATCACGCTGTTATCCCTAAAGTAACTTATACTTTTAATCCACAAAGAAGGATCACACACTAATTATAATTATTAAATTAAACAGACAGTTACACATTATATCTACATCTCCCCAACGAAATATAAACCTAATAAAGCTACTTTTCACTCAAATTGTAAGCCAAATTAAACTTATATAAAGTTTTATAGGGTCTTATCGTCCCACTAAATAATTTAAGCCTTTTCACTCAAAAGTTAAATTCAAATTACGTAAAGGAGACAGCTCATCCCTCGTCCAACCTTTCATTCAAGCCTTCAATTAAAAGACTACTGACTATGCTACCTTCGCACGGTCAAATTACCGCGGCCCTTTAAATCAATCAGTGGGCAGGCTAGACTTTATAACTTATACA
>HRK-27
TACTCTTGTCGATAAGAACTCTCAAAGAAAATCACGCTGTTATCCCTAAAGTAACTTATACTTTTAATCCACAAAGAAGGATCACACACTAATTATAATTATTAAATTAAACAGACAGTTACACATTATATCTACATCTCCCCAACGAAATATAAACCTAATAAAGCTACTTTTCACTCAAATTGTAAGCCAAATTAAACTTATATAAAGTTTTATAGGGTCTTATCGTCCCACTAAATAATTTGAGCCTTTTCACTCAAAAGTTAAATTCAAATTACGTAAAGGAGACAGCTCATCCCTCGTCCAACCTTTCATTCAAGCCTTCAATTAAAAGACTACTGACTATGCTACCTTCGCACGGTCAAATTACCGCGGCCCTTTAAATCAATCAGTGGGCAGGCTAGACTTTATAACTTATACA
>HRK-28
TACTCTTGTCGATAAGAACTCTCAAAGAAAATCACGCTGTTATCCCTAAAGTAACTTATACTTTTAATCCACAAAGAAGGATCACACACTAATTATAATTATTAAATTAAACAGACAGTTACACATTATATCTACATCTCCCCAACGAAATATAAACCTAATAAAGCTACTTTTCACTCAAATTGTAAGCCAAATTAAACTTATATAAAGTTTTATAGGGTCTTATCGTCCCACTAAATAATTTGAGCCTTTTCACTCAAAAGTTAAATTCAAATTACGTAAAGGAGACAGCTCATCCCTCGTCCAACCTTTCATTCAAGCCTTCAATTAAAAGACTACTGACTATGCTACCTTCGCACGGTCAAATTACCGCGGCCCTTTAAATCAATCAGTGGGCAGGCTAGACTTTATAACTTATACA
>HRK-29
TACTCTTGTCGATAAAAACTCTCAAAGAAAATCACGCTGTTATCCCTAAAGTAACTTATACTTTTAATCCACAAAGAAGGATCACACACTAATTATAATTATTAAATTAAACAGACGGTTACACATTATATCTACCTCTCCCCAACGAAATATAAACCTAATAAAGCTACTTTTCACTCAAATTGTAAGCCAAATTAAACTTATATAAAGTTTTATAGGGTCTTATCGTCCCACTAAATAATTTGAGCCTTTTCACTCAAAAGTTAAATTCAAATTACGTAAAGGAGACAGCTCATCCCTCGTCCAACCTTTCATTCAAGCCTTCAATTAAAAGACTACTGACTATGCTACCTTCGCACGGTCAAATTACCGCGGCCCTTTAAATCAATCAGTGGGCAGGCTAGACTTTATAACTTATACA
>HRK-30
TACTCTTGTCGATAAGAACTCTCAAAGAAAATCACGCTGTTATCCCTAAAGTAACTTATACTTTTAATCCACAAAGAAGGATCACACACTAATTATAATTATTAAATTAAACAGACAGTTACACATTATATCTACATCTCCCCAACGAAATATAAACCTAATAAAGCTACTTTTCACTCAAATTGTAAGCCAAATTAAACTTATATAAAGTTTTATAGGGTCTTATCGTCCCACTAAATAATTTGAGCCTTTTCACTCAAAAGTTAAATTCAAATTACGTAAAGGAGACAGCTCATCCCTCGTCCAACCTTTCATTCAAGCCTTCAATTAAAAGACTACTGACTATGCTACCTTCGCACGGTCAAATTACCGCGGCCCTTTAAATCAATCAGTGGGCAGGCTAGACTTTAGAACTTATACA
>HRK-31
TACTCTTGTCGATAAGAACTCTCAAAGAAAATCACGCTGTTATCCCTAAAGTAACTTATACTTTTAATCCACAAAGAAGGATCACACACTAATTATAATTATTAAATTAAACAGACAGTTACACATTATATCTACATCTCCCCAACGAAATATAAACCTAATAAAGCTACTTTTCACTCAAATTGTAAGCCAAATTAAACTTATATAAAGTTTTATAGGGTCTTATCGTCCCACTAAATAATTTGAGCCTTTTCACTCAAAAGTTAAATTCAAATTACGTAAAGGAGACAGCTCATCCCTCGTCCAACCTTTCATTCAAGCCTTCAATTAAAAGACTACTGACTATGCTACCTTCGCACGGTCAAATTACCGCGGCCCTTTAAATCAATCAGTGGGCAGGCTAGACTTTATAACTTATACA
>XRC-01
TACTCTTGTCGATAAGAACTCTCAAAGAAAATCACGCTGTTATCCCTAAAGTAACTTATACTTTTAATCCACAAAGAAGGATCACACACTAATTATAATTATTAAATTAAACAGACAGTTACACATTATATCTACATCTCCCCAACGAAATATAAACCTAATAAAGCTACTTTTCACTCAAATTGTAAGCCAAATTAAACTTATATAAAGTTTTATAGGGTCTTATCGTCCCACTAAATAATTTGAGCCTTTTCACTCAAAAGTTAAATTCAAATTACGTAAAGGAGACAGCTCATCCCTCGTCCAACCTTTCATTCAAGCCTTCAATTAAAAGACTACTGACTATGCTACCTTCGCACGGTCAAATTACCGCGGCCCTTTAAATCAATCAGTGGGCAGGCTAGACTTTATAACTTATACA
>XRC-02
TACACTTGTCGATAAGAACTCTCTAAGAAAATCACGCTGTTATCCCTAAAGTAACTTATACTTTTAATCCACAAAGAAGGATCACACACTAATTATAATTATTAAATTAAACAGACAGTTACACATTATATCTACATCTCCCCAACGAAATATAAACCTAATAAGGCTACTTTAAACTAAGGTTGAAGGCCAAATTAAACTTATAGAAAGTTTAATAGGAACTTATCTTCCCAGGAAATAATTTGAGCCTTTTCACTCAAAAGTTAAATTCCCATTACGTAGGGGAGACAGCTCATCCCTCGTCCAACCTTTCATTCAAGCCTTCAATTAATAGACTACTGACTATGCTACCTTCACACGGTCAAATTACCGCGGCCCTTTAAATCAATCCGGGGGCAGGCTAGACTTGATAACTTATACA
>XRC-03
TACTCTTGTCGATAAGAACTCTCAAAGAAAATCACGCTGTTATCCCTAAAGTAACTTATACTTTTAATCCACAAAGAAGGATCACACACTAATTATAATTATTAAATTAAACAGACAGTTACACATTATATCTACATCTCCCCAACGAAATATAAACCTAATAAAGCTACTTTTCACTCAAATTGTAAGCCAAATTAAACTTATATAAAGTTTTATAGGGTCTTATCGTCCCACTAAATAATTTAAGCCTTTTCACTCAAAAGTTAAATTCAAATTACGTAAAGGAGACAGCTCATCCCTCGTCCAACCTTTCATTCAAGCCTTCAATTAAAAGACTACTGACTATGCTACCTTCGCACGGTCAAATTACCGCGGCCCTTTAAATCAATCAGTGGGCAGGCTAGACTTTATAACTTATACA
>XRC-04
TACTCTTGTCGATAAGAACTCTCAAAGAAAATCACGCTGTTATCCCTAAAGTAACTTATACTTTTAATCCACAAAGAAGGATCACACACTAATTATAATTATTAAATTAAACAGACAGTTACACATTATATCTACATCTCCCCAACGAAATATAAACCTAATAAAGCTACTTTTCACTCAAATTGTAAGCCAAATTAAACTTATATAAAGTTTTATAGGGTCTTATCGTCCCACTAAATAATTTAAGCCTTTTCACTCAAAAGTTAAATTCAAATTACGTAAAGGAGACAGCTCATCCCTCGTCCAACCTTTCATTCAAGCCTTCAATTAAAAGACTACTGACTATGCTACCTTCGCACGGTCAAATTACCGCGGCCCTTTAAATCAATCAGTGGGCAGGCTAGACTTTATAACTTATACA
>XRC-05
TACTCTTGTCGATAAAAACGCGCAAAAAAAATCAGGCTGTTGTCCCTAAAGTAACTTATACTTTTAATCCGCGAAGAAGGATCGCACACTAATTATAATTATTAAATTAAACAGACAGTTACAAATTATATCTACATCTCCCCAACAAAATATAAACCTAATAAAGCTACTTTTCACTCAAATTGTAGACCAAATTAAACTTATATAAAGTTTTATAGGGTCTTATCGTCCCACTAAATAATTTGAGCCTTTTCACTCAAAAGTTAAATTCAAATTACGTAAAGGAGACAGCTCATCCCTCGTCCAACCTTTCATTCAAGCCTTCAATTAAAAGACTACTGACTATGCTACCTTCGCACGGTCAAATTACCGCGGCCCTTTAAATCAATCAGTGGGCAGGCTAGACTTTATAACTTATACA
>XRC-06
TACTCTTGTCGATAAGAACTCTCAAAGAAAATCACGCTGTTATCCCTAAAGTAACTTATACTTTTAATCCACAAAGAAGGATCACACACTAATTATAATTATTAAATTAAACAGACAGTTACACATTATATCTACATCTCCCCAACGAAATATAAACCTAATAAAGCTACTTTTCACTCAAATTGTAAGCCAAATTAAACTTATATAAAGTTTTATAGGGTCTTATCGTCCCACTAAATAATTTGAGCCTTTTCACTCAAAAGTTAAATTCAAATTACGTAAAGGAGACAGCTCATCCCTCGTCCAACCTTTCATTCAAGCCTTCAATTAAAAGACTACTGACTATGCTACCTTCGCACGGTCAAATTACCGCGGCCCTTTAAATCAATCAGTGGGCAGGCTAGACTTTATAACTTATACA
>XRC-07
TACTCTTGTCGATAAGAACTCTCAAAGAAAATCACGCTGTTATCCCTAAAGTAACTTATACTTTTAATCCACAAAGAAGGATCACACACTAATTATAATTATTAAATTAAACAGACAGTTACACATTATATCTACATCTCCCCAACGAAATATAAACCTAATAAAGCTACTTTTCACTCAAATTGTAAGCCAAATTAAACTTATATAAAGTTTTATAGGGTCTTATCGTCCCACTAAATAATTTGAGCCTTTTCACTCAAAAGTTAAATTCAAATTACGTAAAGGAGACAGCTCATCCCTCGTCCAACCTTTCATTCAAGCCTTCAATTAAAAGACTACTGACTATGCTACCTTCGCACGGTCAAATTACCGCGGCCCTTTAAATCAATCAGTGGGCAGGCTAGACTTTATAACTTATACA
>XRC-08
TACTCTTGTCGATAAGAACTCTCAAAGAAAATCACGCTGTTATCCCTAAAGTAACTTATACTTTTAATCCACAAAGAAGGATCACACACTAATTATAATTATTAAATTAAACAGACAGTTACACATTATATCTACATCTCCCCAACGAAATATAAGCCTAATAAAGCTACTTTTCACTCAAATTGTAAGCCAAATTAAACTTATATAAAGTTTTATAGGGTCTTATCGTCCCACTAAATAATTTGAGCCTTTTCACTCAAAAGTTAAATTCAAATTACGTAAAGGAGACAGCTCATCCCTCGTCCAACCTTTCATTCAAGCCTTCAATTAAAAGACTACTGACTATGCTACCTTCGCACGGTCAAATTACCGCGGCCCTTTAAATCAATCAGTGGGCAGGCTAGACTTTATAACTTATACA
>XRC-09
TACTCTTGTCGATAAGAACTCTCAAAGAAAATCACGCTGTTATCCCTAAAGTAACTTATACTTTTAATCCACAAAGAAGGATCACACACTAATTATAATTATTAAATTAAACAGACAGTTACACATTATATCTACATCTCCCCAACGAAATATAAACCTAATAAAGCTACTTTTCACTCAAATTGTAAGCCAAATTAAACTTATATAAAGTTTTATAGGGTCTTATCGTCCCACTAAATAATTTGAGCCTTTTCACTCAAAAGTTAAATTCAAATTACGTAAAGGAGACAGCTCATCCCTCGTCCAACCTTTCATTCAAGCCTTCAATTAAAAGACTACTGACTATGCTACCTTCCCACGGTCAAATTACCGCGGCCCTTTAAATCAATCACTGGGCAGGCTAGACTTTATAACTTATACA
>XRC-10
TACTCTTGTCGATAAGAACTCTCAAAGAAAATCACGCTGTTATCCCTAAAGTAACTTATACTTTTAATCCACAAAGAAGGATCACACACTAATTATAATTATTAAATTAAACAGACAGTTACACATTATATCTACATCTCCCCAACGAAATATAAACCTAATAAAGCTACTTTTCACTCAAATTGTAAGCCAAATTAAACTTATATAAAGTTTTATAGGGTCTTATCGTCCCACTAAATAATTTGAGCCTTTTCACTCAAAAGTTAAATTCAAATTACGTAAAGGAGACAGCTCATCCCTCGTCCAACCTTTCATTCAAGCCTTCAATTAAAAGACTACTGACTATGCTACCTTCGCACGGTCAAATTACCGCGGCCCTTTAAATCAATCAGTGGGCAGGCTAGACTTTATAACTTATACA
>XRC-11
TACTCTTGTCGATAAGAACTCTCAAAGAAAATCACGCTGTTATCCCTAAAGTAACTTATACTTTTAATCCACAAAGAAGGATCACACACTAATTATAATTATTAAATTAAACAGACAGTTACACATTATATCTACATCTCCCCAACGAAATATAAACCTAATAAAGCTACTTTTCACTCAAATTGTAAGCCAAATTAAACTTATATAAAGTTTTATAGGGTCTTATCGTCCCACTAAATAATTTGAGCCTTTTCACTCAAAAGTTAAATTCAAATTACGTAAAGGAGACAGCTCATCCCTCGTCCAACCTTTCATTCAAGCCTTCAATTAAAAGACTACTGACTATGCTACCTTCGCACGGTCAAATTACCGCGGCCCTTTAAATCAATCAGTGGGCAGGCTAGACTTTATAACTTATACA
>XRC-12
TACTCTTGTCGATAAGAACTCTCAAAGAAAATCACGCTGTTATCCCTAAAGTAACTTATACTTTTAATCCACAAAGAAGGATCACACACTAATTATAATTATTAAATTAAACAGACAGTTACACATTATATCTACATCTCCCCAACGAAATATAAACCTAATAAAGCTACTTTTCACTCAAATTGTAAGCCAAATTAAACTTATATAAAGTTTTATAGGGTCTTATCGTCCCACTAAATAATTTGAGCCTTTTCACTCAAAAGTTAAATTCAAATTACGTAAAGGAGACAGCTCATCCCTCGTCCAACCTTTCATTCAAGCCTTCAATTAAAAGACTACTGACTATGCTACCTTCGCACGGTCAAATTACCGCGGCCCTTTAAATCAATCAGTGGGCAGGCTAGACTTTATAACTTATACA
>XRC-13
TACTCTTGTCGATAAGAACTCTCAAAGAAAATCACGCTGTTATCCCTAAAGTAACTTATACTTTTAATCCACAAAGAAGGATCACACACTAATTATAATTATTAAATTAAACAGACAGTTACACATTATATCTACATCTCCCCAACGAAATATAAACCTAATAAAGCTACTTTTCACTCAAATTGTAAGCCAAATTAAACTTATATAAAGTTTTATAGGGTCTTATCGTCCCACTAAATAATTTGAGCCTTTTCACTCAAAAGTTAAATTCAAATTACGTAAAGGAGACAGCTCATCCCTCGTCCAACCTTTCATTCAAGCCTTCAATTAAAAGACTACTGACTATGCTACCTTCGCACGGTCAAATTACCGCGGCCCTTTAAATCAATCAGTGGGCAGGCTAGACTTTATAACTTATACA
>XRC-14
TACTCTTGTCGATAAGAACTCTCAAAGAAAATCACGCTGTTATCCCTAAAGTAACTTATACTTTTAATCCACAAAGAAGGATCACACACTAATTATAATTATTAAATTAAACAGACAGTTACACATTATATCTACATCTCCCCAACGAAATATAAACCTAATAAAGCTACTTTTCACTCAAATTGTAAGCCAAATTAAACTTATATAAAGTTTTATAGGGTCTTATCGTCCCACTAAATAATTTGAGCCTTTTCACTCAAAAGTTAAATTCAAATTACGTAAAGGAGACAGCTCATCCCTCGTCCAACCTTTCATTCAAGCCTTCAATTAAAAGACTACTGACTATGCTACCTTCGCACGGTCAAATTACCGCGGCCCTTTAAATCAATCAGTGGGCAGGCTAGACTTTATAACTTATACA
>XRC-15
TACTCTTGTCGATAAGAACTCTCAAAGAAAATCACGCTGTTATCCCTAAAGTAACTTATACTTTTAATCCACAAAGAAGGATCACACACTAATTATAATTATTAAATTAAACAGACAGTTACACATTATATCTACATCTCCCCAACGAAATATAAACCTAATAAAGCTACTTTTCACTCAAATTGTAAGCCAAATTAAACTTATATAAAGTTTTATAGGGTCTTATCGTCCCACTAAATAATTTGAGCCTTTTCACTCAAAAGTTAAATTCAAATTACGTAAAGGAGACAGCTCATCCCTCGTCCAACCTTTCATTCAAGCCTTCAATTAAAAGACTACTGACTATGCTACCTTCGCACGGTCAAATTACCGCGGCCCTTTAAATCAATCAGTGGGCAGGCTAGACTTTATAACTTATACA
