# Supplementary material for: Phylogeography and genetic structure of the oriental river prawn Macrobrachium nipponense (Crustacea: Decapoda: Palaemonidae) in East Asia
Source: PLoS One. 2017 Mar 7;12(3):e0173490. doi: 10.1371/journal.pone.0173490 (PMC5340376; doi:10.1371/journal.pone.0173490)
Supplement: S2 Dataset — (FASTA) [file pone.0173490.s002.fasta]

>SMR-01  
TGATTGGAAACGATCAGATCTATAATGTTATTGTTACCGCCAACGCTTTCGTAATAATTTTCTTTATAGTAATACCTATTATAATTGGAGGCTTCGGTAATTGATTAGTTCCTCTGATATTAGGAGCGCCAGATATAGCATTCCCACGAATAAATAACATAAGATTTTGACTTCTACCCCCATCACTTACCTTATTATTATCAAGAGGAATAGTAGAAAGAGGAGTAGGCACAGGATGAACTGTCTACCCCCCACTAGCTGCAGGAACTGCCCACGCAGGAGCCTCAGTAGATTTAGGAATCTTCTCCTTACACTTAGCAGGGGTATCTTCAATTTTAGGAGCCGTTAATTTTATTACTACCGTAATTAAC
>SMR-02  
TGATTGGAAACGATCAGATCTATAATGTTATTGTTACCGCCAACGCTTTCGTAATAATTTTCTTTATAGTAATACCTATTATAATTGGAGGCTTCGGTAATTGATTAGTTCCTCTGATATTAGGAGCGCCAGATATAGCATTCCCACGAATAAATAACATAAGATTTTGACTTCTACCCCCATCACTTACCTTATTATTATCAAGAGGAATAGTAGAAAGAGGAGTAGGCACAGGATGAACTGTCTACCCCCCACTAGCTGCAGGAACTGCCCACGCAGGAGCCTCAGTAGATTTAGGAATCTTCTCCTTACACTTAGCAGGGGTATCTTCAATTTTAGGAGCCGTTAATTTTATTACTACCGTAATTAAC
>SMR-03  
TGATTGGAAACGATCAGATCTATAATGTTATTGTTACCGCCAACGCTTTCGTAATAATTTTCTTTATAGTAATACCTATTATAATTGGAGGCTTCGGTAATTGATTAGTTCCTCTGATATTAGGAGCGCCAGATATAGCATTCCCACGAATAAATAACATAAGATTTTGACTTCTACCCCCATCACTTACCTTATTATTATCAAGAGGAATAGTAGAAAGAGGAGTAGGCACAGGATGAACTGTCTACCCCCCACTAGCTGCAGGAACTGCCCACGCAGGAGCCTCAGTAGATTTAGGAATCTTCTCCTTACACTTAGCAGGGGTATCTTCAATTTTAGGAGCCGTTAATTTTATTACTACCGTAATTAAC
>SMR-04  
TGATTGGAAACGATCAGATCTATAATGTTATTGTTACCGCCCACGCTTTCGTAATAATTTTCTTTATAGTAATACCTATTATAATTGGAGGCTTCGGTAATTGATTAGTTCCTCTGATATTAGGAGCGCCAGATATAGCATTCCCACGAATAAATAACATAAGATTTTGACTTCTACCCCCATCACTTACCTTATTATTATCAAGAGGAATAGTAGAAAGAGGAGTAGGCACAGGATGAACTGTCTACCCCCCACTAGCTGCAGGAACTGCCCACGCAGGAGCCTCAGTAGATTTAGGAATCTTCTCCTTACACTTAGCAGGGGTATCTTCAATTTTAGGAGCCGTTAATTTTATTACTACCGTAATTAAC
>SMR-05  
TGATTGGAAACGATCAGATCTATAATGTTATTGTTACCGCCAACGCTTTCGTAATAATTTTCTTTATAGTAATACCTATTATAATTGGAGGCTTCGGTAATTGATTAGTTCCTCTGATATTAGGAGCGCCAGATATAGCATTCCCACGAATAAATAACATAAGATTTTGACTTCTACCCCCATCACTTACCTTATTATTATCAAGAGGAATAGTAGAAAGAGGAGTAGGCACAGGATGAACTGTCTACCCCCCACTAGCTGCAGGAACTGCCCACGCAGGAGCCTCAGTAGATTTAGGAATCTTCTCCTTACACTTAGCAGGGGTATCTTCAATTTTAGGAGCCGTTAATTTTATTACTACCGTAATTAAC
>SMR-06  
TGATTGGAAACGATCAGATCTATAATGTTATTGTTACCGCCAACGCTTTCGTAATAATTTTCTTTATAGTAATACCTATTATAATTGGAGGCTTCGGTAATTGATTAGTTCCTCTGATATTAGGAGCGCCAGATATAGCATTCCCACGAATAAATAACATAAGATTTTGACTTCTACCCCCATCACTTACCTTATTATTATCAAGAGGAATAGTAGAAAGAGGAGTAGGCACAGGATGAACTGTCTACCCCCCACTAGCTGCAGGAACTGCCCACGCAGGAGCCTCAGTAGATTTAGGAATCTTCTCCTTACACTTAGCAGGGGTATCTTCAATTTTAGGAGCCGTTAATTTTATTACTACCGTAATTAAC
>SMR-07  
TGATTGGAAACGATCAGATCTATAATGTTATTGTTACCGCCCACGCTTTCGTAATAATTTTCTTTATAGTAATACCTATTATAATTGGAGGCTTCGGTAATTGATTAGTTCCTCTGATATTAGGAGCGCCAGATATAGCATTCCCACGAATAAATAACATAAGATTTTGACTTCTACCCCCATCACTTACCTTATTATTATCAAGAGGAATAGTAGAAAGAGGAGTAGGCACAGGATGAACTGTCTACCCCCCACTAGCTGCAGGAACTGCCCACGCAGGAGCCTCAGTAGATTTAGGAATCTTCTCCTTACACTTAGCAGGGGTATCTTCAATTTTAGGAGCCGTTAATTTTATTACTACCGTAATTAAC
>SMR-08  
TGATTGGAAACGATCAGATCTATAATGTTATTGTTACCGCCAACGCTTTCGTAATAATTTTCTTTATAGTAATACCTATTATAATTGGAGGCTTCGGTAATTGATTAGTTCCTCTGATATTAGGAGCGCCAGATATAGCATTCCCACGAATAAATAACATAAGATTTTGACTTCTACCCCCATCACTTACCTTATTATTATCAAGAGGAATAGTAGAAAGAGGAGTAGGCACAGGATGAACTGTCTACCCCCCACTAGCTGCAGGAACTGCCCACGCAGGAGCCTCAGTAGATTTAGGAATCTTCTCCTTACACTTAGCAGGGGTATCTTCAATTTTAGGAGCCGTTAATTTTATTACTACCGTAATTAAC
>SMR-09  
TGATTGGAAACGATCAGATCTATAATGTTATTGTTACCGCCCACGCTTTCGTAATAATTTTCTTTATAGTAATACCTATTATAATTGGAGGCTTCGGTAATTGATTAGTTCCTCTGATATTAGGAGCGCCAGATATAGCATTCCCACGAATAAATAACATAAGATTTTGACTTCTACCCCCATCACTTACCTTATTATTATCAAGAGGAATAGTAGAAAGAGGAGTAGGCACAGGATGAACTGTCTACCCCCCACTAGCTGCAGGAACTGCCCACGCAGGAGCCTCAGTAGATTTAGGAATCTTCTCCTTACACTTAGCAGGGGTATCTTCAATTTTAGGAGCCGTTAATTTTATTACTACCGTAATTAAC
>SMR-10  
TGATTGGAAACGATCAGATCTATAATGTTATTGGTACCGCTCACGCTTTCGTAATAATTTTCTTTATAGTAATACCTATTATAATTGGAGGCTTCGGTAATTGATTAGTTCCTCTGATATTAGGAGCGCCAGATATAGCATTCCCACGAATAAATAACATAAGATTTTGACTTCTACCCCCATCACTTACCTTATTATTATCAAGAGGAATAGTAGAAAGAGGAGTAGGCACAGGATGAACTGTCTACCCCCCACTAGCTGCAGGAACTGCCCACGCAGGAGCCTCAGTAGATTTAGGAATCTTCTCCTTACACTTAGCAGGGGTATCTTCAATTTTAGGAGCCGTTAATTTTATTACTACCGTAATTAAC
>SMR-11  
TGATTGGAAACGATCAGATCTATAATGTTATTGTTACCGCCAACGCTTTCGTAATAATTTTCTTTATAGTAATACCTATTATAATTGGAGGCTTCGGTAATTGATTAGTTCCTCTGATATTAGGAGCGCCAGATATAGCATTCCCACGAATAAATAACATAAGATTTTGACTTCTACCCCCATCACTTACCTTATTATTATCAAGAGGAATAGTAGAAAGAGGAGTAGGCACAGGATGAACTGTCTACCCCCCACTAGCTGCAGGAACTGCCCACGCAGGAGCCTCAGTAGATTTAGGAATCTTCTCCTTACACTTAGCAGGGGTATCTTCAATTTTAGGAGCCGTTAATTTTATTACTACCGTAATTAAC
>SMR-12  
TGATTGGAAACGATCAGATCTATAATGTTATTGTTACCGCCCACGCTTTCGTAATAATTTTCTTTATAGTAATACCTATTATAATTGGAGGCTTCGGTAATTGATTAGTTCCTCTGATATTAGGAGCGCCAGATATAGCATTCCCACGAATAAATAACATAAGATTTTGACTTCTACCCCCATCACTTACCTTATTATTATCAAGAGGAATAGTAGAAAGAGGAGTAGGCACAGGATGAACTGTCTACCCCCCACTAGCTGCAGGAACTGCCCACGCAGGAGCCTCAGTAGATTTAGGAATCTTCTCCTTACACTTAGCAGGGGTATCTTCAATTTTAGGAGCCGTTAATTTTATTACTACCGTAATTAAC
>SMR-13  
TGATTGGAAACGATCAGATCTATAATGTTATTGTTACCGCCCACGCTTTCGTAATAATTTTCTTTATAGTAATACCTATTATAATTGGAGGCTTCGGTAATTGATTAGTTCCTCTGATATTAGGAGCGCCAGATATAGCATTCCCACGAATAAATAACATAAGATTTTGACTTCTACCCCCATCACTTACCTTATTATTATCAAGAGGAATAGTAGAAAGAGGAGTAGGCACAGGATGAACTGTCTACCCCCCACTAGCTGCAGGAACTGCCCACGCAGGAGCCTCAGTAGATTTAGGAATCTTCTCCTTACACTTAGCAGGGGTATCTTCAATTTTAGGAGCCGTTAATTTTATTACTACCGTAATTAAC
>SMR-14  
TGATTGGAAACGATCAGATCTATAATGTTATTGTTACCGCCCACGCTTTCGTAATAATTTTCTTTATAGTAATACCTATTATAATTGGAGGCTTCGGTAATTGATTAGTTCCTCTGATATTAGGAGCGCCAGATATAGCATTCCCACGAATAAATAACATAAGATTTTGACTTCTACCCCCATCACTTACCTTATTATTATCAAGAGGAATAGTAGAAAGAGGAGTAGGCACAGGATGAACTGTCTACCCCCCACTAGCTGCAGGAACTGCCCACGCAGGAGCCTCAGTAGATTTAGGAATCTTCTCCTTACACTTAGCAGGGGTATCTTCAATTTTAGGAGCCGTTAATTTTATTACTACCGTAATTAAC
>SMR-15  
TGATTGGAAACGATCAGATCTATAATGTTATTGTTACCGCCAACGCTTTCGTAATAATTTTCTTTATAGTAATACCTATTATAATTGGAGGCTTCGGTAATTGATTAGTTCCTCTGATATTAGGAGCGCCAGATATAGCATTCCCACGAATAAATAACATAAGATTTTGACTTCTACCCCCATCACTTACCTTATTATTATCAAGAGGAATAGTAGAAAGAGGAGTAGGCACAGGATGAACTGTCTACCCCCCACTAGCTGCAGGAACTGCCCACGCAGGAGCCTCAGTAGATTTAGGAATCTTCTCCTTACACTTAGCAGGGGTATCTTCAATTTTAGGAGCCGTTAATTTTATTACTACCGTAATTAAC
>SMR-16  
TGATTGGAAACGATCAGATCTATAATGTTATTGTTACCGCCCACGCTTTCGTAATAATTTTCTTTATAGTAATACCTATTATAATTGGAGGCTTCGGTAATTGATTAGTTCCTCTGATATTAGGAGCGCCAGATATAGCATTCCCACGAATAAATAACATAAGATTTTGACTTCTACCCCCATCACTTACCTTATTATTATCAAGAGGAATAGTAGAAAGAGGAGTAGGCACAGGATGAACTGTCTACCCCCCACTAGCTGCAGGAACTGCCCACGCAGGAGCCTCAGTAGATTTAGGAATCTTCTCCTTACACTTAGCAGGGGTATCTTCAATTTTAGGAGCCGTTAATTTTATTACTACCGTAATTAAC
>SMR-17  
TGATTGGAAACGATCAGATCTATAATGTTATTGTTACCGCCAACGCTTTCGTAATAATTTTCTTTATAGTAATACCTATTATAATTGGAGGCTTCGGTAATTGATTAGTTCCTCTGATATTAGGAGCGCCAGATATAGCATTCCCACGAATAAATAACATAAGATTTTGACTTCTACCCCCATCACTTACCTTATTATTATCAAGAGGAATAGTAGAAAGAGGAGTAGGCACAGGATGAACTGTCTACCCCCCACTAGCTGCAGGAACTGCCCACGCAGGAGCCTCAGTAGATTTAGGAATCTTCTCCTTACACTTAGCAGGGGTATCTTCAATTTTAGGAGCCGTTAATTTTATTACTACCGTAATTAAC
>SMR-18  
TGATTGGAAACGATCAGATCTATAATGTTATTGTTACCGCCAACGCTTTCGTAATAATTTTCTTTATAGTAATACCTATTATAATTGGAGGCTTCGGTAATTGATTAGTTCCTCTGATATTAGGAGCGCCAGATATAGCATTCCCACGAATAAATAACATAAGATTTTGACTTCTACCCCCATCACTTACCTTATTATTATCAAGAGGAATAGTAGAAAGAGGAGTAGGCACAGGATGAACTGTCTACCCCCCACTAGCTGCAGGAACTGCCCACGCAGGAGCCTCAGTAGATTTAGGAATCTTCTCCTTACACTTAGCAGGGGTATCTTCAATTTTAGGAGCCGTTAATTTTATTACTACCGTAATTAAC
>SMR-19  
TGATTGGAAACGATCAGATCTATAATGTTATTGTTACCGCCAACGCTTTCGTAATAATTTTCTTTATAGTAATACCTATTATAATTGGAGGCTTCGGTAATTGATTAGTTCCTCTGATATTAGGAGCGCCAGATATAGCATTCCCACGAATAAATAACATAAGATTTTGACTTCTACCCCCATCACTTACCTTATTATTATCAAGAGGAATAGTAGAAAGAGGAGTAGGCACAGGATGAACTGTCTACCCCCCACTAGCTGCAGGAACTGCCCACGCAGGAGCCTCAGTAGATTTAGGAATCTTCTCCTTACACTTAGCAGGGGTATCTTCAATTTTAGGAGCCGTTAATTTTATTACTACCGTAATTAAC
>SMR-20  
TGATTGGAAACGATCAGATCTATAATGTTATTGTTACCGCCAACGCTTTCGTAATAATTTTCTTTATAGTAATACCTATTATAATTGGAGGCTTCGGTAATTGATTAGTTCCTCTGATATTAGGAGCGCCAGATATAGCATTCCCACGAATAAATAACATAAGATTTTGACTTCTACCCCCATCACTTACCTTATTATTATCAAGAGGAATAGTAGAAAGAGGAGTAGGCACAGGATGAACTGTCTACCCCCCACTAGCTGCAGGAACTGCCCACGCAGGAGCCTCAGTAGATTTAGGAATCTTCTCCTTACACTTAGCAGGGGTATCTTCAATTTTAGGAGCCGTTAATTTTATTACTACCGTAATTAAC
>SMR-21  
TGATTGGAAACGATCAGATCTATAATGTTATTGTTACCGCCCACGCTTTCGTAATAATTTTCTTTATAGTAATACCTATTATAATTGGAGGCTTCGGTAATTGATTAGTTCCTCTGATATTAGGAGCGCCAGATATAGCATTCCCACGAATAAATAACATAAGATTTTGACTTCTACCCCCATCACTTACCTTATTATTATCAAGAGGAATAGTAGAAAGAGGAGTAGGCACAGGATGAACTGTCTACCCCCCACTAGCTGCAGGAACTGCCCACGCAGGAGCCTCAGTAGATTTAGGAATCTTCTCCTTACACTTAGCAGGGGTATCTTCAATTTTAGGAGCCGTTAATTTTATTACTACCGTAATTAAC
>SMR-22  
TGATTGGAAACGATCAGATCTATAATGTTATTGTTACCGCCCACGCTTTCGTAATAATTTTCTTTATAGTAATACCTATTATAATTGGAGGCTTCGGTAATTGATTAGTTCCTCTGATATTAGGAGCGCCAGATATAGCATTCCCACGAATAAATAACATAAGATTTTGACTTCTACCCCCATCACTTACCTTATTATTATCAAGAGGAATAGTAGAAAGAGGAGTAGGCACAGGATGAACTGTCTACCCCCCACTAGCTGCAGGAACTGCCCACGCAGGAGCCTCAGTAGATTTAGGAATCTTCTCCTTACACTTAGCAGGGGTATCTTCAATTTTAGGAGCCGTTAATTTTATTACTACCGTAATTAAC
>SMR-23 
TGATTGGAAACGATCAGATCTATAATGTTATTGTTACCGCCCACGCTTTCGTAATAATTTTCTTTATAGTAATACCTATTATAATTGGAGGCTTCGGTAATTGATTAGTTCCTCTGATATTAGGAGCGCCAGATATAGCATTCCCACGAATAAATAACATAAGATTTTGACTTCTACCCCCATCACTTACCTTATTATTATCAAGAGGAATAGTAGAAAGAGGAGTAGGCACAGGATGAACTGTCTACCCCCCACTAGCTGCAGGAACTGCCCACGCAGGAGCCTCAGTAGATTTAGGAATCTTCTCCTTACACTTAGCAGGGGTATCTTCAATTTTAGGAGCCGTTAATTTTATTACTACCGTAATTAAC
>SMR-24 
TGATTGGAAACGATCAGATCTATAATGTTATTGTTACCGCCAACGCTTTCGTAATAATTTTCTTTATAGTAATACCTATTATAATTGGAGGCTTCGGTAATTGATTAGTTCCTCTGATATTAGGAGCGCCAGATATAGCATTCCCACGAATAAATAACATAAGATTTTGACTTCTACCCCCATCACTTACCTTATTATTATCAAGAGGAATAGTAGAAAGAGGAGTAGGCACAGGATGAACTGTCTACCCCCCACTAGCTGCAGGAACTGCCCACGCAGGAGCCTCAGTAGATTTAGGAATCTTCTCCTTACACTTAGCAGGGGTATCTTCAATTTTAGGAGCCGTTAATTTTATTACTACCGTAATTAAC
>SMR-25  
TGATTGGAAACGATCAGATCTATAATGTTATTGTTACCGCCAACGCTTTCGTAATAATTTTCTTTATAGTAATACCTATTATAATTGGAGGCTTCGGTAATTGATTAGTTCCTCTGATATTAGGAGCGCCAGATATAGCATTCCCACGAATAAATAACATAAGATTTTGACTTCTACCCCCATCACTTACCTTATTATTATCAAGAGGAATAGTAGAAAGAGGAGTAGGCACAGGATGAACTGTCTACCCCCCACTAGCTGCAGGAACTGCCCACGCAGGAGCCTCAGTAGATTTAGGAATCTTCTCCTTACACTTAGCAGGGGTATCTTCAATTTTAGGAGCCGTTAATTTTATTACTACCGTAATTAAC
>SMR-26 
TGATTGGAAACGATCAGATCTATAATGTTATTGTTACCGCCCACGCTTTCGTAATAATTTTCTTTATAGTAATACCTATTATAATTGGAGGCTTCGGTAATTGATTAGTTCCTCTGATATTAGGAGCGCCAGATATAGCATTCCCACGAATAAATAACATAAGATTTTGACTTCTACCCCCATCACTTACCTTATTATTATCAAGAGGAATAGTAGAAAGAGGAGTAGGCACAGGATGAACTGTCTACCCCCCACTAGCTGCAGGAACTGCCCACGCAGGAGCCTCAGTAGATTTAGGAATCTTCTCCTTACACTTAGCAGGGGTATCTTCAATTTTAGGAGCCGTTAATTTTATTACTACCGTAATTAAC
>MTR-01  
TGATTGGAAACGATCATATCTATAATGTTATTGGTACCGCCAACGCTTTCGTAATAATTTTCTTTATAGTAATACCTATTATAATTGGAGGCTTCGGTAATTGATTAGTTCCTCTGATATTAGGAGCGCCAGATATAGCATTCCCACGAATAAATAACATAAGATTTTGACTTCTACCCCCATCACTTACCTTATTATTATCAAGAGGAATAGTAGAAAGAGGAGTAGGCACAGGATGAACTGTCTACCCCCCACTAGCTGCAGGAACTGCCCACGCAGGAGCCTCAGTAGATTTAGGAATCTTCTCCTTACACTTAGCAGGGGTATCTTCAATTTTAGGAGCCGTTAATTTTATTACTACCGTAATTAAC
>MTR-02  
TGATTGGAAACGATCATATCTATAATGTTATTGTTACCGCCAACGCTTTCGTAATAATTTTCTTTATAGTAATACCTATTATAATTGGAGGCTTCGGTAATTGATTGGTTCCTCTAATATTAGGAGCGCCAGACATAGCATTCCCACGAATAAATAACATAAGATTTTGACTTCTACCTCCATCACTTACCTTGTTACTGTCAAGAGGAATAGTAGAAAGAGGAGTAGGCACAGGATGAACTGTCTACCCCCCACTAGCTGCAGGAACTGCCCACGCAGGAGCCTCAGTAGACTTAGGAATCTTCTCCTTACACTTAGCAGGGGTATCTTCAATCTTAGGAGCCGTTAATTTTATTACTACCGTAATTAAC
>MTR-03  
TGATTGGAAACGATCAGATCTATAATGTTATTGTTACCGCCAACGCTTTCGTAATAATTTTCTTTATAGTAATACCTATTATAATTGGAGGCTTCGGTAATTGATTGGTTCCTCTAATATTAGGAGCGCCAGACATAGCATTCCCACGAATAAATAACATAAGATTTTGACTTCTACCTCCATCACTTACCTTGTTACTGTCAAGAGGAATAGTAGAAAGAGGAGTAGGCACAGGATGAACTGTCTACCCCCCACTAGCTGCAGGAACTGCCCACGCAGGAGCCTCAGTAGACTTAGGAATCTTCTCCTTACACTTAGCAGGGGTATCTTCAATCTTAGGAGCCGTTAATTTTATTACTACCGTAATTAAC
>MTR-04
TGATTGGAAATGATCAGATCTATAATGTTATTGTTACCGCCAACGCTTTCGTAATAATTTTCTTTATAGTAATACCTATTATAATTGGAGGCTTCGGTAATTGATTGGTTCCTCTAATATTAGGAGCGCCAGACATAGCATTCCCACGAATAAATAACATAAGATTTTGACTTCTACCTCCATCACTTACCTTGTTACTATCAAGAGGAATAGTAGAAAGAGGAGTAGGCACAGGATGAACTGTCTACCCCCCACTAGCTGCAGGAACTGCCCACGCAGGAGCCTCAGTAGACTTAGGAATCTTCTCCTTACACTTAGCAGGGGTATCTTCAATCTTAGGAGCCGTTAATTTTATTACTACCGTAATTAAC
>MTR-05 
TGATTGGAAACGATCAGATCTATAATGTTATTGTTACCGCCAACGCTTTCGTAATAATTTTCTTTATAGTAATACCTATTATAATTGGAGGCTTCGGTAATTGATTAGTTCCTCTGATATTAGGAGCGCCAGATATAGCATTCCCACGAATAAATAACATAAGATTTTGACTTCTACCCCCATCACTTACCTTATTATTATCAAGAGGAATAGTAGAAAGAGGAGTAGGCACAGGATGAACTGTCTACCCCCCACTAGCTGCAGGAACTGCCCACGCAGGAGCCTCAGTAGATTTAGGAATCTTCTCCTTACACTTAGCAGGGGTATCTTCAATTTTAGGAGCCGTTAATTTTATTACTACCGTAATTAAC
>MTR-06 
TGATTGGAAATGATCAGATCTATAATGTTATTGTTACCGCCAACGCTTTCGTAATAATTTTCTTTATAGTAATACCTATTATAATTGGAGGCTTCGGTAATTGATTGGTTCCTCTAATATTAGGAGCGCCAGACATAGCATTCCCACGAATAAATAACATAAGATTTTGACTTCTACCTCCATCACTTACCTTGTTACTATCAAGAGGAATAGTAGAAAGAGGAGTAGGCACAGGATGAACTGTCTACCCCCCACTAGCTGCAGGAACTGCCCACGCAGGAGCCTCAGTAGACTTAGGAATCTTCTCCTTACACTTAGCAGGGGTATCTTCAATCTTAGGAGCCGTTAATTTTATTACTACCGTAATTAAC
>MTR-07 
TGATTGGAAATGATCAGATCTATAATGTTATTGTTACCGCCAACGCTTTCGTAATAATTTTCTTTATAGTAATACCTATTATAATTGGAGGCTTCGGTAATTGATTGGTTCCTCTAATATTAGGAGCGCCAGATATAGCATTCCCACGAATAAATAACATAAGATTTTGACTTCTACCTCCATCACTTACCTTGTTACTATCAAGAGGAATAGTAGAAAGAGGAGTAGGCACAGGATGAACTGTCTACCCCCCACTAGCTGCAGGAACTGCCCACGCAGGAGCCTCAGTAGACTTAGGAATCTTCTCCTTACACTTAGCAGGGGTATCTTCAATCCTAGGAGCCGTTAATTTTATTACTACCGTAATTAAC
>MTR-08 
TGATTGGAAATGATCAGATCTATAATGTTATTGTTACCGCCAACGCTTTCGTAATAATTTTCTTTATAGTAATACCTATTATAATTGGAGGCTTCGGTAATTGATTGGTTCCTCTAATATTAGGAGCGCCAGACATAGCATTCCCACGAATAAATAACATAAGATTTTGACTTCTACCTCCATCACTTACCTTGTTACTATCAAGAGGAATAGTAGAAAGAGGAGTAGGCACAGGATGAACTGTCTACCCCCCACTAGCTGCAGGAACTGCCCACGCAGGAGCCTCAGTAGACTTAGGAATCTTCTCCTTACACTTAGCAGGGGTATCTTCAATCTTAGGAGCCGTTAATTTTATTACTACCGTAATTAAC
>MTR-09 
TGATTGGAAACGATCAGATCTATAGTGTTATTGGTACCGCCAACGCTTTCGTAATAATTTTCTTTATAGTAATACCTATTATAATTGGAGGCTTCGGTAATTGATTAGTTCCTCTGATATTAGGAGCGCCAGATATAGCATTCCCACGAATAAATAACATAAGATTTTGACTTCTACCCCCATCACTTACCTTATTATTATCAAGAGGAATAGTAGAAAGAGGAGTAGGCACAGGATGAACTGTCTACCCCCCACTAGCTGCAGGAACTGCCCACGCAGGAGCCTCAGTAGATTTAGGAATCTTCTCCTTACACTTAGCAGGGGTATCTTCAATCTTAGGAGCCGTTAATTTTATTACTACCGTAATTAAC
>MTR-10
TGATTGGAAACGATCATATCTATAATGTTATTGGTACCGCCAACGCTTTCGTAATAATTTTCTTTATAGTAATACCTATTATAATTGGAGGCTTCGGTAATTGATTGGTTCCTCTAATATTAGGAGCGCCAGACATAGCATTCCCACGAATAAATAACATAAGATTTTGACTTCTACCTCCATCACTTACCTTGTTACTGTCAAGAGGAATAGTAGAAAGAGGAGTAGGCACAGGATGAACTGTCTACCCCCCACTAGCTGCAGGAACTGCCCACGCAGGAGCCTCAGTAGACTTAGGAATCTTCTCCTTACACTTAGCAGGGGTATCTTCAATCTTAGGAGCCGTTAATTTTATTACTACCGTAATTAAC
>MTR-11  
TGATTGGAAATGATCAGATCTATAATGTTATTGTTACCGCCAACGCTTTCGTAATAATTTTCTTTATAGTAATACCTATTATAATTGGAGGCTTCGGTAATTGATTGGTTCCTCTAATATTAGGAGCGCCAGACATAGCATTCCCACGAATAAATAACATAAGATTTTGACTTCTACCTCCATCACTTACCTTGTTACTATCAAGAGGAATAGTAGAAAGAGGAGTAGGCACAGGATGAACTGTCTACCCCCCACTAGCTGCAGGAACTGCCCACGCAGGAGCCTCAGTAGACTTAGGAATCTTCTCCTTACACTTAGCAGGGGTATCTTCAATCTTAGGAGCCGTTAATTTTATTACTACCGTAATTAAC
>MTR-12 
TGATTGGAAACGATCAGATCTATAATGTTATTGGTACCGCCAACGCTTTCGTAATAATTTTCTTTATAGTAATACCTATTATAATTGGAGGCTTCGGTAATTGATTAGTTCCTCTGATATTAGGAGCGCCAGATATAGCATTCCCACGAATAAATAACATAAGATTTTGACTTCTACCCCCATCACTTACCTTATTATTATCAAGAGGAATAGTAGAAAGAGGAGTAGGCACAGGATGAACTGTCTACCCCCCACTAGCTGCAGGAACTGCCCACGCAGGAGCCTCAGTAGATTTAGGAATCTTCTCCTTACACTTAGCAGGGGTATCTTCAATTTTAGGAGCCGTTAATTTTATTACTACCGTAATTAAC
>MTR-13 
TGATTGGAAATGATCAGATCTATAATGTTATTGTTACCGCCAACGCTTTCGTAATAATTTTCTTTATAGTAATACCTATTATAATTGGAGGCTTCGGTAATTGATTGGTTCCTCTAATATTAGGAGCGCCAGACATAGCATTCCCACGAATAAATAACATAAGATTTTGACTTCTACCTCCATCACTTACCTTGTTACTATCAAGAGGAATAGTAGAAAGAGGAGTAGGCACAGGATGAACTGTCTACCCCCCACTAGCTGCAGGAACTGCCCACGCAGGAGCCTCAGTAGACTTAGGAATCTTCTCCTTACACTTAGCAGGGGTATCTTCAATCTTAGGAGCCGTTAATTTTATTACTACCGTAATTAAC
>MTR-14 
TGATTGGAAACGATCATATCTATCATGTTATTGGTACCGCCCACGCTTTCGTAATAATTTTCTTTATAGTAATACCTATTATAATTGGAGGCTTCGGTAATTGATTGGTTCCTCTAATATTAGGAGCGCCAGACATAGCATTCCCACGAATAAATAACATAAGATTTTGACTTCTACCTCCATCACTTACCTTGTTACTGTCAAGAGGAATAGTAGAAAGAGGAGTAGGCACAGGATGAACTGTCTACCCCCCACTAGCTGCAGGAACTGCCCACGCAGGAGCCTCAGTAGACTTAGGAATCTTCTCCTTACACTTAGCAGGGGTATCTTCAATCTTAGGAGCCGTTAATTTTATTACTACCGTAATTAAC
>MTR-15 
TGATTGGAAACGATCATATCTATAATGTTATTGTTACCGCCAACGCTTTCGTAATAATTTTCTTTATAGTAATACCTATTATAATTGGAGGCTTCGGTAATTGATTGGTTCCTCTAATATTAGGAGCGCCAGACATAGCATTCCCACGAATAAATAACATAAGATTTTGACTTCTACCTCCATCACTTACCTTGTTACTGTCAAGAGGAATAGTAGAAAGAGGAGTAGGCACAGGATGAACTGTCTACCCCCCACTAGCTGCAGGAACTGCCCACGCAGGAGCCTCAGTAGACTTAGGAATCTTCTCCTTACACTTAGCAGGGGTATCTTCAATCTTAGGAGCCGTTAATTTTATTACTACCGTAATTAAC
>MTR-16  
TGATTGGAAATGATCAGATCTATAATGTTATTGTTACCGCCAACGCTTTCGTAATAATTTTCTTTATAGTAATACCTATTATAATTGGAGGCTTCGGTAATTGATTGGTTCCTCTAATATTAGGAGCGCCAGACATAGCATTCCCACGAATAAATAACATAAGATTTTGACTTCTACCTCCATCACTTACCTTGTTACTATCAAGAGGAATAGTAGAAAGAGGAGTAGGCACAGGATGAACTGTCTACCCCCCACTAGCTGCAGGAACTGCTCACGCAGGAGCCTCAGTAGACTTAGGAATCTTCTCCTTACACTTAGCAGGGGTATCTTCAATCTTAGGAGCCGTTAATTTTATTACTACCGTAATTAAC
>MTR-17  
TGATTGGAAACGATCAGATCTATAATGTTATTGTTACCGCCAACGCTTTCGTAATAATTTTCTTTATAGTAATACCTATTATAATTGGAGGCTTCGGTAATTGATTGGTTCCTCTAATATTAGGAGCGCCAGACATAGCATTCCCACGAATAAATAACATAAGATTTTGACTTCTACCTCCATCACTTACCTTGTTACTGTCAAGAGGAATAGTAGAAAGAGGAGTAGGCACAGGATGAACTGTCTACCCCCCACTAGCTGCAGGAACTGCCCACGCAGGAGCCTCAGTAGACTTAGGAATCTTCTCCTTACACTTAGCAGGGGTATCTTCAATCTTAGGAGCCGTTAATTTTATTACTACCGTAATTAAC
>MTR-18 
TGATTGGAAACGATCAGATCTATAATGTTATTGTTACCGCCAACGCTTTCGTAATAATTTTCTTTATAGTAATACCTATTATAATTGGAGGCTTCGGTAATTGATTGGTTCCTCTAATATTAGGAGCGCCAGACATAGCATTCCCACGAATAAATAACATAAGATTTTGACTTCTACCTCCATCACTTACCTTGTTACTGTCAAGAGGAATAGTAGAAAGAGGAGTAGGCACAGGATGAACTGTCTACCCCCCACTAGCTGCAGGAACTGCCCACGCAGGAGCCTCAGTAGACTTAGGAATCTTCTCCTTACACTTAGCAGGGGTATCTTCAATCTTAGGAGCCGTTAATTTTATTACTACCGTAATTAAC
>MTR-19  
TGATTGGAAATGATCATATCTATAATGTTATTGGTACCGCCAACGCTTTCGTAATAATTTTCTTTATAGTAATACCTATTATAATTGGAGGCTTCGGTAATTGATTGGTTCCTCTAATATTAGGAGCGCCAGACATAGCATTCCCACGAATAAATAACATAAGATTTTGACTTCTACCTCCATCACTTACCTTGTTACTATCAAGAGGAATAGTAGAAAGAGGAGTAGGCACAGGATGAACTGTCTACCCCCCACTAGCTGCAGGAACTGCTCACGCAGGAGCCTCAGTAGACTTAGGAATCTTCTCCTTACACTTAGCAGGGGTATCTTCAATCTTAGGAGCCGTTAATTTTATTACTACCGTAATTAAC
>MTR-20 
TGATTGGAAACGATCAGATCTATAATGTTATTGGTACCGCCAACGCTTTCGTAATAATTTTCTTTATAGTAATACCTATTATAATTGGAGGCTTCGGTAATTGATTAGTTCCTCTGATATTAGGAGCGCCAGATATAGCATTCCCACGAATAAATAACATAAGATTTTGACTTCTACCCCCATCACTTACCTTATTATTATCAAGAGGAATAGTAGAAAGAGGAGTAGGCACAGGATGAACTGTCTACCCCCCACTAGCTGCAGGAACTGCCCACGCAGGAGCCTCAGTAGATTTAGGAATCTTCTCCTTACACTTAGCAGGGGTATCTTCAATTTTAGGAGCCGTTAATTTTATTACTACCGTAATTAAC
>MTR-21  
TGATTGGAAACGATCAGATCTATAATGTTATTGTTACCGCCAACGCTTTCGTAATAATTTTCTTTATAGTAATACCTATTATAATTGGAGGCTTCGGTAATTGATTGGTTCCTCTAATATTAGGAGCGCCAGACATAGCATTCCCACGAATAAATAACATAAGATTTTGACTTCTACCTCCATCACTTACCTTGTTACTGTCAAGAGGAATAGTAGAAAGAGGAGTAGGCACAGGATGAACTGTCTACCCCCCACTAGCTGCAGGAACTGCCCACGCAGGAGCCTCAGTAGACTTAGGAATCTTCTCCTTACACTTAGCAGGGGTATCTTCAATCTTAGGAGCCGTTAATTTTATTACTACCGTAATTAAC
>MTR-22 
TGATTGGAAACGATCAGATCTATAATGTTATTGTTACCGCCAACGCTTTCGTAATAATTTTCTTTATAGTAATACCTATTATAATTGGAGGCTTCGGTAATTGATTGGTTCCTCTAATATTAGGAGCGCCAGACATAGCATTCCCACGAATAAATAACATAAGATTTTGACTTCTACCTCCATCACTTACCTTGTTACTGTCAAGAGGAATAGTAGAAAGAGGAGTAGGCACAGGATGAACTGTCTACCCCCCACTAGCTGCAGGAACTGCCCACGCAGGAGCCTCAGTAGACTTAGGAATCTTCTCCTTACACTTAGCAGGGGTATCTTCAATCTTAGGAGCCGTTAATTTTATTACTACCGTAATTAAC
>MTR-23 
TGATTGGAAACGATCAGATCTATAATGTTATTGTTACCGCCAACGCTTTCGTAATAATTTTCTTTATAGTAATACCTATTATAATTGGAGGCTTCGGTAATTGATTGGTTCCTCTAATATTAGGAGCGCCAGACATAGCATTCCCACGAATAAATAACATAAGATTTTGACTTCTACCTCCATCACTTACCTTGTTACTGTCAAGAGGAATAGTAGAAAGAGGAGTAGGCACAGGATGAACTGTCTACCCCCCACTAGCTGCAGGAACTGCCCACGCAGGAGCCTCAGTAGACTTAGGAATCTTCTCCTTACACTTAGCAGGGGTATCTTCAATCTTAGGAGCCGTTAATTTTATTACTACCGTAATTAAC
>MTR-24 
TGATTGGAAATGATCAGATCTATAATGTTATTGTTACCGCCCACGCTTTCGTAATAATTTTCTTTATAGTAATACCTATTATAATTGGAGGCTTCGGTAATTGATTGGTTCCTCTAATATTAGGAGCGCCAGACATAGCATTCCCACGAATAAATAACATAAGATTTTGACTTCTACCTCCATCACTTACCTTGTTACTATCAAGAGGAATAGTAGAAAGAGGAGTAGGCACAGGATGAACTGTCTACCCCCCACTAGCTGCAGGAACTGCTCACGCAGGAGCCTCAGTAGACTTAGGAATCTTCTCCTTACACTTAGCAGGGGTATCTTCAATCTTAGGAGCCGTTAATTTTATTACTACCGTAATTAAC
>CCL-01  
TGATTGGAAATGATCAGATCTATAATGTTATTGTTACCGCCCACGCTTTCGTAATAATTTTCTTTATAGTAATACCTATTATAATTGGAGGCTTCGGTAATTGATTGGTTCCTCTAATATTAGGAGCGCCAGACATAGCATTCCCACGAATAAATAACATAAGATTTTGACTTCTACCTCCATCACTTACCTTGTTACTATCAAGAGGAATAGTAGAAAGAGGAGTAGGCACAGGATGAACTGTCTACCCCCCACTAGCTGCAGGAACTGCCCACGCAGGAGCCTCAGTAGACTTAGGAATCTTCTCCTTACACTTAGCAGGGGTATCTTCAATCTTAGGAGCCGTTAATTTTATTACTACCGTAATTAAC
>CCL-02 
TGATTGGAAATGATCAGATCTATAATGTTATTGTTACCGCCCACGCTTTCGTAATAATTTTCTTTATAGTAATACCTATTATAATTGGAGGCTTCGGTAATTGATTGGTTCCTCTAATATTAGGAGCGCCAGACATAGCATTCCCACGAATAAATAACATAAGATTTTGACTTCTACCTCCATCACTTACCTTGTTACTATCAAGAGGAATAGTAGAAAGAGGAGTAGGCACAGGATGAACTGTCTACCCCCCACTAGCTGCAGGAACTGCCCACGCAGGAGCCTCAGTAGACTTAGGAATCTTCTCCTTACACTTAGCAGGGGTATCTTCAATCTTAGGAGCCGTTAATTTTATTACTACCGTAATTAAC
>CCL-03  
TGATTGGAAATGATCAGATCTATAATGTTATTGTTACCGCCCACGCTTTCGTAATAATTTTCTTTATAGTAATACCTATTATAATTGGAGGCTTCGGTAATTGATTGGTTCCTCTAATATTAGGAGCGCCAGACATAGCATTCCCACGAATAAATAACATAAGATTTTGACTTCTACCTCCATCACTTACCTTGTTACTATCAAGAGGAATAGTAGAAAGAGGAGTAGGCACAGGATGAACTGTCTACCCCCCACTAGCTGCAGGAACTGCCCACGCAGGAGCCTCAGTAGACTTAGGAATCTTCTCCTTACACTTAGCAGGGGTATCTTCAATCTTAGGAGCCGTTAATTTTATTACTACCGTAATTAAC
>CCL-04 
TGATTGGAAATGATCAGATCTATAATGTTATTGTTACCGCCCACGCTTTCGTAATAATTTTCTTTATAGTAATACCTATTATAATTGGAGGCTTCGGTAATTGATTGGTTCCTCTAATATTAGGAGCGCCAGACATAGCATTCCCACGAATAAATAACATAAGATTTTGACTTCTACCTCCATCACTTACCTTGTTACTATCAAGAGGAATAGTAGAAAGAGGAGTAGGCACAGGATGAACTGTCTACCCCCCACTAGCTGCAGGAACTGCCCACGCAGGAGCCTCAGTAGACTTAGGAATCTTCTCCTTACACTTAGCAGGGGTATCTTCAATCTTAGGAGCCGTTAATTTTATTACTACCGTAATTAAC
>CCL-05  
TGATTGGAAATGATCAGATCTATAATGTTATTGTTACCGCCCACGCTTTCGTAATAATTTTCTTTATAGTAATACCTATTATAATTGGAGGCTTCGGTAATTGATTGGTTCCTCTAATATTAGGAGCGCCAGACATAGCATTCCCACGAATAAATAACATAAGATTTTGACTTCTACCTCCATCACTTACCTTGTTACTATCAAGAGGAATAGTAGAAAGAGGAGTAGGCACAGGATGAACTGTCTACCCCCCACTAGCTGCAGGAACTGCCCACGCAGGAGCCTCAGTAGACTTAGGAATCTTCTCCTTACACTTAGCAGGGGTATCTTCAATCTTAGGAGCCGTTAATTTTATTACTACCGTAATTAAC
>CCL-06 
TGATTGGAAATGATCAGATCTATAATGTTATTGTTACCGCCCACGCTTTCGTAATAATTTTCTTTATAGTAATACCTATTATAATTGGAGGCTTCGGTAATTGATTGGTTCCTCTAATATTAGGAGCGCCAGACATAGCATTCCCACGAATAAATAACATAAGATTTTGACTTCTACCTCCATCACTTACCTTGTTACTATCAAGAGGAATAGTAGAAAGAGGAGTAGGCACAGGATGAACTGTCTACCCCCCACTAGCTGCAGGAACTGCCCACGCAGGAGCCTCAGTAGACTTAGGAATCTTCTCCTTACACTTAGCAGGGGTATCTTCAATCTTAGGAGCCGTTAATTTTATTACTACCGTAATTAAC
>CCL-07 
TGATTGGAAATGATCTTATCTATAATGTTATTGGTACCGCCCACGCTTTCGTAATAATTTTCTTTATAGTAATACCTATTATAATTGGAGGCTTCGGTAATTGATTGGTTCCTCTAATATTAGGAGCGCCAGATATAGCATTCCCACGAATAAATAACATAAGATTTTGACTTCTACCTCCATCACTTACCTTGTTACTATCAAGAGGAATAGTAGAAAGAGGAGTAGGCACAGGATGAACTGTCTACCCCCCACTAGCTGCAGGAACTGCCCACGCAGGAGCCTCAGTAGACTTAGGAATCTTCTCCTTACACTTAGCAGGGGTATCTTCAATCCTAGGAGCCGTTAATTTTATTACTACCGTAATTAAC
>CCL-08 
TGATTGGAAATGATCAGATCTATAATGTTATTGTTACCGCCAACGCTTTCGTAATAATTTTCTTTATAGTAATACCTATTATAATTGGAGGCTTCGGTAATTGATTGGTTCCTCTAATATTAGGAGCGCCAGACATAGCATTCCCACGAATAAATAACATAAGATTTTGACTTCTACCTCCATCACTTACCTTGTTACTATCAAGAGGAATAGTAGAAAGAGGAGTAGGCACAGGATGAACTGTCTACCCCCCACTAGCTGCAGGAACTGCCCACGCAGGAGCCTCAGTAGACTTAGGAATCTTCTCCTTACACTTAGCAGGGGTATCTTCAATCTTAGGAGCCGTTAATTTTATTACTACCGTAATTAAC
>CCL-09 
TGATTGGAAATGATCAGATCTATAATGTTATTGTTACCGCTAACGCTTTCGTAATAATTTTCTTTATAGTAATACCTATTATAATTGGAGGCTTCGGTAATTGATTGGTTCCTCTAATATTAGGAGCGCCAGATATAGCATTCCCACGAATAAATAACATAAGATTTTGACTTCTACCTCCATCACTTACCTTGTTACTATCAAGAGGAATAGTAGAAAGAGGAGTAGGCACAGGATGAACTGTCTACCCCCCACTAGCTGCAGGAACTGCCCACGCAGGAGCCTCAGTAGACTTAGGAATCTTCTCCTTACACTTAGCAGGGGTATCTTCAATCCTAGGAGCCGTTAATTTTATTACTACCGTAATTAAC
>CCL-10
TGATTGGAAATGATCAGATCTATAATGTTATTGTTACCGCCCACGCTTTCGTAATAATTTTCTTTATAGTAATACCTATTATAATTGGAGGCTTCGGTAATTGATTGGTTCCTCTAATATTAGGAGCGCCAGACATAGCATTCCCACGAATAAATAACATAAGATTTTGACTTCTACCTCCATCACTTACCTTGTTACTATCAAGAGGAATAGTAGAAAGAGGAGTAGGCACAGGATGAACTGTCTACCCCCCACTAGCTGCAGGAACTGCCCACGCAGGAGCCTCAGTAGACTTAGGAATCTTCTCCTTACACTTAGCAGGGGTATCTTCAATCTTAGGAGCCGTTAATTTTATTACTACCGTAATTAAC
>CCL-11 
TGATTGGAAATGATCAGATCTATAATGTTATTGTTACCGCCCACGCTTTCGTAATAATTTTCTTTATAGTAATACCTATTATAATTGGAGGCTTCGGTAATTGATTGGTTCCTCTAATATTAGGAGCGCCAGATATAGCATTCCCACGAATAAATAACATAAGATTTTGACTTCTACCTCCATCACTTACCTTGTTACTATCAAGAGGAATAGTAGAAAGAGGAGTAGGCACAGGATGAACTGTCTACCCCCCACTAGCTGCAGGAACTGCCCACGCAGGAGCCTCAGTAGACTTAGGAATCTTCTCCTTACACTTAGCAGGGGTATCTTCAATCCTAGGAGCCGTTAATTTTATTACTACCGTAATTAAC
>CCL-12 
TGATTGGAAATGATCAGATCTATAATGTTATTGTTACCGCCCACGCTTTCGAAATAATTTTCTTTATAGTAATACCTATTATAATTGGAGGCTTCGGTAATTGATTGGTTCCTCTAATATTAGGAGCGCCAGATATAGCATTCCCACGAATAAATAACATAAGATTTTGACTTCTACCTCCATCACTTACCTTGTTACTATCAAGAGGAATAGTAGAAAGAGGAGTAGGCACAGGATGAACTGTCTACCCCCCACTAGCTGCAGGAACTGCCCACGCAGGAGCCTCAGTAGACTTAGGAATCTTCTCCTTACACTTAGCAGGGGTATCTTCAATCCTAGGAGCCGTTAATTTTATTACTACCGTAATTAAC
>CCL-13 
TGATTGGAAATGATCAGATCTATAATGTTATTGTTACCGCCCACGCTTTCGTAATAATTTTCTTTATAGTAATACCTATTATAATTGGAGGCTTCGGTAATTGATTGGTTCCTCTAATATTAGGAGCGCCAGACATAGCATTCCCACGAATAAATAACATAAGATTTTGACTTCTACCTCCATCACTTACCTTGTTACTATCAAGAGGAATAGTAGAAAGAGGAGTAGGCACAGGATGAACTGTCTACCCCCCACTAGCTGCAGGAACTGCCCACGCAGGAGCCTCAGTAGACTTAGGAATCTTCTCCTTACACTTAGCAGGGGTATCTTCAATCTTAGGAGCCGTTAATTTTATTACTACCGTAATTAAC
>CCL-14 
TGATTGCAAATGATCATATCTATAATGTTATTGGTACCGCCCACGCTTTCGTAATAATTTTCTTTATAGTAATACCTATTATAATTGGAGGCTTCGGTAATTGATTGGTTCCTCTAATATTAGGAGCGCCAGATATAGCATTCCCACGAATAAATAACATAAGATTTTGACTTCTACCTCCATCACTTACCTTGTTACTATCAAGAGGAATAGTAGAAAGAGGAGTAGGCACAGGATGAACTGTCTACCCCCCACTAGCTGCAGGAACTGCCCACGCAGGAGCCTCAGTAGACTTAGGAATCTTCTCCTTACACTTAGCAGGGGTATCTTCAATCCTAGGAGCCGTTAATTTTATTACTACCGTAATTAAC
>CCL-15 
TGATTGGAAATGATCAGATCTATAATGTTATTGTTACCGCCCACGCTTTCGTAATAATTTTCTTTATAGTAATACCTATTATAATTGGAGGCTTCGGTAATTGATTGGTTCCTCTAATATTAGGAGCGCCAGACATAGCATTCCCACGAATAAATAACATAAGATTTTGACTTCTACCTCCATCACTTACCTTGTTACTATCAAGAGGAATAGTAGAAAGAGGAGTAGGCACAGGATGAACTGTCTACCCCCCACTAGCTGCAGGAACTGCCCACGCAGGAGCCTCAGTAGACTTAGGAATCTTCTCCTTACACTTAGCAGGGGTATCTTCAATCTTAGGAGCCGTTAATTTTATTACTACCGTAATTAAC
>CCL-16 
TGATTGGAAATGATCAGATCTATAATGTTATTGTTACCGCCCACGCTTTCGTAATAATTTTCTTTATAGTAATACCTATTATAATTGGAGGCTTCGGTAATTGATTGGTTCCTCTAATATTAGGAGCGCCAGATATAGCATTCCCACGAATAAATAACATAAGATTTTGACTTCTACCTCCATCACTTACCTTGTTACTATCAAGAGGAATAGTAGAAAGAGGAGTAGGCACAGGATGAACTGTCTACCCCCCACTAGCTGCAGGAACTGCCCACGCAGGAGCCTCAGTAGACTTAGGAATCTTCTCCTTACACTTAGCAGGGGTATCTTCAATCCTAGGAGCCGTTAATTTTATTACTACCGTAATTAAC
>CCL-17 
TGATTGGAAATGATCAGATCTATAATGTTATTGTTACCGCCCACGCTTTCGTAATAATTTTCTTTATAGTAATACCTATTATAATTGGAGGCTTCGGTAATTGATTGGTTCCTCTAATATTAGGAGCGCCAGACATAGCATTCCCACGAATAAATAACATAAGATTTTGACTTCTACCTCCATCACTTACCTTGTTACTATCAAGAGGAATAGTAGAAAGAGGAGTAGGCACAGGATGAACTGTCTACCCCCCACTAGCTGCAGGAACTGCCCACGCAGGAGCCTCAGTAGACTTAGGAATCTTCTCCTTACACTTAGCAGGGGTATCTTCAATCTTAGGAGCCGTTAATTTTATTACTACCGTAATTAAC
>CCL-18 
TGATTGGAAATGATCAGATCTATAATGTTATTGTTACCGCCCACGCTTTCGTAATAATTTTCTTTATAGTAATACCTATTATAATTGGAGGCTTCGGTAATTGATTGGTTCCTCTAATATTAGGAGCGCCAGACATAGCATTCCCACGAATAAATAACATAAGATTTTGACTTCTACCTCCATCACTTACCTTGTTACTATCAAGAGGAATAGTAGAAAGAGGAGTAGGCACAGGATGAACTGTCTACCCCCCACTAGCTGCAGGAACTGCCCACGCAGGAGCCTCAGTAGACTTAGGAATCTTCTCCTTACACTTAGCAGGGGTATCTTCAATCTTAGGAGCCGTTAATTTTATTACTACCGTAATTAAC
>CCL-19 
TGATTGCAAATGATCATATCTATAATGTTATTGGTACCGCCCACGCTTTCGTAATAATTTTCTTTATAGTAATACCTATTATAATTGGAGGCTTCGGTAATTGATTGGTTCCTCTAATATTAGGAGCGCCAGATATAGCATTCCCACGAATAAATAACATAAGATTTTGACTTCTACCTCCATCACTTACCTTGTTACTATCAAGAGGAATAGTAGAAAGAGGAGTAGGCACAGGATGAACTGTCTACCCCCCACTAGCTGCAGGAACTGCCCACGCAGGAGCCTCAGTAGACTTAGGAATCTTCTCCTTACACTTAGCAGGGGTATCTTCAATCCTAGGAGCCGTTAATTTTATTACTACCGTAATTAAC
>CCL-20 
TGATTGGAAATGATCAGATCTATAATGTTATTGTTACCGCCCACGCTTTCGTAATAATTTTCTTTATAGTAATACCTATTATAATTGGAGGCTTCGGTAATTGATTGGTTCCTCTAATATTAGGAGCGCCAGATATAGCATTCCCACGAATAAATAACATAAGATTTTGACTTCTACCTCCATCACTTACCTTGTTACTATCAAGAGGAATAGTAGAAAGAGGAGTAGGCACAGGATGAACTGTCTACCCCCCACTAGCTGCAGGAACTGCCCACGCAGGAGCCTCAGTAGACTTAGGAATCTTCTCCTTACACTTAGCAGGGGTATCTTCAATCCTAGGAGCCGTTAATTTTATTACTACCGTAATTAAC
>CCL-21  
TGATTGGAAATGATCAGATCTATAATGTTATTGTTACCGCTAACGCTTTCGTAATAATTTTCTTTATAGTAATACCTATTATAATTGGAGGCTTCGGTAATTGATTGGTTCCTCTAATATTAGGAGCGCCAGATATAGCATTCCCACGAATAAATAACATAAGATTTTGACTTCTACCTCCATCACTTACCTTGTTACTATCAAGAGGAATAGTAGAAAGAGGAGTAGGCACAGGATGAACTGTCTACCCCCCACTAGCTGCAGGAACTGCCCACGCAGGAGCCTCAGTAGACTTAGGAATCTTCTCCTTACACTTAGCAGGGGTATCTTCAATCCTAGGAGCCGTTAATTTTATTACTACCGTAATTAAC
>CCL-22 
TGATTGGAAATGATCAGATCTATAATGTTATTGTTACCGCCCACGCTTTCGTAATAATTTTCTTTATAGTAATACCTATTATAATTGGAGGCTTCGGTAATTGATTGGTTCCTCTAATATTAGGAGCGCCAGACATAGCATTCCCACGAATAAATAACATAAGATTTTGACTTCTACCTCCATCACTTACCTTGTTACTATCAAGAGGAATAGTAGAAAGAGGAGTAGGCACAGGATGAACTGTCTACCCCCCACTAGCTGCAGGAACTGCCCACGCAGGAGCCTCAGTAGACTTAGGAATCTTCTCCTTACACTTAGCAGGGGTATCTTCAATCTTAGGAGCCGTTAATTTTATTACTACCGTAATTAAC
>BLJ-01
TGATTGGAAACGATCAGATCTACAATGTTATTGTTACCGCCCACGCTTTCGTAATAATTTTCTTTATAGTAATACCTATTATAATTGGAGGCTTCGGTAATTGATTGGTTCCTCTAATATTAGGAGCGCCAGACATAGCATTCCCACGAATAAATAACATAAGATTTTGACTTCTACCCCCATCACTTACCTTGTTACTATCAAGAGGAATAGTAGAAAGAGGAGTAGGCACAGGATGAACTGTCTACCCCCCACTAGCTGCAGGAACTGCCCACGCAGGAGCCTCAGTAGACTTAGGAATCTTCTCCTTACACTTAGCAGGGGTATCTTCAATCTTAGGAGCCGTTAATTTTATTACTACCGTAATTAAC
>BLJ-02
TGATTGGAAACGATCAGATCTACAATGTTATTGTTACCGCCCACGCTTTCGTAATAATTTTCTTTATAGTAATACCTATTATAATTGGAGGCTTCGGTAATTGATTGGTTCCTCTAATATTAGGAGCGCCAGACATAGCATTCCCACGAATAAATAACATAAGATTTTGACTTCTACCCCCATCACTTACCTTGTTACTATCAAGAGGAATAGTAGAAAGAGGAGTAGGCACAGGATGAACTGTCTACCCCCCACTAGCTGCAGGAACTGCCCACGCAGGAGCCTCAGTAGACTTAGGAATCTTCTCCTTACACTTAGCAGGGGTATCTTCAATCTTAGGAGCCGTTAATTTTATTACTACCGTAATTAAC
>BLJ-03
TGATTGGAAACGATCAGATCTACAATGTTATTGTTACCGCCCACGCTTTCGTAATAATTTTCTTTATAGTAATACCTATTATAATTGGAGGCTTCGGTAATTGATTGGTTCCTCTAATATTAGGAGCGCCAGACATAGCATTCCCACGAATAAATAACATAAGATTTTGACTTCTACCCCCATCACTTACCTTGTTACTATCAAGAGGAATAGTAGAAAGAGGAGTAGGCACAGGATGAACTGTCTACCCCCCACTAGCTGCAGGAACTGCCCACGCAGGAGCCTCAGTAGACTTAGGAATCTTCTCCTTACACTTAGCAGGGGTATCTTCAATCTTAGGAGCCGTTAATTTTATTACTACCGTAATTAAC
>BLJ-04
TGATTGGAAACGATCAGATCTACAATGTTATTGTTACCGCCCACGCTTTCGTAATAATTTTCTTTATAGTAATACCTATTATAATTGGAGGCTTCGGTAATTGATTGGTTCCTCTAATATTAGGAGCGCCAGACATAGCATTCCCACGAATAAATAACATAAGATTTTGACTTCTACCCCCATCACTTACCTTGTTACTATCAAGAGGAATAGTAGAAAGAGGAGTAGGCACAGGATGAACTGTCTACCCCCCACTAGCTGCAGGAACTGCCCACGCAGGAGCCTCAGTAGACTTAGGAATCTTCTCCTTACACTTAGCAGGGGTATCTTCAATCTTAGGAGCCGTTAATTTTATTACTACCGTAATTAAC
>BLJ-05
TGATTGGAAACGATCAGATCTACAATGTTATTGTTACCGCCCACGCTTTCGTAATAATTTTCTTTATAGTAATACCTATTATAATTGGAGGCTTCGGTAATTGATTGGTTCCTCTAATATTAGGAGCGCCAGACATAGCATTCCCACGAATAAATAACATAAGATTTTGACTTCTACCCCCATCACTTACCTTGTTACTATCAAGAGGAATAGTAGAAAGAGGAGTAGGCACAGGATGAACTGTCTACCCCCCACTAGCTGCAGGAACTGCCCACGCAGGAGCCTCAGTAGACTTAGGAATCTTCTCCTTACACTTAGCAGGGGTATCTTCAATCTTAGGAGCCGTTAATTTTATTACTACCGTAATTAAC
>BLJ-06
TGATTGGAAACGATCAGATCTACAATGTTATTGTTACCGCCCACGCTTTCGTAATAATTTTCTTTATAGTAATACCTATTATAATTGGAGGCTTCGGTAATTGATTGGTTCCTCTAATATTAGGAGCGCCAGACATAGCATTCCCACGAATAAATAACATAAGATTTTGACTTCTACCCCCATCACTTACCTTATTACTATCAAGAGGAATAGTAGAAAGAGGAGTAGGCACAGGATGAACTGTCTACCCCCCACTAGCTGCAGGAACTGCCCACGCAGGAGCCTCAGTAGACTTAGGAATCTTCTCCTTACACTTAGCAGGGGTATCTTCAATCTTAGGAGCCGTTAATTTTATTACTACCGTAATTAAC
>BLJ-07
TGATTGGAAACGATCAGATCTACAATGTTATTGTTACCGCCCACGCTTTCGTAATAATTTTCTTTATAGTAATACCTATTATAATTGGAGGCTTCGGTAATTGATTGGTTCCTCTAATATTAGGAGCGCCAGACATAGCATTCCCACGAATAAATAACATAAGATTTTGACTTCTACCCCCATCACTTACCTTGTTACTATCAAGAGGAATAGTAGAAAGAGGAGTAGGCACAGGATGAACTGTCTACCCCCCACTAGCTGCAGGAACTGCCCACGCAGGAGCCTCAGTAGACTTAGGAATCTTCTCCTTACACTTAGCAGGGGTATCTTCAATCTTAGGAGCCGTTAATTTTATTACTACCGTAATTAAC
>BLJ-08
TGATTGGAAACGATCAGATCTACAATGTTATTGTTACCGCCCACGCTTTCGTAATAATTTTCTTTATAGTAATACCTATTATAATTGGAGGCTTCGGTAATTGATTGGTTCCTCTAATATTAGGAGCGCCAGACATAGCATTCCCACGAATAAATAACATAAGATTTTGACTTCTACCCCCATCACTTACCTTGTTACTATCAAGAGGAATAGTAGAAAGAGGAGTAGGCACAGGATGAACTGTCTACCCCCCACTAGCTGCAGGAACTGCCCACGCAGGAGCCTCAGTAGACTTAGGAATCTTCTCCTTACACTTAGCAGGGGTATCTTCAATCTTAGGAGCCGTTAATTTTATTACTACCGTAATTAAC
>BLJ-09
TGATTGGAAACGATCAGATCTACAATGTTATTGTTACCGCCCACGCTTTCGTAATAATTTTCTTTATAGTAATACCTATTATAATTGGAGGCTTCGGTAATTGATTGGTTCCTCTAATATTAGGAGCACCAGACATAGCATTCCCACGAATAAATAACATAAGATTTTGACTTCTACCCCCATCACTTACCTTATTACTATCAAGAGGAATAGTAGAAAGAGGAGTAGGCACAGGATGAACTGTCTACCCCCCACTAGCTGCAGGAACTGCCCACGCAGGAGCCTCAGTAGACTTAGGAATCTTCTCCTTACACTTAGCAGGGGTATCTTCAATCTTAGGAGCCGTTAATTTTATTACTACCGTAATTAAC
>BLJ-10
TGATTGGAAACGATCAGATCTACAATGTTATTGTTACCGCCCACGCTTTCGTAATAATTTTCTTTATAGTAATACCTATTATAATTGGAGGCTTCGGTAATTGATTGGTTCCTCTAATATTAGGAGCGCCAGACATAGCATTCCCACGAATAAATAACATAAGATTTTGACTTCTACCCCCATCACTTACCTTGTTACTATCAAGAGGAATAGTAGAAAGAGGAGTAGGCACAGGATGAACTGTCTACCCCCCACTAGCTGCAGGAACTGCCCACGCAGGAGCCTCAGTAGACTTAGGAATCTTCTCCTTACACTTAGCAGGGGTATCTTCAATCTTAGGAGCCGTTAATTTTATTACTACCGTAATTAAC
>BLJ-11
TGATTGGAAACGATCAGATCTACAATGTTATTGTTACCGCCCACGCTTTCGTAATAATTTTCTTTATAGTAATACCTATTATAATTGGAGGCTTCGGTAATTGATTGGTTCCTCTAATATTAGGAGCGCCAGACATAGCATTCCCACGAATAAATAACATAAGATTTTGACTTCTACCCCCATCACTTACCTTGTTACTATCAAGAGGAATAGTAGAAAGAGGAGTAGGCACAGGATGAACTGTCTACCCCCCACTAGCTGCAGGAACTGCCCACGCAGGAGCCTCAGTAGACTTAGGAATCTTCTCCTTACACTTAGCAGGGGTATCTTCAATCTTAGGAGCCGTTAATTTTATTACTACCGTAATTAAC
>BLJ-12
TGATTGGAAACGATCAGATCTACAATGTTATTGTTACCGCCCACGCTTTCGTAATAATTTTCTTTATAGTAATACCTATTATAATTGGAGGCTTCGGTAATTGATTGGTTCCTCTAATATTAGGAGCGCCAGACATAGCATTCCCACGAATAAATAACATAAGATTTTGACTTCTACCCCCATCACTTACCTTGTTACTATCAAGAGGAATAGTAGAAAGAGGAGTAGGCACAGGATGAACTGTCTACCCCCCACTAGCTGCAGGAACTGCCCACGCAGGAGCCTCAGTAGACTTAGGAATCTTCTCCTTACACTTAGCAGGGGTATCTTCAATCTTAGGAGCCGTTAATTTTATTACTACCGTAATTAAC
>BLJ-13
TGATTGGAAACGATCAGATCTACAATGTTATTGTTACCGCCCACGCTTTCGTAATAATTTTCTTTATAGTAATACCTATTATAATTGGAGGCTTCGGTAATTGATTGGTTCCTCTAATATTAGGAGCGCCAGACATAGCATTCCCACGAATAAATAACATAAGATTTTGACTTCTACCCCCATCACTTACCTTATTACTATCAAGAGGAATAGTAGAAAGAGGAGTAGGCACAGGATGAACTGTCTACCCCCCACTAGCTGCAGGAACTGCCCACGCAGGAGCCTCAGTAGACTTAGGAATCTTCTCCTTACACTTAGCAGGGGTATCTTCAATCTTAGGAGCCGTTAATTTTATTACTACCGTAATTAAC
>BLJ-14
TGATTGGAAACGATCAGATCTACAATGTTATTGTTACCGCCCACGCTTTCGTAATAATTTTCTTTATAGTAATACCTATTATAATTGGAGGCTTCGGTAATTGATTGGTTCCTCTAATATTAGGAGCGCCAGACATAGCATTCCCACGAATAAATAACATAAGATTTTGACTTCTACCCCCATCACTTACCTTATTACTATCAAGAGGAATAGTAGAAAGAGGAGTAGGCACAGGATGAACTGTCTACCCCCCACTAGCTGCAGGAACTGCCCACGCAGGAGCCTCAGTAGACTTAGGAATCTTCTCCTTACACTTAGCAGGGGTATCTTCAATCTTAGGAGCCGTTAATTTTATTACTACCGTAATTAAC
>BLJ-15
TGATTGGAAACGATCAGATCTACAATGTTATTGTTACCGCCCACGCTTTCGTAATAATTTTCTTTATAGTAATACCTATTATAATTGGAGGCTTCGGTAATTGATTGGTTCCTCTAATATTAGGAGCGCCAGACATAGCATTCCCACGAATAAATAACATAAGATTTTGACTTCTACCCCCATCACTTACCTTATTACTATCAAGAGGAATAGTAGAAAGAGGAGTAGGCACAGGATGAACTGTCTACCCCCCACTAGCTGCAGGAACTGCCCACGCAGGAGCCTCAGTAGACTTAGGAATCTTCTCCTTACACTTAGCAGGGGTATCTTCAATCTTAGGAGCCGTTAATTTTATTACTACCGTAATTAAC
>BLJ-16
TGATTGGAAACGATCAGATCTACAATGTTATTGTTACCGCCCACGCTTTCGTAATAATTTTCTTTATAGTAATACCTATTATAATTGGAGGCTTCGGTAATTGATTGGTTCCTCTAATATTAGGAGCGCCAGACATAGCATTCCCACGAATAAATAACATAAGATTTTGACTTCTACCCCCATCACTTACCTTGTTACTATCAAGAGGAATAGTAGAAAGAGGAGTAGGCACAGGATGAACTGTCTACCCCCCACTAGCTGCAGGAACTGCCCACGCAGGAGCCTCAGTAGACTTAGGAATCTTCTCCTTACACTTAGCAGGGGTATCTTCAATCTTAGGAGCCGTTAATTTTATTACTACCGTAATTAAC
>BLJ-17
TGATTGGAAACGATCAGATCTACAATGTTATTGTTACCGCCCACGCTTTCGTAATAATTTTCTTTATAGTAATACCTATTATAATTGGAGGCTTCGGTAATTGATTGGTTCCTCTAATATTAGGAGCGCCAGACATAGCATTCCCACGAATAAATAACATAAGATTTTGACTTCTACCCCCATCACTTACCTTATTACTATCAAGAGGAATAGTAGAAAGAGGAGTAGGCACAGGATGAACTGTCTACCCCCCACTAGCTGCAGGAACTGCCCACGCAGGAGCCTCAGTAGACTTAGGAATCTTCTCCTTACACTTAGCAGGGGTATCTTCAATCTTAGGAGCCGTTAATTTTATTACTACCGTAATTAAC
>BLJ-18
TGATTGGAAACGATCAGATCTACAATGTTATTGTTACCGCCCACGCTTTCGTAATAATTTTCTTTATAGTAATACCTATTATAATTGGAGGCTTCGGTAATTGATTGGTTCCTCTAATATTAGGAGCGCCAGACATAGCATTCCCACGAATAAATAACATAAGATTTTGACTTCTACCCCCATCACTTACCTTGTTACTATCAAGAGGAATAGTAGAAAGAGGAGTAGGCACAGGATGAACTGTCTACCCCCCACTAGCTGCAGGAACTGCCCACGCAGGAGCCTCAGTAGACTTAGGAATCTTCTCCTTACACTTAGCAGGGGTATCTTCAATCTTAGGAGCCGTTAATTTTATTACTACCGTAATTAAC
>BLJ-19
TGATTGGAAACGATCAGATCTACAATGTTATTGTTACCGCCCACGCTTTCGTAATAATTTTCTTTATAGTAATACCTATTATAATTGGAGGCTTCGGTAATTGATTGGTTCCTCTAATATTAGGAGCGCCAGACATAGCATTCCCACGAATAAATAACATAAGATTTTGACTTCTACCCCCATCACTTACCTTGTTACTATCAAGAGGAATAGTAAAAAGAGGAGTAGGCACAGGATGAACTGTCTACCCCCCACTAGCTGCAGGAACTGCCCACGCAGGAGCCTCAGTAAACTTAGGAATCTTCTCCTTACACTTAGCAGGGGTATCTTCAATCTTAGGAGCCGTTAATTTTATTACTACCGTAATTAAC
>BLJ-20
TGATTGGAAACGATCAGATCTACAATGTTATTGTTACCGCCCACGCTTTCGTAATAATTTTCTTTATAGTAATACCTATTATAATTGGAGGCTTCGGTAATTGATTGGTTCCTCTAATATTAGGAGCGCCAGACATAGCATTCCCACGAATAAATAACATAAGATTTTGACTTCTACCCCCATCACTTACCTTGTTACTATCAAGAGGAATAGTAGAAAGAGGAGTAGGCACAGGATGAACTGTCTACCCCCCACTAGCTGCAGGAACTGCCCACGCAGGAGCCTCAGTAGACTTAGGAATCTTCTCCTTACACTTAGCAGGGGTATCTTCAATCTTAGGAGCCGTTAATTTTATTACTACCGTAATTAAC
>BLJ-21
TGATTGGAAACGATCAGATCTACAATGTTATTGTTACCGCCCACGCTTTCGTAATAATTTTCTTTATAGTAATACCTATTATAATTGGAGGCTTCGGTAATTGATTGGTTCCTCTAATATTAGGAGCGCCAGACATAGCATTCCCACGAATAAATAACATAAGATTTTGACTTCTACCCCCATCACTTACCTTATTACTATCAAGAGGAATAGTAGAAAGAGGAGTAGGCACAGGATGAACTGTCTACCCCCCACTAGCTGCAGGAACTGCCCACGCAGGAGCCTCAGTAGACTTAGGAATCTTCTCCTTACACTTAGCAGGGGTATCTTCAATCTTAGGAGCCGTTAATTTTATTACTACCGTAATTAAC
>BLJ-22
TGATTGGAAACGATCAGATCTACAATGTTATTGTTACCGCCCACGCTTTCGTAATAATTTTCTTTATAGTAATACCTATTATAATTGGAGGCTTCGGTAATTGATTGGTTCCTCTAATATTAGGAGCGCCAGACATAGCATTCCCACGAATAAATAACATAAGATTTTGACTTCTACCCCCATCACTTACCTTATTACTATCAAGAGGAATAGTAGAAAGAGGAGTAGGCACAGGATGAACTGTCTACCCCCCACTAGCTGCAGGAACTGCCCACGCAGGAGCCTCAGTAGACTTAGGAATCTTCTCCTTACACTTAGCAGGGGTATCTTCAATCTTAGGAGCCGTTAATTTTATTACTACCGTAATTAAC
>BLJ-23
TGATTGGAAACGATCAGATCTACAATGTTATTGTTACCGCCCACGCTTTCGTAATAATTTTCTTTATAGTAATACCTATTATAATTGGAGGCTTCGGTAATTGATTGGTTCCTCTAATATTAGGAGCGCCAGACATAGCATTCCCACGAATAAATAACATAAGATTTTGACTTCTACCCCCATCACTTACCTTATTACTATCAAGAGGAATAGTAGAAAGAGGAGTAGGCACAGGATGAACTGTCTACCCCCCACTAGCTGCAGGAACTGCCCACGCAGGAGCCTCAGTAGACTTAGGAATCTTCTCCTTACACTTAGCAGGGGTATCTTCAATCTTAGGAGCCGTTAATTTTATTACTACCGTAATTAAC
>BLJ-24
TGATTGGAAACGATCAGATCTACAATGTTATTGTTACCGCCCACGCTTTCGTAATAATTTTCTTTATAGTAATACCTATTATAATTGGAGGCTTCGGTAATTGATTGGTTCCTCTAATATTAGGAGCGCCAGACATAGCATTCCCACGAATAAATAACATAAGATTTTGACTTCTACCCCCATCACTTACCTTATTACTATCAAGAGGAATAGTAGAAAGAGGAGTAGGCACAGGATGAACTGTCTACCCCCCACTAGCTGCAGGAACTGCCCACGCAGGAGCCTCAGTAGACTTAGGAATCTTCTCCTTACACTTAGCAGGGGTATCTTCAATCTTAGGAGCCGTTAATTTTATTACTACCGTAATTAAC
>BLJ-25
TGATTGGAAACGATCAGATCTACAATGTTATTGTTACCGCCCACGCTTTCGTAATAATTTTCTTTATAGTAATACCTATTATAATTGGAGGCTTCGGTAATTGATTGGTTCCTCTAATATTAGGAGCGCCAGACATAGCATTCCCACGAATAAATAACATAAGATTTTGACTTCTACCCCCATCACTTACCTTATTACTATCAAGAGGAATAGTAGAAAGAGGAGTAGGCACAGGATGAACTGTCTACCCCCCACTAGCTGCAGGAACTGCCCACGCAGGAGCCTCAGTAGACTTAGGAATCTTCTCCTTACACTTAGCAGGGGTATCTTCAATCTTAGGAGCCGTTAATTTTATTACTACCGTAATTAAC
>BLJ-26
TGATTGGAAACGATCAGATCTACAATGTTATTGTTACCGCCCACGCTTTCGTAATAATTTTCTTTATAGTAATACCTATTATAATTGGAGGCTTCGGTAATTGATTGGTTCCTCTAATATTAGGAGCGCCAGACATAGCATTCCCACGAATAAATAACATAAGATTTTGACTTCTACCCCCATCACTTACCTTATTACTATCAAGAGGAATAGTAGAAAGAGGAGTAGGCACAGGATGAACTGTCTACCCCCCACTAGCTGCAGGAACTGCCCACGCAGGAGCCTCAGTAGACTTAGGAATCTTCTCCTTACACTTAGCAGGGGTATCTTCAATCTTAGGAGCCGTTAATTTTATTACTACCGTAATTAAC
>BLJ-27
TGATTGGAAACGATCAGATCTACAATGTTATTGTTACCGCCCACGCTTTCGTAATAATTTTCTTTATAGTAATACCTATTATAATTGGAGGCTTCGGTAATTGATTGGTTCCTCTAATATTAGGAGCGCCAGACATAGCATTCCCACGAATAAATAACATAAGATTTTGACTTCTACCCCCATCACTTACCTTATTACTATCAAGAGGAATAGTAGAAAGAGGAGTAGGCACAGGATGAACTGTCTACCCCCCACTAGCTGCAGGAACTGCCCACGCAGGAGCCTCAGTAGACTTAGGAATCTTCTCCTTACACTTAGCAGGGGTATCTTCAATCTTAGGAGCCGTTAATTTTATTACTACCGTAATTAAC
>BLJ-28
TGATTGGAAACGATCAGATCTACAATGTTATTGTTACCGCCCACGCTTTCGTAATAATTTTCTTTATAGTAATACCTATTATAATTGGAGGCTTCGGTAATTGATTGGTTCCTCTAATATTAGGAGCGCCAGACATAGCATTCCCACGAATAAATAACATAAGATTTTGACTTCTACCCCCATCACTTACCTTGTTACTATCAAGAGGAATAGTAGAAAGAGGAGTAGGCACAGGATGAACTGTCTACCCCCCACTAGCTGCAGGAACTGCCCACGCAGGAGCCTCAGTAGACTTAGGAATCTTCTCCTTACACTTAGCAGGGGTATCTTCAATCTTAGGAGCCGTTAATTTTATTACTACCGTAATTAAC
>BLJ-29
TGATTGGAAACGATCAGATCTACAATGTTATTGTTACCGCCCACGCTTTCGTAATAATTTTCTTTATAGTAATACCTATTATAATTGGAGGCTTCGGTAATTGATTGGTTCCTCTAATATTAGGAGCGCCAGACATAGCATTCCCACGAATAAATAACATAAGATTTTGACTTCTACCCCCATCACTTACCTTGTTACTATCAAGAGGAATAGTAGAAAGAGGAGTAGGCACAGGATGAACTGTCTACCCCCCACTAGCTGCAGGAACTGCCCACGCAGGAGCCTCAGTAGACTTAGGAATCTTCTCCTTACACTTAGCAGGGGTATCTTCAATCTTAGGAGCCGTTAATTTTATTACTACCGTAATTAAC
>BLJ-30
TGATTGGAAACGATCAGATCTACAATGTTATTGTTACCGCCCACGCTTTCGTAATAATTTTCTTTATAGTAATACCTATTATAATTGGAGGCTTCGGTAATTGATTGGTTCCTCTAATATTAGGAGCGCCAGACATAGCATTCCCACGAATAAATAACATAAGATTTTGACTTCTACCCCCATCACTTACCTTGTTACTATCAAGAGGAATAGTAGAAAGAGGAGTAGGCACAGGATGAACTGTCTACCCCCCACTAGCTGCAGGAACTGCCCACGCAGGAGCCTCAGTAGACTTAGGAATCTTCTCCTTACACTTAGCAGGGGTATCTTCAATCTTAGGAGCCGTTAATTTTATTACTACCGTAATTAAC
>KLJ-01
TGATTGGAAACGATCTTATCTATAATGTTATTGTTACCGCCCACGCTTTCGTAATAATTTTCTTTATAGTAATACCTATTATAATTGGAGGCTTCGGTAATTGATTGGTTCCTCTAATATTAGGAGCGCCAGACATAGCATTCCCACGAATAAATAACATAAGATTTTGACTTCTACCTCCATCACTTACCTTGTTACTATCAAGAGGAATAGTAGAAAGAGGAGTAGGCACAGGATGAACTGTCTACCCCCCACTAGCTGCAGGAACTGCCCACGCAGGAGCCTCAGTAGACTTAGGAATCTTCTCCTTACACTTAGCAGGGGTATCTTCAATCTTAGGAGCCGTTAATTTTATTACTACCGTAATTAAC
>KLJ-02
TGATTGGAAACGATCAGATCTATAATGTTATTGTTACCGCCCACGCTTTCGTAATAATTTTCTTTATAGTAATACCTATTATAATTGGAGGCTTCGGTAATTGATTGGTTCCTCTAATATTAGGAGCGCCAGACATAGCATTCCCACGAATAAATAACATAAGATTTTGACTTCTACCTCCATCACTTACCTTGTTACTATCAAGAGGAATAGTAGAAAGAGGAGTAGGCACAGGATGAACTGTCTACCCCCCACTAGCTGCAGGAACTGCCCACGCAGGAGCCTCAGTAGACTTAGGAATCTTCTCCTTACACTTAGCAGGGGTATCTTCAATCTTAGGAGCCGTTAATTTTATTACTACCGTAATTAAC
>KLJ-03
TGATTGGAAACGATCAGATCTATAATGTTATTGTTACCGCCCACGCTTTCGTAATAATTTTCTTTATAGTAATACCTATTATAATTGGAGGCTTCGGTAATTGATTGGTTCCTCTAATATTAGGAGCGCCAGACATAGCATTCCCACGAATAAATAACATAAGATTTTGACTTCTACCTCCATCACTTACCTTGTTACTATCAAGAGGAATAGTAGAAAGAGGAGTAGGCACAGGATGAACTGTCTACCCCCCACTAGCTGCAGGAACTGCCCACGCAGGAGCCTCAGTAGACTTAGGAATCTTCTCCTTACACTTAGCAGGGGTATCTTCAATCTTAGGAGCCGTTAATTTTATTACTACCGTAATTAAC
>KLJ-04
TGATTGGAAACGATCAGATCTATAATGTTATTGTTACCGCCCACGCTTTCGTAATAATTTTCTTTATAGTAATACCTATTATAATTGGAGGCTTCGGTAATTGATTGGTTCCTCTAATATTAGGAGCGCCAGACATAGCATTCCCACGAATAAATAACATAAGATTTTGACTTCTACCTCCATCACTTACCTTGTTACTGTCAAGAGGAATAGTAGAAAGAGGAGTAGGCACAGGATGAACTGTCTACCCCCCACTAGCTGCAGGAACTGCCCACGCAGGAGCCTCAGTAGACTTAGGAATCTTCTCCTTACACTTAGCAGGGGTATCTTCAATCTTAGGAGCCGTTAATTTTATTACTACCGTAATTAAC
>KLJ-05
TGATTGGAAACGATCTTATCTATAATGTTATTGTTACCGCCCACGCTTTCGTAATAATTTTCTTTATAGTAATACCTATTATAATTGGAGGCTTCGGTAATTGATTGGTTCCTCTAATATTAGGAGCGCCAGACATAGCATTCCCACGAATAAATAACATAAGATTTTGACTTCTACCTCCATCACTTACCTTGTTACTATCAAGAGGAATAGTAGAAAGAGGAGTAGGCACAGGATGAACTGTCTACCCCCCACTAGCTGCAGGAACTGCCCACGCAGGAGCCTCAGTAGACTTAGGAATCTTCTCCTTACACTTAGCAGGGGTATCTTCAATCTTAGGAGCCGTTAATTTTATTACTACCGTAATTAAC
>KLJ-06
TGATTGGAAACGATCAGATCTATAATGTTATTGTTACCGCCCACGCTTTCGTAATAATTTTCTTTATAGTAATACCTATTATAATTGGAGGCTTCGGTAATTGATTGGTTCCTCTAATATTAGGAGCGCCAGACATAGCATTCCCACGAATAAATAACATAAGATTTTGACTTCTACCTCCATCACTTACCTTGTTACTGTCAAGAGGAATAGTAGAAAGAGGAGTAGGCACAGGATGAACTGTCTACCCCCCACTAGCTGCAGGAACTGCCCACGCAGGAGCCTCAGTAGACTTAGGAATCTTCTCCTTACACTTAGCAGGGGTATCTTCAATCTTAGGAGCCGTTAATTTTATTACTACCGTAATTAAC
>KLJ-07
TGATTGGAAACGATCAGATCTATAATGTTATTGTTACCGCCCACGCTTTCGTAATAATTTTCTTTATAGTAATACCTATTATAATTGGAGGCTTCGGTAATTGATTGGTTCCTCTAATATTAGGAGCGCCAGACATAGCATTCCCACGAATAAATAACATAAGATTTTGACTTCTACCTCCATCACTTACCTTGTTACTATCAAGAGGAATAGTAGAAAGAGGAGTAGGCACAGGATGAACTGTCTACCCCCCACTAGCTGCAGGAACTGCCCACGCAGGAGCCTCAGTAGACTTAGGAATCTTCTCCTTACACTTAGCAGGGGTATCTTCAATCTTAGGAGCCGTTAATTTTATTACTACCGTAATTAAC
>KLJ-08
TGATTGGAAACGATCAGATCTATAATGTTATTGTTACCGCCCACGCTTTCGTAATAATTTTCTTTATAGTAATACCTATTATAATTGGAGGCTTCGGTAATTGATTGGTTCCTCTAATATTAGGAGCGCCAGACATAGCATTCCCACGAATAAATAACATAAGATTTTGACTTCTACCTCCATCACTTACCTTGTTACTATCAAGAGGAATAGTAGAAAGAGGAGTAGGCACAGGATGAACTGTCTACCCCCCACTAGCTGCAGGAACTGCCCACGCAGGAGCCTCAGTAGACTTAGGAATCTTCTCCTTACACTTAGCAGGGGTATCTTCAATCTTAGGAGCCGTTAATTTTATTACTACCGTAATTAAC
>KLJ-09
TGATTGGAAACGATCTTATCTATAATGTTATTGTTACCGCCCACGCTTTCGTAATAATTTTCTTTATAGTAATACCTATTATAATTGGAGGCTTCGGTAATTGATTGGTTCCTCTAATATTAGGAGCGCCAGACATAGCATTCCCACGAATAAATAACATAAGATTTTGACTTCTACCTCCATCACTTACCTTGTTACTATCAAGAGGAATAGTAGAAAGAGGAGTAGGCACAGGATGAACTGTCTACCCCCCACTAGCTGCAGGAACTGCCCACGCAGGAGCCTCAGTAGACTTAGGAATCTTCTCCTTACACTTAGCAGGGGTATCTTCAATCTTAGGAGCCGTTAATTTTATTACTACCGTAATTAAC
>KLJ-10
TGATTGGAAACGATCAGATCTATAATGTTATTGTTACCGCCCACGCTTTCGTAATAATTTTCTTTATAGTAATACCTATTATAATTGGAGGCTTCGGTAATTGATTGGTTCCTCTAATATTAGGAGCGCCAGACATAGCATTCCCACGAATAAATAACATAAGATTTTGACTTCTACCTCCATCACTTACCTTGTTACTGTCAAGAGGAATAGTAGAAAGAGGAGTAGGCACAGGATGAACTGTCTACCCCCCACTAGCTGCAGGAACTGCCCACGCAGGAGCCTCAGTAGACTTAGGAATCTTCTCCTTACACTTAGCAGGGGTATCTTCAATCTTAGGAGCCGTTAATTTTATTACTACCGTAATTAAC
>KLJ-11
TGATTGGAAACGATCTTATCTATAATGTTATTGTTACCGCCCACGCTTTCGTAATAATTTTCTTTATAGTAATACCTATTATAATTGGAGGCTTCGGTAATTGATTGGTTCCTCTAATATTAGGAGCGCCAGACATAGCATTCCCACGAATAAATAACATAAGATTTTGACTTCTACCTCCATCACTTACCTTGTTACTATCAAGAGGAATAGTAGAAAGAGGAGTAGGCACAGGATGAACTGTCTACCCCCCACTAGCTGCAGGAACTGCCCACGCAGGAGCCTCAGTAGACTTAGGAATCTTCTCCTTACACTTAGCAGGGGTATCTTCAATCTTAGGAGCCGTTAATTTTATTACTACCGTAATTAAC
>KLJ-12
TGATTGGAAACGATCAGATCTATAATGTTATTGTTACCGCCCACGCTTTCGTAATAATTTTCTTTATAGTAATACCTATTATAATTGGAGGCTTCGGTAATTGATTGGTTCCTCTAATATTAGGAGCGCCAGACATAGCATTCCCACGAATAAATAACATAAGATTTTGACTTCTACCTCCATCACTTACCTTGTTACTATCAAGAGGAATAGTAGAAAGAGGAGTAGGCACAGGATGAACTGTCTACCCCCCACTAGCTGCAGGAACTGCCCACGCAGGAGCCTCAGTAGACTTAGGAATCTTCTCCTTACACTTAGCAGGGGTATCTTCAATCTTAGGAGCCGTTAATTTTATTACTACCGTAATTAAC
>KLJ-13
TGATTGGAAACGATCAGATCTATAATGTTATTGTTACCGCCCACGCTTTCGTAATAATTTTCTTTATAGTAATACCTATTATAATTGGAGGCTTCGGTAATTGATTGGTTCCTCTAATATTAGGAGCGCCAGACATAGCATTCCCACGAATAAATAACATAAGATTTTGACTTCTACCTCCATCACTTACCTTGTTACTATCAAGAGGAATAGTAGAAAGAGGAGTAGGCACAGGATGAACTGTCTACCCCCCACTAGCTGCAGGAACTGCCCACGCAGGAGCCTCAGTAGACTTAGGAATCTTCTCCTTACACTTAGCAGGGGTATCTTCAATCTTAGGAGCCGTTAATTTTATTACTACCGTAATTAAC
>KLJ-14
TGATTGGAAACGATCAGATCTATAATGTTATTGTTACCGCCCACGCTTTCGTAATAATTTTCTTTATAGTAATACCTATTATAATTGGAGGCTTCGGTAATTGATTGGTTCCTCTAATATTAGGAGCGCCAGACATAGCATTCCCACGAATAAATAACATAAGATTTTGACTTCTACCTCCATCACTTACCTTGTTACTGTCAAGAGGAATAGTAGAAAGAGGAGTAGGCACAGGATGAACTGTCTACCCCCCACTAGCTGCAGGAACTGCCCACGCAGGAGCCTCAGTAGACTTAGGAATCTTCTCCTTACACTTAGCAGGGGTATCTTCAATCTTAGGAGCCGTTAATTTTATTACTACCGTAATTAAC
>KLJ-15
TGATTGGAAACGATCTTATCTATAATGTTATTGTTACCGCCCACGCTTTCGTAATAATTTTCTTTATAGTAATACCTATTATAATTGGAGGCTTCGGTAATTGATTGGTTCCTCTAATATTAGGAGCGCCAGACATAGCATTCCCACGAATAAATAACATAAGATTTTGACTTCTACCTCCATCACTTACCTTGTTACTATCAAGAGGAATAGTAGAAAGAGGAGTAGGCACAGGATGAACTGTCTACCCCCCACTAGCTGCAGGAACTGCCCACGCAGGAGCCTCAGTAGACTTAGGAATCTTCTCCTTACACTTAGCAGGGGTATCTTCAATCTTAGGAGCCGTTAATTTTATTACTACCGTAATTAAC
>KLJ-16
TGATTGGAAACGATCAGATCTATAATGTTATTGTTACCGCCCACGCTTTCGTAATAATTTTCTTTATAGTAATACCTATTATAATTGGAGGCTTCGGTAATTGATTGGTTCCTCTAATATTAGGAGCGCCAGACATAGCATTCCCACGAATAAATAACATAAGATTTTGACTTCTACCTCCATCACTTACCTTGTTACTGTCAAGAGGAATAGTAGAAAGAGGAGTAGGCACAGGATGAACTGTCTACCCCCCACTAGCTGCAGGAACTGCCCACGCAGGAGCCTCAGTAGACTTAGGAATCTTCTCCTTACACTTAGCAGGGGTATCTTCAATCTTAGGAGCCGTTAATTTTATTACTACCGTAATTAAC
>KLJ-17
TGATTGGAAACGATCAGATCTATAATGTTATTGTTACCGCCCACGCTTTCGTAATAATTTTCTTTATAGTAATACCTATTATAATTGGAGGCTTCGGTAATTGATTGGTTCCTCTAATATTAGGAGCGCCAGACATAGCATTCCCACGAATAAATAACATAAGATTTTGACTTCTACCTCCATCACTTACCTTGTTACTGTCAAGAGGAATAGTAGAAAGAGGAGTAGGCACAGGATGAACTGTCTACCCCCCACTAGCTGCAGGAACTGCCCACGCAGGAGCCTCAGTAGACTTAGGAATCTTCTCCTTACACTTAGCAGGGGTATCTTCAATCTTAGGAGCCGTTAATTTTATTACTACCGTAATTAAC
>KLJ-18
TGATTGGAAACGATCTTATCTATAATGTTATTGTTACCGCCCACGCTTTCGTAATAATTTTCTTTATAGTAATACCTATTATAATTGGAGGCTTCGGTAATTGATTGGTTCCTCTAATATTAGGAGCGCCAGACATAGCATTCCCACGAATAAATAACATAAGATTTTGACTTCTACCTCCATCACTTACCTTGTTACTATCAAGAGGAATAGTAGAAAGAGGAGTAGGCACAGGATGAACTGTCTACCCCCCACTAGCTGCAGGAACTGCCCACGCAGGAGCCTCAGTAGACTTAGGAATCTTCTCCTTACACTTAGCAGGGGTATCTTCAATCTTAGGAGCCGTTAATTTTATTACTACCGTAATTAAC
>KLJ-19
TGATTGGAAACGATCAGATCTATAATGTTATTGTTACCGCCCACGCTTTCGTAATAATTTTCTTTATAGTAATACCTATTATAATTGGAGGCTTCGGTAATTGATTGGTTCCTCTAATATTAGGAGCGCCAGACATAGCATTCCCACGAATAAATAACATAAGATTTTGACTTCTACCTCCATCACTTACCTTGTTACTATCAAGAGGAATAGTAGAAAGAGGAGTAGGCACAGGATGAACTGTCTACCCCCCACTAGCTGCAGGAACTGCCCACGCAGGAGCCTCAGTAGACTTAGGAATCTTCTCCTTACACTTAGCAGGGGTATCTTCAATCTTAGGAGCCGTTAATTTTATTACTACCGTAATTAAC
>KLJ-20
TGATTGGAAACGATCAGATCTATAATGTTATTGTTACCGCCCACGCTTTCGTAATAATTTTCTTTATAGTAATACCTATTATAATTGGAGGCTTCGGTAATTGATTGGTTCCTCTAATATTAGGAGCGCCAGACATAGCATTCCCACGAATAAATAACATAAGATTTTGACTTCTACCTCCATCACTTACCTTGTTACTATCAAGAGGAATAGTAGAAAGAGGAGTAGGCACAGGATGAACTGTCTACCCCCCACTAGCTGCAGGAACTGCCCACGCAGGAGCCTCAGTAGACTTAGGAATCTTCTCCTTACACTTAGCAGGGGTATCTTCAATCTTAGGAGCCGTTAATTTTATTACTACCGTAATTAAC
>TLC-01
TGATTGGAAACGATCAGATCTATAATGTTATTGTTACCGCCCACGCTTTCGTAATAATTTTCTTTATAGTAATACCTATTATAATTGGAGGCTTCGGTAATTGATTGGTTCCTCTAATATTAGGAGCGCCAGACATAGCATTCCCACGAATAAATAACATAAGATTTTGACTTCTACCTCCATCACTTACCTTGTTACTATCAAGAGGAATAGTAGAAAGAGGAGTAGGCACAGGATGAACTGTCTACCCCCCACTAGCTGCAGGAACTGCCCACGCAGGAGCCTCAGTAGACTTAGGAATCTTCTCCTTACACTTAGCAGGGGTATCTTCAATCTTAGGAGCCGTTAATTTTATTACTACCGTAATTAAC
>TLC-02
TGATTGGAAACGATCAGATCTATAATGTTATTGTTACCGCCAACGCTTTCGTAATAATTTTCTTTATAGTAATACCTATTATAATTGGAGGCTTCGGTAATTGATTAGTTCCTCTGATATTAGGAGCGCCAGATATAGCATTCCCACGAATAAATAACATAAGATTTTGACTTCTACCCCCATCACTTACCTTATTATTATCAAGAGGAATAGTAGAAAGAGGAGTAGGCACAGGATGAACTGTCTACCCCCCACTAGCTGCAGGAACTGCCCACGCAGGAGCCTCAGTAGATTTAGGAATCTTCTCCTTACACTTAGCAGGGGTATCTTCAATTTTAGGAGCCGTTAATTTTATTACTACCGTAATTAAC
>TLC-03
TGATTGGAAACGATCAGATCTATAATGTTATTGTTACCGCCAACGCTTTCGTAATAATTTTCTTTATAGTAATACCTATTATAATTGGAGGCTTCGGTAATTGATTAGTTCCTCTGATATTAGGAGCGCCAGATATAGCATTCCCACGAATAAATAACATAAGATTTTGACTTCTACCCCCATCACTTACCTTATTATTATCAAGAGGAATAGTAGAAAGAGGAGTAGGCACAGGATGAACTGTCTACCCCCCACTAGCTGCAGGAACTGCCCACGCAGGAGCCTCAGTAGATTTAGGAATCTTCTCCTTACACTTAGCAGGGGTATCTTCAATTTTAGGAGCCGTTAATTTTATTACTACCGTAATTAAC
>TLC-04
TGATTGGAAACGATCAGATCTATAATGTTATTGTTACCGCCCACGCTTTCGTAATAATTTTCTTTATAGTAATACCTATTATAATTGGAGGCTTCGGTAATTGATTAGTTCCTCTAATACTAGGAGCGCCAGATATAGCATTCCCACGAATAAATAACATAAGATTTTGACTTCTACCCCCATCACTTACCTTATTACTATCAAGAGGGATAGTAGAAAGAGGAGTAGGCACAGGATGAACTGTCTACCCCCCACTAGCTGCAGGAACTGCCCACGCAGGAGCCTCAGTAGACTTAGGAATCTTCTCCTTACACTTAGCAGGGGTATCTTCAATCTTAGGAGCCGTTAATTTTATTACTACCGTAATTAAC
>TLC-05
TGATTGGAAACGATCAGATCTATAATGTTATTGTTACCGCCCACGCTTTCGTAATAATTTTCTTTATAGTAATACCTATTATAATTGGAGGCTTCGGTAATTGATTGGTTCCTCTAATATTAGGAGCGCCAGACATAGCATTCCCACGAATAAATAACATAAGATTTTGACTTCTACCTCCATCACTTACCTTGTTACTATCAAGAGGAATAGTAGAAAGAGGAGTAGGCACAGGATGAACTGTCTACCCCCCACTAGCTGCAGGAACTGCCCACGCAGGAGCCTCAGTAGACTTAGGAATCTTTTCCTTACACTTAGCAGGGGTATCTTCAATCTTAGGAGCCGTTAATTTTATTACTACCGTAATTAAC
>TLC-06
TGATTGGAAACGATCAGATCTATAATGTTATTGTTACCGCCCACGCTTTCGTAATAATTTTCTTTATAGTAATACCTATTATAATTGGAGGCTTCGGTAATTGATTAGTTCCTCTAATACTAGGAGCGCCAGATATAGCATTCCCACGAATAAATAACATAAGATTTTGACTTCTACCCCCATCACTTACCTTATTACTATCAAGAGGGATAGTAGAAAGAGGAGTAGGCACAGGATGAACTGTCTACCCCCCACTAGCTGCAGGAACTGCCCACGCAGGAGCCTCAGTAGACTTAGGAATCTTCTCCTTACACTTAGCAGGGGTATCTTCAATCTTAGGAGCCGTTAATTTTATTACTACCGTAATTAAC
>TLC-07
TGATTGGAAACGATCAGATCTATAATGTTATTGTTACCGCCAACGCTTTCGTAATAATTTTCTTTATAGTAATACCTATTATAATTGGAGGCTTCGGTAATTGATTAGTTCCTCTGATATTAGGAGCGCCAGATATAGCATTCCCACGAATAAATAACATAAGATTTTGACTTCTACCCCCATCACTTACCTTATTATTATCAAGAGGAATAGTAGAAAGAGGAGTAGGCACAGGATGAACTGTCTACCCCCCACTAGCTGCAGGAACTGCCCACGCAGGAGCCTCAGTAGATTTAGGAATCTTCTCCTTACACTTAGCAGGGGTATCTTCAATTTTAGGAGCCGTTAATTTTATTACTACCGTAATTAAC
>TLC-08
TGATTGGAAACGATCAGATCTATAATGTTATTGTTACCGCCCACGCTTTCGTAATAATTTTCTTTATAGTAATACCTATTATAATTGGAGGCTTCGGTAATTGATTAGTTCCTCTAATACTAGGAGCGCCAGATATAGCATTCCCACGAATAAATAACATAAGATTTTGACTTCTACCCCCATCACTTACCTTATTACTATCAAGAGGGATAGTAGAAAGAGGAGTAGGCACAGGATGAACTGTCTACCCCCCACTAGCTGCAGGAACTGCCCACGCAGGAGCCTCAGTAGACTTAGGAATCTTCTCCTTACACTTAGCAGGGGTATCTTCAATCTTAGGAGCCGTTAATTTTATTACTACCGTAATTAAC
>TLC-09
TGATTGGAAACGATCAGATCTATAATGTTATTGTTACCGCCCACGCTTTCGTAATAATTTTCTTTATAGTAATACCTATTATAATTGGAGGCTTCGGTAATTGATTAGTTCCTCTAATACTAGGAGCGCCAGATATAGCATTCCCACGAATAAATAACATAAGATTTTGACTTCTACCCCCATCACTTACCTTATTACTATCAAGAGGGATAGTAGAAAGAGGAGTAGGCACAGGATGAACCGTCTACCCCCCACTAGCTGCAGGAACTGCCCACGCAGGAGCCTCAGTAGACTTAGGAATCTTCTCCTTACACTTAGCAGGGGTATCTTCAATCTTAGGAGCCGTTAATTTTATTACTACCGTAATTAAC
>TLC-10
TAATTGGAAACGATCAGATCTATAATGTTATTGTTACCGCCCACGCTTTCGTAATAATTTTCTTTATAGTAATACCTATTATAATTGGAGGCTTCGGTAATTGATTGGTTCCTCTAATATTAGGAGCGCCAGACATAGCATTCCCACGAATAAATAACATAAGATTTTGACTTCTACCTCCATCACTTACCTTGTTACTGTCAAGAGGAATAGTAGAAAGAGGAGTAGGCACAGGATGAACTGTCTACCCCCCACTAGCTGCAGGAACTGCCCACGCAGGAGCCTCAGTAGACTTAGGAATCTTCTCCTTACACTTAGCAGGGGTATCTTCAATCTTAGGAGCCGTTAATTTTATTACTACCGTAATTAAC
>TLC-11
TGATTGGAAACGATCAGATCTATAATGTTATTGTTACCGCCCACGCTTTCGTAATAATTTTCTTTATAGTAATACCTATTATAATTGGAGGCTTCGGTAATTGATTAGTTCCTCTAATACTAGGAGCGCCAGATATAGCATTCCCACGAATAAATAACATAAGATTTTGACTTCTACCCCCATCACTTACCTTATTACTATCAAGAGGGATAGTAGAAAGAGGAGTAGGCCCAGGATGAACTGTCTACCCCCCACTAGCTGCAGGAACTGCCCACGCAGGAGCCTCAGTAGACTTAGGAATCTTCTCCTTACACTTAGCAGGGGTATCTTCAATCTTAGGAGCCGTTAATTTTATTACTACCGTAATTAAC
>TLC-12
TGATTGGAAACGATCAGATCTATAATGTTATTGGTACCGCCAACGCTTTCGTAATAATTTTCTTTATAGTAATACCTATTATAATTGGAGGCTTCGGTAATTGATTAGTTCCTCTAATACTAGGAGCGCCAGATATAGCATTCCCACGAATAAATAACATAAGATTTTGACTTCTACCCCCATCACTTACCTTATTACTATCAAGAGGGATAGTAGAAAGAGGAGTAGGCACAGGATGAACTGTCTACCCCCCACTAGCTGCAGGAACTGCCCACGCAGGAGCCTCAGTAGACTTAGGAATCTTCTCCTTACACTTAGCAGGGGTATCTTCAATCTTAGGAGCCGTTAATTTTATTACTACCGTAATTAAC
>TLC-13
TGATTGGAAACGATCAGATCTATAATGTTATTGTTACCGCCCACGCTTTCGTAATAATTTTCTTTATAGTAATACCTATTATAATTGGAGGCTTCGGTAATTGATTAGTTCCTCTAATACTAGGAGCGCCAGATATAGCATTCCCACGAATAAATAACATAAGATTTTGACTTCTACCCCCATCACTTACCTTATTACTATCAAGAGGGATAGTAGAAAGAGGAGTAGGCACAGGATGAACTGTCTACCCCCCACTAGCTGCAGGAACTGCCCACGCAGGAGCCTCAGTAGACTTAGGAATCTTCTCCTTACACTTAGCAGGGGTATCTTCAATCTTAGGAGCCGTTAATTTTATTACTACCGTAATTAAC
>TLC-14
TGATTGGAAACGATCAGATCTATAATGTTATTGTTACCGCCAACGCTTTCGTAATAATTTTCTTTATAGTAATACCTATTATAATTGGAGGCTTCGGTAATTGATTAGTTCCTCTAATACTAGGAGCGCCAGATATAGCATTCCCACGAATAAATAACATAAGATTTTGACTTCTACCCCCATCACTTACCTTATTACTATCAAGAGGGATAGTAGAAAGAGGAGTAGGCACAGGATGAACTGTCTACCCCCCACTAGCTGCAGGAACTGCCCACGCAGGAGCCTCAGTAGACTTAGGAATCTTCTCCTTACACTTAGCAGGGGTATCTTCAATCTTAGGAGCCGTTAATTTTATTACTACCGTAATTAAC
>TLC-15
TGATTGGAAACGATCAGATCTATAATGTTATTGTTACCGCCCACGCTTTCGTAATAATTTTCTTTATAGTAATACCTATTATAATTGGAGGCTTCGGTAATTGATTGGTTCCTCTAATATTAGGAGCGCCAGACATAGCATTCCCACGAATAAATAACATAAGATTTTGACTTCTACCTCCATCACTTACCTTGTTACTATCAAGAGGAATAGTAGAAAGAGGAGTAGGCACAGGATGAACTGTCTACCCCCCACTAGCTGCAGGAACTGCCCACGCAGGAGCCTCAGTAGACTTAGGAATCTTCTCCTTACACTTAGCAGGGGTATCTTCAATCTTAGGAGCCGTTAATTTTATTACTACCGTAATTAAC
>TLC-16
TGATTGGAAACGATCAGATCTATAATGTTATTGTTACCGCCCACGCTTTCGTAATAATTTTCTTTATAGTAATACCTATTATAATTGGAGGCTTCGGTAATTGATTAGTTCCTCTAATACTAGGAGCGCCAGATATAGCATTCCCACGAATAAATAACATAAGATTTTGACTTCTACCCCCATCACTTACCTTATTACTATCAAGAGGGATAGTAGAAAGAGGAGTAGGCACAGGATGAACTGTCTACCCCCCACTAGCTGCAGGAACTGCCCACGCAGGAGCCTCAGTAGACTTAGGAATCTTCTCCTTACACTTAGCAGGGGTATCTTCAATCTTAGGAGCCGTTAATTTTATTACTACCGTAATTAAC
>TLC-17
TGATTGGAAACGATCAGATCTATAATGTTATTGTTACCGCCCACGCTTTCGTAATAATTTTCTTTATAGTAATACCTATTATAATTGGAGGCTTCGGTAATTGATTAGTTCCTCTAATACTAGGAGCGCCAGATATAGCATTCCCACGAATAAATAACATAAGATTTTGACTTCTACCCCCATCACTTACCTTATTACTATCAAGAGGGATAGTAGAAAGAGGAGTAGGCACAGGATGAACTGTCTACCCCCCACTAGCTGCAGGAACTGCCCACGCAGGAGCCTCAGTAGACTTAGGAATCTTCTCCTTACACTTAGCAGGGGTATCTTCAATCTTAGGAGCCGTTAATTTTATTACTACCGTAATTAAC
>TLC-18
TGATTGGAAACGATCAGATCTATAATGTTATTGTTACCGCCCACGCTTTCGTAATAATTTTCTTTATAGTAATACCTATTATAATTGGAGGCTTCGGTAATTGATTAGTTCCTCTAATACTAGGAGCGCCAGATATAGCATTCCCACGAATAAATAACATAAGATTTTGACTTCTACCCCCATCACTTACCTTATTACTATCAAGAGGGATAGTAGAAAGAGGAGTAGGCACAGGATGAACTGTCTACCCCCCACTAGCTGCAGGAACTGCCCACGCAGGAGCCTCAGTAGACTTAGGAATCTTCTCCTTACACTTAGCAGGGGTATCTTCAATCTTAGGAGCCGTTAATTTTATTACTACCGTAATTAAC
>TLC-19
TGATTGGAAACGATCAGATCTATAATGTTATTGGTACCGCCAACGCTTTCGTAATAATTTTCTTTATAGTAATACCTATTATAATTGGAGGCTTCGGTAATTGATTGGTTCCTCTAATACTAGGAGCGCCAGATATAGCATTCCCACGAATAAATAACATAAGATTTTGACTTCTACCCCCATCACTTACCTTATTACTATCAAGAGGGATAGTAGAAAGAGGAGTAGGCACAGGATGAACTGTCTACCCCCCACTAGCTGCAGGAACTGCCCACGCAGGAGCCTCAGTAGACTTAGGAATCTTCTCCTTACACTTAGCAGGGGTATCTTCAATCTTAGGAGCCGTTAATTTTATTACTACCGTAATTAAC
>TLC-20
TGATTGGAAACGATCAGATCTATAATGTTATTGTTACCGCCCACGCTTTCGTAATAATTTTCTTTATAGTAATACCTATTATAATTGGAGGCTTCGGTAATTGATTAGTTCCTCTAATACTAGGAGCGCCAGATATAGCATTCCCACGAATAAATAACATAAGATTTTGACTTCTACCCCCATCACTTACCTTATTACTATCAAGAGGGATAGTAGAAAGAGGAGTAGGCACAGGATGAACTGTCTACCCCCCACTAGCTGCAGGAACTGCCCACGCAGGAGCCTCAGTAGACTTAGGAATCTTCTCCTTACACTTAGCAGGGGTATCTTCAATCTTAGGAGCCGTTAATTTTATTACTACCGTAATTAAC
>TLC-21
TGATTGGAAACGATCAGATCTATAATGTTATTGTTACCGCCCACGCTTTCGTAATAATTTTCTTTATAGTAATACCTATTATAATTGGAGGCTTCGGTAATTGATTAGTTCCTCTAATACTAGGAGCGCCAGATATAGCATTCCCACGAATAAATAACATAAGATTTTGACTTCTACCCCCATCACTTACCTTATTACTATCAAGAGGGATAGTAGAAAGAGGAGTAGGCACAGGATGAACTGTCTACCCCCCACTAGCTGCAGGAACTGCCCACGCAGGAGCCTCAGTAGACTTAGGAATCTTCTCCTTACACTTAGCAGGGGTATCTTCAATCTTAGGAGCCGTTAATTTTATTACTACCGTAATTAAC
>TLC-22
TGATTGGAAACGATCAGATCTATAATGTTATTGTTACCGCCCACGCTTTCGTAATAATTTTCTTTATAGTAATACCTATTATAATTGGAGGCTTCGGTAATTGATTAGTTCCTCTAATACTAGGAGCGCCAGATATAGCATTCCCACGAATAAATAACATAAGATTTTGACTTCTACCCCCATCACTTACCTTATTACTATCAAGAGGGATAGTAGAAAGAGGAGTAGGCACAGGATGAACTGTCTACCCCCCACTAGCTGCAGGAACTGCCCACGCAGGAGCCTCAGTAGACTTAGGAATCTTCTCCTTACACTTAGCAGGGGTATCTTCAATCTTAGGAGCCGTTAATTTTATTACTACCGTAATTAAC
>TLC-23
TGATTGGAAACGATCAGATCTATAATGTTATTGTTACCGCCCACGCTTTCGTAATAATTTTCTTTATAGTAATACCTATTATAATTGGAGGCTTCGGTAATTGATTAGTTCCTCTAATACTAGGAGCGCCAGATATAGCATTCCCACGAATAAATAACATAAGATTTTGACTTCTACCCCCATCACTTACCTTATTACTATCAAGAGGGATAGTAGAAAGAGGAGTAGGCACAGGATGAACTGTCTACCCCCCACTAGCTGCAGGAACTGCCCACGCAGGAGCCTCAGTAGACTTAGGAATCTTCTCCTTACACTTAGCAGGGGTATCTTCAATCTTAGGAGCCGTTAATTTTATTACTACCGTAATTAAC
>TLC-24
TGATTGGAAACGATCAGATCTATAATGTTATTGTTACCGCCCACGCTTTCGTAATAATTTTCTTTATAGTAATACCTATTATAATTGGAGGCTTCGGTAATTGATTAGTTCCTCTAATACTAGGAGCGCCAGATATAGCATTCCCACGAATAAATAACATAAGATTTTGACTTCTACCCCCATCACTTACCTTATTACTATCAAGAGGGATAGTAGAAAGAGGAGTAGGCACAGGATGAACTGTCTACCCCCCACTAGCTGCAGGAACTGCCCACGCAGGAGCCTCAGTAGACTTAGGAATCTTCTCCTTACACTTAGCAGGGGTATCTTCAATCTTAGGAGCCGTTAATTTTATTACTACCGTAATTAAC
>MRC-01
TGATTGGAAACGATCAGATCTATAATGTTATTGTTACCGCCCACGCTTTCGTAATAATTTTCTTTATAGTAATACCTATTATAATTGGAGGCTTCGGTAATTGATTAGTTCCTCTAATATTAGGAGCGCCAGATATAGCATTCCCACGAATAAATAACATAAGATTTTGACTTCTACCCCCATCACTTACCTTATTATTATCAAGAGGAATAGTAGAAAGAGGAGTAGGCACAGGATGAACTGTCTACCCCCCACTAGCTGCAGGAACTGCCCACGCAGGAGCCTCAGTAGATTTAGGAATCTTCTCCTTACACTTAGCAGGGGTATCTTCAATTTTAGGAGCCGTTAATTTTATTACTACCGTAATTAAC
>MRC-02
TGATTGGAAACGATCAGATCTATAATGTTATTGTTACCGCCCACGCTTTCGTAATAATTTTCTTTATAGTAATACCTATTATAATTGGAGGCTTCGGTAATTGATTAGTTCCTCTAATATTAGGAGCGCCAGATATAGCATTCCCACGAATAAATAACATAAGATTTTGACTTCTACCCCCATCACTTACCTTATTATTATCAAGAGGAATAGTAGAAAGAGGAGTAGGCACAGGATGAACTGTCTACCCCCCACTAGCTGCAGGAACTGCCCACGCAGGAGCCTCAGTAGATTTAGGAATCTTCTCCTTACACTTAGCAGGGGTATCTTCAATTTTAGGAGCCGTTAATTTTATTACTACCGTAATTAAC
>MRC-03
TGATTGGAAACGATCAGATCTATAATGTTATTGTTACCGCCCACGCTTTCGTAATAATTTTCTTTATAGTAATACCTATTATAATTGGAGGCTTCGGTAATTGATTAGTTCCTCTAATATTAGGAGCGCCAGATATAGCATTCCCACGAATAAATAACATAAGATTTTGACTTCTACCCCCATCACTTACCTTATTATTATCAAGAGGAATAGTAGAAAGAGGAGTAGGCACAGGATGAACTGTCTACCCCCCACTAGCTGCAGGAACTGCCCACGCAGGAGCCTCAGTAGATTTAGGAATCTTCTCCTTACACTTAGCAGGGGTATCTTCAATTTTAGGAGCCGTTAATTTTATTACTACCGTAATTAAC
>MRC-04
TGATTGGAAACGATCAGATCTATAATGTTATTGTTACCGCCCACGCTTTCGTAATAATTTTCTTTATAGTAATACCTATTATAATTGGAGGCTTCGGTAATTGATTAGTTCCTCTAATATTAGGAGCGCCAGATATAGCATTCCCACGAATAAATAACATAAGATTTTGACTTCTACCCCCATCACTTACCTTATTATTATCAAGAGGAATAGTAGAAAGAGGAGTAGGCACAGGATGAACTGTCTACCCCCCACTAGCTGCAGGAACTGCCCACGCAGGAGCCTCAGTAGATTTAGGAATCTTCTCCTTACACTTAGCAGGGGTATCTTCAATTTTAGGAGCCGTTAATTTTATTACTACCGTAATTAAC
>MRC-05
TGATTGGAAACGATCAGATCTATAATGTTATTGTTACCGCCCACGCTTTCGTAATAATTTTCTTTATAGTAATACCTATTATAATTGGAGGCTTCGGTAATTGATTAGTTCCTCTGATATTAGGAGCGCCAGATATAGCATTCCCACGAATAAATAACATAAGATTTTGACTTCTACCCCCATCACTTACCTTATTATTATCAAGAGGAATAGTAGAAAGAGGAGTAGGCACAGGATGAACTGTCTACCCCCCACTAGCTGCAGGAACTGCCCACGCAGGAGCCTCAGTAGATTTAGGAATCTTCTCCTTACACTTAGCAGGGGTATCTTCAATTTTAGGAGCCGTTAATTTTATTACTACCGTAATTAAC
>MRC-06
TGATTGGAAACGATCAGATCTATAATGTTATTGTTACCGCCCACGCTTTCGTAATAATTTTCTTTATAGTAATACCTATTATAATTGGAGGCTTCGGTAATTGATTGGTTCCTCTAATATTAGGAGCGCCAGACATAGCATTCCCACGAATAAATAACATAAGATTTTGACTTCTACCTCCATCACTTACCTTGTTACTATCAAGAGGAATAGTAGAAAGAGGAGTAGGCACAGGATGAACTGTCTACCCCCCACTAGCTGCAGGAACTGCCCACGCAGGAGCCTCAGTAGACTTAGGAATCTTTTCCTTACACTTAGCAGGGGTATCTTCAATCTTAGGAGCCGTTAATTTTATTACTACCGTAATTAAC
>MRC-07
TGATTGGAAACGATCAGATCTATAATGTTATTGTTACCGCCCACGCTTTCGTAATAATTTTCTTTATAGTAATACCTATTATAATTGGAGGCTTCGGTAATTGATTAGTTCCTCTGATATTAGGAGCGCCAGATATAGCATTCCCACGAATAAATAACATAAGATTTTGACTTCTACCCCCATCACTTACCTTATTATTATCAAGAGGAATAGTAGAAAGAGGAGTAGGCACAGGATGAACTGTCTACCCCCCACTAGCTGCAGGAACTGCCCACGCAGGAGCCTCAGTAGATTTAGGAATCTTCTCCTTACACTTAGCAGGGGTATCTTCAATTTTAGGAGCCGTTAATTTTATTACTACCGTAATTAAC
>MRC-08
TGATTGGAAACGATCAGATCTATAATGTTATTGTTACCGCCCACGCTTTCGTAATAATTTTCTTTATAGTAATACCTATTATAATTGGAGGCTTCGGTAATTGATTAGTTCCTCTAATATTAGGAGCGCCAGATATAGCATTCCCACGAATAAATAACATAAGATTTTGACTTCTACCCCCATCACTTACCTTATTATTATCAAGAGGAATAGTAGAAAGAGGAGTAGGCACAGGATGAACTGTCTACCCCCCACTAGCTGCAGGAACTGCCCACGCAGGAGCCTCAGTAGATTTAGGAATCTTCTCCTTACACTTAGCAGGGGTATCTTCAATTTTAGGAGCCGTTAATTTTATTACTACCGTAATTAAC
>MRC-09
TGATTGGAAACGATCAGATCTATAATGTTATTGTTACCGCCCACGCTTTCGTAATAATTTTCTTTATAGTAATACCTATTATAATTGGAGGCTTCGGTAATTGATTAGTTCCTCTAATATTAGGAGCGCCAGATATAGCATTCCCACGAATAAATAACATAAGATTTTGACTTCTACCCCCATCACTTACCTTATTATTATCAAGAGGAATAGTAGAAAGAGGAGTAGGCACAGGATGAACTGTCTACCCCCCACTAGCTGCAGGAACTGCCCACGCAGGAGCCTCAGTAGATTTAGGAATCTTCTCCTTACACTTAGCAGGGGTATCTTCAATTTTAGGAGCCGTTAATTTTATTACTACCGTAATTAAC
>MRC-10
TGATTGGAAACGATCAGATCTATAATGTTATTGTTACCGCCCACGCTTTCGTAATAATTTTCTTTATAGTAATACCTATTATAATTGGAGGCTTCGGTAATTGATTAGTTCCTCTAATATTAGGAGCGCCAGATATAGCATTCCCACGAATAAATAACATAAGATTTTGACTTCTACCCCCATCACTTACCTTATTATTATCAAGAGGAATAGTAGAAAGAGGAGTAGGCACAGGATGAACTGTCTACCCCCCACTAGCTGCAGGAACTGCCCACGCAGGAGCCTCAGTAGATTTAGGAATCTTCTCCTTACACTTAGCAGGGGTATCTTCAATTTTAGGAGCCGTTAATTTTATTACTACCGTAATTAAC
>MRC-11
TGATTGGAAACGATCAGATCTATAATGTTATTGTTACCGCCCACGCTTTCGTAATAATTTTCTTTATAGTAATACCTATTATAATTGGAGGCTTCGGTAATTGATTAGTTCCTCTGATATTAGGAGCGCCAGATATAGCATTCCCACGAATAAATAACATAAGATTTTGACTTCTACCCCCATCACTTACCTTATTATTATCAAGAGGAATAGTAGAAAGAGGAGTAGGCACAGGATGAACTGTCTACCCCCCACTAGCTGCAGGAACTGCCCACGCAGGAGCCTCAGTAGATTTAGGAATCTTCTCCTTACACTTAGCAGGGGTATCTTCAATTTTAGGAGCCGTTAATTTTATTACTACCGTAATTAAC
>MRC-12
TGATTGGAAACGATCAGATCTATAATGTTATTGTTACCGCCCACGCTTTCGTAATAATTTTCTTTATAGTAATACCTATTATAATTGGAGGCTTCGGTAATTGATTGGTTCCTCTAATATTAGGAGCGCCAGACATAGCATTCCCACGAATAAATAACATAAGATTTTGACTTCTACCTCCATCACTTACCTTGTTACTATCAAGAGGAATAGTAGAAAGAGGAGTAGGCACAGGATGAACTGTCTACCCCCCACTAGCTGCAGGAACTGCCCACGCAGGAGCCTCAGTAGACTTAGGAATCTTTTCCTTACACTTAGCAGGGGTATCTTCAATCTTAGGAGCCGTTAATTTTATTACTACCGTAATTAAC
>MRC-13
TGATTGGAAACGATCAGATCTATAATGTTATTGTTACCGCCCACGCTTTCGTAATAATTTTCTTTATAGTAATACCTATTATAATTGGAGGCTTCGGTAATTGATTAGTTCCTCTGATATTAGGAGCGCCAGATATAGCATTCCCACGAATAAATAACATAAGATTTTGACTTCTACCCCCATCACTTACCTTATTATTATCAAGAGGAATAGTAGAAAGAGGAGTAGGCACAGGATGAACTGTCTACCCCCCACTAGCTGCAGGAACTGCCCACGCAGGAGCCTCAGTAGATTTAGGAATCTTCTCCTTACACTTAGCAGGGGTATCTTCAATTTTAGGAGCCGTTAATTTTATTACTACCGTAATTAAC
>MRC-14
TGATTGGAAACGATCAGATCTATAATGTTATTGTTACCGCCCACGCTTTCGTAATAATTTTCTTTATAGTAATACCTATTATAATTGGAGGCTTCGGTAATTGATTAGTTCCTCTAATATTAGGAGCGCCAGATATAGCATTCCCACGAATAAATAACATAAGATTTTGACTTCTACCCCCATCACTTACCTTATTATTATCAAGAGGAATAGTAGAAAGAGGAGTAGGCACAGGATGAACTGTCTACCCCCCACTAGCTGCAGGAACTGCCCACGCAGGAGCCTCAGTAGATTTAGGAATCTTCTCCTTACACTTAGCAGGGGTATCTTCAATTTTAGGAGCCGTTAATTTTATTACTACCGTAATTAAC
>MRC-15
TGATTGGAAACGATCAGATCTATAATGTTATTGTTACCGCCCACGCTTTCGTAATAATTTTCTTTATAGTAATACCTATTATAATTGGAGGCTTCGGTAATTGATTAGTTCCTCTAATATTAGGAGCGCCAGATATAGCATTCCCACGAATAAATAACATAAGATTTTGACTTCTACCCCCATCACTTACCTTATTATTATCAAGAGGAATAGTAGAAAGAGGAGTAGGCACAGGATGAACTGTCTACCCCCCACTAGCTGCAGGAACTGCCCACGCAGGAGCCTCAGTAGATTTAGGAATCTTCTCCTTACACTTAGCAGGGGTATCTTCAATTTTAGGAGCCGTTAATTTTATTACTACCGTAATTAAC
>MRC-16
TGATTGGAAACGATCAGATCTATAATGTTATTGTTACCGCCCACGCTTTCGTAATAATTTTCTTTATAGTAATACCTATTATAATTGGAGGCTTCGGTAATTGATTAGTTCCTCTAATATTAGGAGCGCCAGATATAGCATTCCCACGAATAAATAACATAAGATTTTGACTTCTACCCCCATCACTTACCTTATTATTATCAAGAGGAATAGTAGAAAGAGGAGTAGGCACAGGATGAACTGTCTACCCCCCACTAGCTGCAGGAACTGCCCACGCAGGAGCCTCAGTAGATTTAGGAATCTTCTCCTTACACTTAGCAGGGGTATCTTCAATTTTAGGAGCCGTTAATTTTATTACTACCGTAATTAAC
>MRC-17
TGATTGGAAACGATCAGATCTATAATGTTATTGTTACCGCCCACGCTTTCGTAATAATTTTCTTTATAGTAATACCTATTATAATTGGAGGCTTCGGTAATTGATTAGTTCCTCTAATATTAGGAGCGCCAGATATAGCATTCCCACGAATAAATAACATAAGATTTTGACTTCTACCCCCATCACTTACCTTATTATTATCAAGAGGAATAGTAGAAAGAGGAGTAGGCACAGGATGAACTGTCTACCCCCCACTAGCTGCAGGAACTGCCCACGCAGGAGCCTCAGTAGATTTAGGAATCTTCTCCTTACACTTAGCAGGGGTATCTTCAATTTTAGGAGCCGTTAATTTTATTACTACCGTAATTAAC
>MRC-18
TGATTGGAAACGATCAGATCTATAATGTTATTGTTACCGCCCACGCTTTCGTAATAATTTTCTTTATAGTAATACCTATTATAATTGGAGGCTTCGGTAATTGATTAGTTCCTCTAATATTAGGAGCGCCAGATATAGCATTCCCACGAATAAATAACATAAGATTTTGACTTCTACCCCCATCACTTACCTTATTATTATCAAGAGGAATAGTAGAAAGAGGAGTAGGCACAGGATGAACTGTCTACCCCCCACTAGCTGCAGGAACTGCCCACGCAGGAGCCTCAGTAGATTTAGGAATCTTCTCCTTACACTTAGCAGGGGTATCTTCAATTTTAGGAGCCGTTAATTTTATTACTACCGTAATTAAC
>MRC-19
TGATTGGAAACGATCAGATCTATAATGTTATTGTTACCGCCCACGCTTTCGTAATAATTTTCTTTATAGTAATACCTATTATAATTGGAGGCTTCGGTAATTGATTAGTTCCTCTGATATTAGGAGCGCCAGATATAGCATTCCCACGAATAAATAACATAAGATTTTGACTTCTACCCCCATCACTTACCTTATTATTATCAAGAGGAATAGTAGAAAGAGGAGTAGGCACAGGATGAACTGTCTACCCCCCACTAGCTGCAGGAACTGCCCACGCAGGAGCCTCAGTAGATTTAGGAATCTTCTCCTTACACTTAGCAGGGGTATCTTCAATTTTAGGAGCCGTTAATTTTATTACTACCGTAATTAAC
>MRC-20
TGATTGGAAACGATCAGATCTATAATGTTATTGTTACCGCCCACGCTTTCGTAATAATTTTCTTTATAGTAATACCTATTATAATTGGAGGCTTCGGTAATTGATTAGTTCCTCTGATATTAGGAGCGCCAGATATAGCATTCCCACGAATAAATAACATAAGATTTTGACTTCTACCCCCATCACTTACCTTATTATTATCAAGAGGAATAGTAGAAAGAGGAGTAGGCACAGGATGAACTGTCTACCCCCCACTAGCTGCAGGAACTGCCCACGCAGGAGCCTCAGTAGATTTAGGAATCTTCTCCTTACACTTAGCAGGGGTATCTTCAATTTTAGGAGCCGTTAATTTTATTACTACCGTAATTAAC
>MRC-21
TGATTGGAAACGATCAGATCTATAATGTTATTGTTACCGCCCACGCTTTCGTAATAATTTTCTTTATAGTAATACCTATTATAATTGGAGGCTTCGGTAATTGATTAGTTCCTCTAATATTAGGAGCGCCAGATATAGCATTCCCACGAATAAATAACATAAGATTTTGACTTCTACCCCCATCACTTACCTTATTATTATCAAGAGGAATAGTAGAAAGAGGAGTAGGCACAGGATGAACTGTCTACCCCCCACTAGCTGCAGGAACTGCCCACGCAGGAGCCTCAGTAGATTTAGGAATCTTCTCCTTACACTTAGCAGGGGTATCTTCAATTTTAGGAGCCGTTAATTTTATTACTACCGTAATTAAC
>MRC-22
TGATTGGAAACGATCAGATCTATAATGTTATTGTTACCGCCCACGCTTTCGTAATAATTTTCTTTATAGTAATACCTATTATAATTGGAGGCTTCGGTAATTGATTAGTTCCTCTAATATTAGGAGCGCCAGATATAGCATTCCCACGAATAAATAACATAAGATTTTGACTTCTACCCCCATCACTTACCTTATTATTATCAAGAGGAATAGTAGAAAGAGGAGTAGGCACAGGATGAACTGTCTACCCCCCACTAGCTGCAGGAACTGCCCACGCAGGAGCCTCAGTAGATTTAGGAATCTTCTCCTTACACTTAGCAGGGGTATCTTCAATTTTAGGAGCCGTTAATTTTATTACTACCGTAATTAAC
>MRC-23
TGATTGGAAACGATCAGATCTATAATGTTATTGTTACCGCCCACGCTTTCGTAATAATTTTCTTTATAGTAATACCTATTATAATTGGAGGCTTCGGTAATTGATTAGTTCCTCTAATATTAGGAGCGCCAGATATAGCATTCCCACGAATAAATAACATAAGATTTTGACTTCTACCCCCATCACTTACCTTATTATTATCAAGAGGAATAGTAGAAAGAGGAGTAGGCACAGGATGAACTGTCTACCCCCCACTAGCTGCAGGAACTGCCCACGCAGGAGCCTCAGTAGATTTAGGAATCTTCTCCTTACACTTAGCAGGGGTATCTTCAATTTTAGGAGCCGTTAATTTTATTACTACCGTAATTAAC
>MRC-24
TGATTGGAAACGATCAGATCTATAATGTTATTGTTACCGCCCACGCTTTCGTAATAATTTTCTTTATAGTAATACCTATTATAATTGGAGGCTTCGGTAATTGATTAGTTCCTCTAATATTAGGAGCGCCAGATATAGCATTCCCACGAATAAATAACATAAGATTTTGACTTCTACCCCCATCACTTACCTTATTATTATCAAGAGGAATAGTAGAAAGAGGAGTAGGCACAGGATGAACTGTCTACCCCCCACTAGCTGCAGGAACTGCCCACGCAGGAGCCTCAGTAGATTTAGGAATCTTCTCCTTACACTTAGCAGGGGTATCTTCAATTTTAGGAGCCGTTAATTTTATTACTACCGTAATTAAC
>MRC-25
TGATTGGAAACGATCAGATCTATAATGTTATTGTTACCGCCCACGCTTTCGTAATAATTTTCTTTATAGTAATACCTATTATAATTGGAGGCTTCGGTAATTGATTAGTTCCTCTAATATTAGGAGCGCCAGATATAGCATTCCCACGAATAAATAACATAAGATTTTGACTTCTACCCCCATCACTTACCTTATTATTATCAAGAGGAATAGTAGAAAGAGGAGTAGGCACAGGATGAACTGTCTACCCCCCACTAGCTGCAGGAACTGCCCACGCAGGAGCCTCAGTAGATTTAGGAATCTTCTCCTTACACTTAGCAGGGGTATCTTCAATTTTAGGAGCCGTTAATTTTATTACTACCGTAATTAAC
>JRC-01
TGATTGGAAACGATCAGATCTATAATGTTATTGTTACCGCCCACGCTTTCGTAATAATTTTCTTTATAGTAATACCTATTATAATTGGAGGCTTCGGTAATTGATTAGTTCCTCTAATATTAGGAGCGCCAGATATAGCATTCCCACGAATAAATAACATAAGATTTTGACTTCTACCCCCATCACTTACCTTATTATTATCAAGAGGAATAGTAGAAAGAGGAGTAGGCACAGGATGAACTGTCTACCCCCCACTAGCTGCAGGAACTGCCCACGCAGGAGCCTCAGTAGATTTAGGAATCTTCTCCTTACACTTAGCAGGGGTATCTTCAATTTTAGGAGCCGTTAATTTTATTACTACCGTAATTAAC
>JRC-02
TGATTGGAAACGATCAGATCTATAAGGTTATTGTTACCGCCCACGCTTTCGTAATAATTTTCTTTATAGTAATACCTATTATAATTGGAGGCTTCGGTAATTGATTAGTTCCTCTGATATTAGGAGCGCCAGATATAGCATTCCCACGAATAAATAACATAAGATTTTGACTTCTACCCCCATCACTTACCTTATTATTATCAAGAGGAATAGTAGAAAGAGGAGTAGGCACAGGATGAACTGTCTACCCCCCACTAGCTGCAGGAACTGCCCACGCAGGAGCCTCAGTAGATTTAGGAATCTTCTCCTTACACTTAGCAGGGGTATCTTCAATTTTAGGAGCCGTTAATTTTATTACTACCGTAATTAAC
>JRC-03
TGATTGGAAACGATCAGATCTATAATGTTATTGTTACCGCCCACGCTTTCGTAATAATTTTCTTTATAGTAATACCTATTATAATTGGAGGCTTCGGTAATTGATTAGTTCCTCTGATATTAGGAGCGCCAGATATAGCATTCCCACGAATAAATAACATAAGATTTTGACTTCTACCCCCATCACTTACCTTATTATTATCAAGAGGAATAGTAGAAAGAGGAGTAGGCACAGGATGAACTGTCTACCCCCCACTAGCTGCAGGAACTGCCCACGCAGGAGCCTCAGTAGATTTAGGAATCTTCTCCTTACACTTAGCAGGGGTATCTTCAATTTTAGGAGCCGTTAATTTTATTACTACCGTAATTAAC
>JRC-04
TGATTGGAAACGATCAGATCTATAATGTTATTGTTACCGCCCACGCTTTCGTAATAATTTTCTTTATAGTAATACCTATTATAATTGGAGGCTTCGGTAATTGATTAGTTCCTCTAATATTAGGAGCGCCAGATATAGCATTCCCACGAATAAATAACATAAGATTTTGACTTCTACCCCCATCACTTACCTTATTATTATCAAGAGGAATAGTAGAAAGAGGAGTAGGCACAGGATGAACTGTCTACCCCCCACTAGCTGCAGGAACTGCCCACGCAGGAGCCTCAGTAGATTTAGGAATCTTCTCCTTACACTTAGCAGGGGTATCTTCAATTTTAGGAGCCGTTAATTTTATTACTACCGTAATTAAC
>JRC-05
TGATTGGAAACGATCAGATCTATAATGTTATTGTTACCGCCCACGCTTTCGTAATAATTTTCTTTATAGTAATACCTATTATAATTGGAGGCTTCGGTAATTGATTAGTTCCTCTGATATTAGGAGCGCCAGATATAGCATTCCCACGAATAAATAACATAAGATTTTGACTTCTACCCCCATCACTTACCTTATTATTATCAAGAGGAATAGTAGAAAGAGGAGTAGGCACAGGATGAACTGTCTACCCCCCACTAGCTGCAGGAACTGCCCACGCAGGAGCCTCAGTAGATTTAGGAATCTTCTCCTTACACTTAGCAGGGGTATCTTCAATTTTAGGAGCCGTTAATTTTATTACTACCGTAATTAAC
>JRC-06
TGATTGGAAACGATAAGATCTATAATGTTATTGTTACCGCCCACGCTTTCGTAATAATTTTCTTTATAGTAATACCTATTATAATTGGAGGCTTCGGTAATTGATTAGTTCCTCTAATATTAGGAGCGCCAGATATATCATTCCCACGAATAAATAACATAAGATTTTGACTTCTACCCCCATCACTTACCTTATTATTATCAAGAGGAATAGTAGAAAGAGGAGTAGGCACAGGATGAACTGTCTACCCCCCACTAGCTGCAGGAACTGCCCACGCAGGAGCCTCAGTAGATTTAGGAATCTTCTCCTTACACTTAGCAGGGGTATCTTCAATTTTAGGAGCCGTTAATTTTATTACTACCGTAATTAAC
>JRC-07
TGATTGGAAACGATAAGATCTATAATGTTATTGTTACCGCCCACGCTTTCGTAATAATTTTCTTTATAGTAATACCTATTATAATTGGAGGCTTCGGTAATTGATTAGTTCCTCTAATATTAGGAGCGCCAGATATAGCATTCCCACGAATAAATAACATAAGATTTTGACTTCTACCCCCATCACTTACCTTATTATTATCAAGAGGAATAGTAGAAAGAGGAGTAGGCACAGGATGAACTGTCTACCCCCCACTAGCTGCAGGAACTGCCCACGCAGGAGCCTCAGTAGATTTAGGAATCTTCTCCTTACACTTAGCAGGGGTATCTTCAATTTTAGGAGCCGTTAATTTTATTACTACCGTAATTAAC
>JRC-08
TGATTGGAAACGATCAGATCTATAATGTTATTGTTACCGCCCACGCTTTCGTAATAATTTTCTTTATAGTAATACCTATTATAATTGGAGGCTTCGGTAATTGATTAGTTCCTCTAATATTAGGAGCGCCAGATATAGCATTCCCACGAATAAATAACATAAGATTTTGACTTCTACCCCCATCACTTACCTTATTATTATCAAGAGGAATAGTAGAAAGAGGAGTAGGCACAGGATGAACTGTCTACCCCCCACTAGCTGCAGGAACTGCCCACGCAGGAGCCTCAGTAGATTTAGGAATCTTCTCCTTACACTTAGCAGGGGTATCTTCAATTTTAGGAGCCGTTAATTTTATTACTACCGTAATTAAC
>JRC-09
TGATTGGAAACGATCAGATCTATAATGTTATTGTTACCGCCCACGCTTTCGTAATAATTTTCTTTATAGTAATACCTATTATAATTGGAGGCTTCGGTAATTGATTGGTTCCTCTAATATTAGGAGCGCCAGACATAGCATTCCCACGAATAAATAACATAAGATTTTGACTTCTACCTCCATCACTTACCTTGTTACTATCAAGAGGAATAGTAGAAAGAGGAGTAGGCACAGGATGAACTGTCTACCCCCCACTAGCTGCAGGAACTGCCCACGCAGGAGCCTCAGTAGACTTAGGAATCTTTTCCTTACACTTAGCAGGGGTATCTTCAATCTTAGGAGCCGTTAATTTTATTACTACCGTAATTAAC
>JRC-10
TGATTGGAAACGATCAGATCTATAATGTTATTGTTACCGCCCACGCTTTCGTAATAATTTTCTTTATAGTAATACCTATTATAATTGGAGGCTTCGGTAATTGATTAGTTCCTCTGATATTAGGAGCGCCAGATATAGCATTCCCACGAATAAATAACATAAGATTTTGACTTCTACCCCCATCACTTACCTTATTATTATCAAGAGGAATAGTAGAAAGAGGAGTAGGCACAGGATGAACTGTCTACCCCCCACTAGCTGCAGGAACTGCCCACGCAGGAGCCTCAGTAGATTTAGGAATCTTCTCCTTACACTTAGCAGGGGTATCTTCAATTTTAGGAGCCGTTAATTTTATTACTACCGTAATTAAC
>JRC-11
TGATTGGAAACGATCAGATCTATAATGTTATTGTTACCGCCCACGCTTTCGTAATAATTTTCTTTATAGTAATACCTATTATAATTGGAGGCTTCGGTAATTGATTAGTTCCTCTAATATTAGGAGCGCCAGATATAGCATTCCCACGAATAAATAACATAAGATTTTGACTTCTACCCCCATCACTTACCTTATTATTATCAAGAGGAATAGTAGAAAGAGGAGTAGGCACAGGATGAACTGTCTACCCCCCACTAGCTGCAGGAACTGCCCACGCAGGAGCCTCAGTAGATTTAGGAATCTTCTCCTTACACTTAGCAGGGGTATCTTCAATTTTAGGAGCCGTTAATTTTATTACTACCGTAATTAAC
>JRC-12
TGATTGGAAACGATCAGATCTATAATGTTATTGTTACCGCCCACGCTTTCGTAATAATTTTCTTTATAGTAATACCTATTATAATTGGAGGCTTCGGTAATTGATTGGTTCCTCTAATATTAGGAGCGCCAGACATAGCATTCCCACGAATAAATAACATAAGATTTTGACTTCTACCTCCATCACTTACCTTGTTACTATCAAGAGGAATAGTAGAAAGAGGAGTAGGCACAGGATGAACTGTCTACCCCCCACTAGCTGCAGGAACTGCCCACGCAGGAGCCTCAGTAGACTTAGGAATCTTTTCCTTACACTTAGCAGGGGTATCTTCAATCTTAGGAGCCGTTAATTTTATTACTACCGTAATTAAC
>JRC-13
TGATTGGAAACGATCAGATCTATAATGTTATTGTTACCGCCCACGCTTTCGTAATAATTTTCTTTATAGTAATACCTATTATAATTGGAGGCTTCGGTAATTGATTAGTTCCTCTGATATTAGGAGCGCCAGATATAGCATTCCCACGAATAAATAACATAAGATTTTGACTTCTACCCCCATCACTTACCTTATTATTATCAAGAGGAATAGTAGAAAGAGGAGTAGGCACAGGATGAACTGTCTACCCCCCACTAGCTGCAGGAACTGCCCACGCAGGAGCCTCAGTAGATTTAGGAATCTTCTCCTTACACTTAGCAGGGGTATCTTCAATTTTAGGAGCCGTTAATTTTATTACTACCGTAATTAAC
>JRC-14
TGATTGGAAACGATCAGATCTATAATGTTATTGTTACCGCCCACGCTTTCGTAATAATTTTCTTTATAGTAATACCTATTATAATTGGAGGCTTCGGTAATTGATTAGTTCCTCTGATATTAGGAGCGCCAGATATAGCATTCCCACGAATAAATAACATAAGATTTTGACTTCTACCCCCATCACTTACCTTATTATTATCAAGAGGAATAGTAGAAAGAGGAGTAGGCACAGGATGAACTGTCTACCCCCCACTAGCTGCAGGAACTGCCCACGCAGGAGCCTCAGTAGATTTAGGAATCTTCTCCTTACACTTAGCAGGGGTATCTTCAATTTTAGGAGCCGTTAATTTTATTACTACCGTAATTAAC
>JRC-15
TGATTGGAAACGATAAGATCTATAATGTTATTGTTACCGCCCACGCTTTCGTAATAATTTTCTTTATAGTAATACCTATTATAATTGGAGGCTTCGGTAATTGATTAGTTCCTCTAATATTAGGAGCGCCAGATATAGCATTCCCACGAATAAATAACATAAGATTTTGACTTCTACCCCCATCACTTACCTTATTATTATCAAGAGGAATAGTAGAAAGAGGAGTAGGCACAGGATGAACTGTCTACCCCCCACTAGCTGCAGGAACTGCCCACGCAGGAGCCTCAGTAGATTTAGGAATCTTCTCCTTACACTTAGCAGGGGTATCTTCAATTTTAGGAGCCGTTAATTTTATTACTACCGTAATTAAC
>JRC-16
TGATTGGAAACGATAAGATCTATAATGTTATTGTTACCGCCCACGCTTTCGTAATAATTTTTTTTATAGTAATACCTATTATAATTGGAGGCTTCGGTAATTGATTAGTTCCTCTAATATTAGGAGCGCCAGATATATCATTCCCACGAATAAATAACATAAGATTTTGACTTCTACCCCCATCACTTACCTTATTATTATCAAGAGGAATAGTAGAAAGAGGAGTAGGCACAGGATGAACTGTCTACCCCCCACTAGCTGCAGGAACTGCCCACGCAGGAGCCTCAGTAGATTTAGGAATCTTCTCCTTACACTTAGCAGGGGTATCTTCAATTTTAGGAGCCGTTAATTTTATTACTACCGTAATTAAC
>JRC-17
TGATTGGAAACGATAAGATCTATAATGTTATTGTTACCGCCCACGCTTTCGTAATAATTTTCTTTATAGTAATACCTATTATAATTGGAGGCTTCGGTAATTGATTAGTTCCTCTAATATTAGGAGCGCCAGATATAGCATTCCCACGAATAAATAACATAAGATTTTGACTTCTACCCCCATCACTTACCTTATTATTATCAAGAGGAATAGTAGAAAGAGGAGTAGGCACAGGATGAACTGTCTACCCCCCACTAGCTGCAGGAACTGCCCACGCAGGAGCCTCAGTAGATTTAGGAATCTTCTCCTTACACTTAGCAGGGGTATCTTCAATTTTAGGAGCCGTTAATTTTATTACTACCGTAATTAAC
>JRC-18
TGATTGGAAACGATCAGATCTATAATGTTATTGTTACCGCCCACGCTTTCGTAATAATTTTCTTTATAGTAATACCTATTATAATTGGAGGCTTCGGTAATTGATTAGTTCCTCTAATATTAGGAGCGCCAGATATAGCATTCCCACGAATAAATAACATAAGATTTTGACTTCTACCCCCATCACTTACCTTATTATTATCAAGAGGAATAGTAGAAAGAGGAGTAGGCACAGGATGAACTGTCTACCCCCCACTAGCTGCAGGAACTGCCCACGCAGGAGCCTCAGTAGATTTAGGAATCTTCTCCTTACACTTAGCAGGGGTATCTTCAATTTTAGGAGCCGTTAATTTTATTACTACCGTAATTAAC
>JRC-19
TGATTGGAAACGATCAGATCTATAATGTTATTGTTACCGCCCACGCTTTCGTAATAATTTTCTTTATAGTAATACCTATTATAATTGGAGGCTTCGGTAATTGATTGGTTCCTCTAATATTAGGAGCGCCAGACATAGCATTCCCACGAATAAATAACATAAGATTTTGACTTCTACCTCCATCACTTACCTTGTTACTATCAAGAGGAATAGTAGAAAGAGGAGTAGGCACAGGATGAACTGTCTACCCCCCACTAGCTGCAGGAACTGCCCACGCAGGAGCCTCAGTAGACTTAGGAATCTTTTCCTTACACTTAGCAGGGGTATCTTCAATCTTAGGAGCCGTTAATTTTATTACTACCGTAATTAAC
>JRC-20
TGATTGGAAACGATCAGATCTATAATGTTATTGTTACCGCCCACGCTTTCGTAATAATTTTCTTTATAGTAATACCTATTATAATTGGAGGCTTCGGTAATTGATTAGTTCCTCTGATATTAGGAGCGCCAGATATAGCATTCCCACGAATAAATAACATAAGATTTTGACTTCTACCCCCATCACTTACCTTATTATTATCAAGAGGAATAGTAGAAAGAGGAGTAGGCACAGGATGAACTGTCTACCCCCCACTAGCTGCAGGAACTGCCCACGCAGGAGCCTCAGTAGATTTAGGAATCTTCTCCTTACACTTAGCAGGGGTATCTTCAATTTTAGGAGCCGTTAATTTTATTACTACCGTAATTAAC
>JRC-21
TGATTGGAAACGATCAGATCTATAATGTTATTGTTACCGCCCACGCTTTCGTAATAATTTTCTTTATAGTAATACCTATTATAATTGGAGGCTTCGGTAATTGATTAGTTCCTCTAATATTAGGAGCGCCAGATATAGCATTCCCACGAATAAATAACATAAGATTTTGACTTCTACCCCCATCACTTACCTTATTATTATCAAGAGGAATAGTAGAAAGAGGAGTAGGCACAGGATGAACTGTCTACCCCCCACTAGCTGCAGGAACTGCCCACGCAGGAGCCTCAGTAGATTTAGGAATCTTCTCCTTACACTTAGCAGGGGTATCTTCAATTTTAGGAGCCGTTAATTTTATTACTACCGTAATTAAC
>JRC-22
TGATTGGAAACGATCAGATCTATAATGTTATTGTTACCGCCCACGCTTTCGTAATAATTTTCTTTATAGTAATACCTATTATAATTGGAGGCTTCGGTAATTGATTGGTTCCTCTAATATTAGGAGCGCCAGACATAGCATTCCCACGAATAAATAACATAAGATTTTGACTTCTACCTCCATCACTTACCTTGTTACTATCAAGAGGAATAGTAGAAAGAGGAGTAGGCACAGGATGAACTGTCTACCCCCCACTAGCTGCAGGAACTGCCCACGCAGGAGCCTCAGTAGACTTAGGAATCTTTTCCTTACACTTAGCAGGGGTATCTTCAATCTTAGGAGCCGTTAATTTTATTACTACCGTAATTAAC
>HRK-01
TGATTGGAAACGATCAGATCTATAATGTTATTGTTACCGCCCACGCTTTCGTAATAATTTTCTTTATCGTAATACCTATTATAATTGGAGGCTTCGGTAATTGATTAGTTCCTCTGATATTAGGAGCGCCAGATATAGCATTCCCACGAATAAATAACATAAGATTTTGACTTCTACCCCCATCACTTACCTTATTATTATCAAGAGGAATAGTAGAAAGAGGAGTAGGCACAGGATGAACTGTCTACCCCCCACTAGCTGCAGGAACTGCCCACGCAGGAGCCTCAGTAGATTTAGGAATCTTCTCCTTACACTTAGCAGGGGTATCTTCAATTTTAGGAGCCGTTAATTTTATTACTACCGTAATTAAC
>HRK-02
TGATTGGAAACGATCAGATCTATAATGTTATTGTTACCGCCCACGCTTTCGTAATAATTTTCTTTATAGTAATACCTATTATAATTGGAGGCTTCGGTAATTGATTAGTTCCTCTGATATTAGGAGCGCCAGATATAGCATTCCCACGAATAAATAACATAAGATTTTGACTTCTACCCCCATCACTTACCTTATTATTATCAAGAGGAATAGTAGAAAGAGGAGTAGGCACAGGATGAACTGTCTACCCCCCACTAGCTGCAGGAACTGCCCACGCAGGAGCCTCAGTAGATTTAGGAATCTTCTCCTTACACTTAGCAGGGGTATCTTCAATCTTAGGAGCCGTTAATTTTATTACTACCGTAATTAAC
>HRK-03
TGATTGGAAACGATCAGATCTATAATGTTATTGTTACCGCCCACGCTTTCGTAATAATTTTCTTTATAGTAATACCTATTATAATTGGAGGCTTCGGTAATTGATTAGTTCCTCTGATATTAGGAGCGCCAGATATAGCATTCCCACGAATAAATAACATAAGATTTTGACTTCTACCCCCATCACTTACCTTATTATTATCAAGAGGAATAGTAGAAAGAGGAGTAGGCACAGGATGAACTGTCTACCCCCCACTAGCTGCAGGAACTGCCCACGCAGGAGCCTCAGTAGATTTAGGAATCTTCTCCTTACACTTAGCGGGGGTATCTTCAATTTTAGGAGCCGTTAATTTTATTACTACCGTAATTAAC
>HRK-04
TGATTGGAAACGATCAGATCTATAATGTTATTGTTACCGCCCACGCTTTCGTAATAATTTTCTTTATAGTAATACCTATTATAATTGGAGGCTTCGGTAATTGATTAGTTCCTCTGATATTAGGAGCGCCAGATATAGCATTCCCACGAATAAATAACATAAGATTTTGACTTCTACCCCCATCACTTACCTTATTATTATCAAGAGGAATAGTAGAAAGAGGAGTAGGCACAGGATGAACTGTCTACCCCCCACTAGCTGCAGGAACTGCCCACGCAGGAGCCTCAGTAGATTTAGGAATCTTCTCCTTACACTTAGCAGGGGTATCTTCAATTTTAGGAGCCGTTAATTTTATTACTACCGTAATTAAC
>HRK-05
TGATTGGAAACGATCAGATCTATAATGTTATTGTTACCGCCCACGCTTTCGTAATAATTTTCTTTATAGTAATACCTATTATAATTGGAGGCTTCGGTAATTGATTAGTTCCTCTGATATTAGGAGCGCCAGATATAGCATTCCCACGAATAAATAACATAAGATTTTGACTTCTACCCCCATCACTTACCTTATTATTATCAAGAGGAATAGTAGAAAGAGGAGTAGGCGCAGGATGAACTGTCTACCCCCCACTAGCTGCAGGAACTGCCCACGCAGGAGCCTCAGTAGATTTAGGAATCTTCTCCTTACACTTAGCAGGGGTATCTTCAATTTTAGGAGCCGTTAATTTTATTACTACCGTAATTAAC
>HRK-06
TGATTGGAAACGATCAGATCTATAATGTTATTGTTACCGCCCACGCTTTCGTAATAATTTTCTTTATAGTAATACCTATTATAATTGGAGGCTTCGGTAATTGATTAGTTCCTCTGATATTAGGAGCGCCAGATATAGCATTCCCACGAATAAATAACATAAGATTTTGACTTCTACCCCCATCACTTACCTTATTATTATCAAGAGGAATAGTAGAAAGAGGAGTAGGCACAGGATGAACTGTCTACCCCCCACTAGCTGCAGGAACTGCCCACGCAGGAGCCTCAGTAGATTTAGGAATCTTCTCCTTACACTTAGCAGGGGTATCTTCAATTTTAGGAGCCGTTAATTTTATTACTACCGTAATTAAC
>HRK-07
TGATTGGAAACGATCAGATCTATAATGTTATTGTTACCGCCCACGCTTTCGTAATAATTTTCTTTATAGTAATACCTATTATAATTGGAGGCTTCGGTAATTGATTAGTTCCTCTGATATTAGGAGCGCCAGATATAGCATTCCCACGAATAAATAACATAAGATTTTGACTTCTACCCCCATCACTTACCTTATTATTATCAAGAGGAATAGTAGAAAGAGGAGTAGGCACAGGATGAACTGTCTACCCCCCACTAGCTGCAGGAACTGCCCACGCAGGAGCCTCAGTAGATTTAGGAATCTTCTCCTTACACTTAGCAGGGGTATCTTCAATTTTAGGAGCCGTTAATTTTATTACTACCGTAATTAAC
>HRK-08
TGATTGGAAACGATCAGATCTATAATGTTATTGTTACCGCCCACGCTTTCGTAATAATTTTCTTTATAGTAATACCTATTATAATTGGAGGCTTCGGTAATTGATTAGTTCCTCTGATATTAGGAGCGCCAGATATAGCATTCCCACGAATAAATAACATAAGATTTTGACTTCTACCCCCATCACTTACCTTATTATTATCAAGAGGAATAGTAGAAAGAGGAGTAGGCACAGGATGAACTGTCTACCCCCCACTAGCTGCAGGAACTGCCCACGCAGGAGCCTCAGTAGATTTAGGAATCTTCTCCTTACACTTAGCAGGGGTATCTTCAATTTTAGGAGCCGTTAATTTTATTACTACCGTAATTAAC
>HRK-09
TGATTGGAAACGATCAGATCTATAATGTTATTGTTACCGCCCACGCTTTCGTAATAATTTTCTTTATAGTAATACCTATTATAATTGGAGGCTTCGGTAATTGATTAGTTCCTCTGATATTAGGAGCGCCAGATATAGCATTCCCACGAATAAATAACATAAGATTTTGACTTCTACCCCCATCACTTACCTTATTATTATCAAGAGGAATAGTAGAAAGAGGAGTAGGCACAGGATGAACTGTCTACCCCCCACTAGCTGCAGGAACTGCCCACGCAGGAGCCTCAGTAGATTTAGGAATCTTCTCCTTACACTTAGCAGGGGTATCTTCAATTTTAGGAGCCGTTAATTTTATTACTACCGTAATTAAC
>HRK-10
TGATTGGAAACGATCAGATCTATAATGTTATTGTTACCGCCCACGCTTTCGTAATAATTTTCTTTATAGTAATACCTATTATAATTGGAGGCTTCGGTAATTGATTAGTTCCTCTGATATTAGGAGCGCCAGATATAGCATTCCCACGAATAAATAACATAAGATTTTGACTTCTACCCCCATCACTTACCTTATTATTATCAAGAGGAATAGTAGAAAGAGGAGTAGGCACAGGATGAACTGTCTACCCCCCACTAGCTGCAGGAACTGCCCACGCAGGAGCCTCAGTAGATTTAGGAATCTTCTCCTTACACTTAGCAGGGGTATCTTCAATTTTAGGAGCCGTTAATTTTATTACTACCGTAATTAAC
>HRK-11
TGATTGGAAACGATCAGATCTATAATGTTATTGTTACCGCCCACGCTTTCGTAATAATTTTCTTTATAGTAATACCTATTATAATTGGAGGCTTCGGTAATTGATTAGTTCCTCTGATATTAGGAGCGCCAGATATAGCATTCCCACGAATAAATAACATAAGATTTTGACTTCTACCCCCATCACTTACCTTATTATTATCAAGAGGAATAGTAGAAAGAGGAGTAGGCACAGGATGAACTGTCTACCCCCCACTAGCTGCAGGAACTGCCCACGCAGGAGCCTCAGTAGATTTAGGAATCTTCTCCTTACACTTAGCAGGGGTATCTTCAATTTTAGGAGCCGTTAATTTTATTACTACCGTAATTAAC
>HRK-12
TGATTGGAAACGATCAGATCTATAATGTTATTGTTACCGCCCACGCTTTCGTAATAATTTTCTTTATAGTAATACCTATTATAATTGGAGGCTTCGGTAATTGATTAGTTCCTCTGATATTAGGAGCGCCAGATATAGCATTCCCACGAATAAATAACATAAGATTTTGACTTCTACCCCCATCACTTACCTTATTATTATCAAGAGGAATAGTAGAAAGAGGAGTAGGCACAGGATGAACTGTCTACCCCCCACTAGCTGCAGGAACTGCCCACGCAGGAGCCTCAGTAGATTTAGGAATCTTCTCCTTACACTTAGCAGGGGTATCTTCAATTTTAGGAGCCGTTAATTTTATTACTACCGTAATTAAC
>HRK-13
TGATTGGAAACGATCAGATCTATAATGTTATTGTTACCGCCCACGCTTTCGTAATAATTTTCTTTATAGTAATACCTATTATAATTGGAGGCTTCGGTAATTGATTAGTTCCTCTGATATTAGGAGCGCCAGATATAGCATTCCCACGAATAAATAACATAAGATTTTGACTTCTACCCCCATCACTTACCTTATTATTATCAAGAGGAATAGTAGAAAGAGGAGTAGGCACAGGATGAACTGGCTACCCCCCACTAACTGCCGGAACTGGCCACCCAGGAGCCTCAGTAGATTTAGGAATCTTCTCCTTACACTTAGCAGGGGTATCTTCAATTTTAGGAGCCGTTAATTTTATTACTACCGTAATTAAC
>HRK-14
TGATTGGAAACGATCAGATCTATAATGTTATTGTTACCGCCCACGCTTTCGTAATAATTTTCTTTATAGTAATACCTATTATAATTGGAGGCTTCGGTAATTGATTAGTTCCTCTGATATTAGGAGCGCCAGATATAGCATTCCCACGAATAAATAACATAAGATTTTGACTTCTACCCCCATCACTTACCTTATTATTATCAAGAGGAATAGTAGAAAGAGGAGTAGGCACAGGATGAACTGTCTACCCCCCACTAGCTGCAGGAACTGCCCACGCAGGAGCCTCAGTAGATTTAGGAATCTTCTCCTTACACTTAGCAGGGGTATCTTCAATTTTAGGAGCCGTTAATTTTATTACTACCGTAATTAAC
>HRK-15
TGATTGGAAACGATCAGATCTATAATGTTATTGTTACCGCCCACGCTTTCGTAATAATTTTCTTTATAGTAATACCTATTATAATTGGAGGCTTCGGTAATTGATTAGTTCCTCTGATATTAGGAGCGCCAGATATAGCATTCCCACGAATAAATAACATAAGATTTTGACTTCTACCCCCATCACTTACCTTATTATTATCAAGAGGAATAGTAGAAAGAGGAGTAGGCACAGGATGAACTGTCTACCCCCCACTAGCTGCAGGAACTGCCCACGCAGGAGCCTCAGTAGATTTAGGAATCTTCTCCTTACACTTAGCAGGGGTATCTTCAATTTTAGGAGCCGTTAATTTTATTACTACCGTAATTAAC
>HRK-16
TGATTGGAAACGATCAGATCTATAATGTTATTGTTACCGCCCACGCTTTCGTAATAATTTTCTTTATAGTAATACCTATTATAATTGGAGGCTTCGGTAATTGATTAGTTCCTCTGATATTAGGAGCGCCAGATATAGCATTCCCACGAATAAATAACATAAGATTTTGACTTCTACCCCCATCACTTACCTTATTATTATCAAGAGGAATAGTAGAAAGAGGAGTAGGCACAGGATGAACTGTCTACCCCCCACTAGCTGCAGGAACTGCCCACGCAGGAGCCTCAGTAGATTTAGGAATCTTCTCCTTACACTTAGCAGGGGTATCTTCAATTTTAGGAGCCGTTAATTTTATTACTACCGTAATTAAC
>HRK-17
TGATTGGAAACGATCAGATCTATAATGTTATTGTTACCGCCCACGCTTTCGTAATAATTTTCTTTATAGTAATACCTATTATAATTGGAGGCTTCGGTAATTGATTAGTTCCTCTGATATTAGGAGCGCCAGATATAGCATTCCCACGAATAAATAACATAAGATTTTGACTTCTACCCCCATCACTTACCTTATTATTATCAAGAGGAATAGTAGAAAGAGGAGTAGGCACAGGATGAACTGTCTACCCCCCACTAGCTGCAGGAACTGCCCACGCAGGAGCCTCAGTAGATTTAGGAATCTTCTCCTTACACTTAGCAGGGGTATCTTCAATTTTAGGAGCCGTTAATTTTATTACTACCGTAATTAAC
>HRK-18
TGATTGGAAACGATCAGATCTATAATGTTATTGTTACCGCCCACGCTTTCGTAATAATTTTCTTTATCGTAATACCTATTATAATTGGAGGCTTCGGTAATTGATTAGTTCCTCTGATATTAGGAGCGCCAGATATAGCATTCCCACGAATAAATAACATAAGATTTTGACTTCTACCCCCATCACTTACCTTATTATTATCAAGAGGAATAGTAGAAAGAGGAGTAGGCACAGGATGAACTGTCTACCCCCCACTAGCTGCAGGAACTGCCCACGCAGGAGCCTCAGTAGATTTAGGAATCTTCTCCTTACACTTAGCAGGGGTATCTTCAATTTTAGGAGCCGTTAATTTTATTACTACCGTAATTAAC
>HRK-19
TGATTGGAAACGATCAGATCTATAATGTTATTGTTACCGCCCACGCTTTCGTAATAATTTTCTTTATAGTAATACCTATTATAATTGGAGGCTTCGGTAATTGATTAGTTCCTCTGATATTAGGAGCGCCAGATATAGCATTCCCACGAATAAATAACATAAGATTTTGACTTCTACCCCCATCACTTACCTTATTATTATCAAGAGGAATAGTAGAAAGAGGAGTAGGCACAGGATGAACTGTCTACCCCCCACTAGCTGCAGGAACTGCCCACGCAGGAGCCTCAGTAGATTTAGGAATCTTCTCCTTACACTTAGCAGGGGTATCTTCAATTTTAGGAGCCGTTAATTTTATTACTACCGTAATTAAC
>HRK-20
TGATTGGAAACGATCAGATCTATAATGTTATTGTTACCGCCCACGCTTTCGTAATAATTTTCTTTATAGTAATACCTATTATAATTGGAGGCTTCGGTAATTGATTAGTTCCTCTGATATTAGGAGCGCCAGATATAGCATTCCCACGAATAAATAACATAAGATTTTGACTTCTACCCCCATCACTTACCTTATTATTATCAAGAGGAATAGTAGAAAGAGGAGTAGGCACAGGATGAACTGTCTACCCCCCACTAGCTGCAGGAACTGCCCACGCAGGAGCCTCAGTAGATTTAGGAATCTTCTCCTTACACTTAGCAGGGGTATCTTCAATTTTAGGAGCCGTTAATTTTATTACTACCGTAATTAAC
>HRK-21
TGATTGGAAACGATCAGATCTATAATGTTATTGTTACCGCCCACGCTTTCGTAATAATTTTCTTTATAGTAATACCTATTATAATTGGAGGCTTCGGTAATTGATTAGTTCCTCTGATATTAGGAGCGCCAGATATAGCATTCCCACGAATAAATAACATAAGATTTTGACTTCTACCCCCATCACTTACCTTATTATTATCAAGAGGAATAGTAGAAAGAGGAGTAGGCACAGGATGAACTGTCTACCCCCCACTAGCTGCAGGAACTGCCCACGCAGGAGCCTCAGTAGATTTAGGAATCTTCTCCTTACACTTAGCAGGGGTATCTTCAATTTTAGGAGCCGTTAATTTTATTACTACCGTAATTAAC
>HRK-22
TGATTGGAAACGATCAGATCTATAATGTTATTGTTACCGCCCACGCTTTCGTAATAATTTTCTTTATAGTAATACCTATTATAATTGGAGGCTTCGGTAATTGATTAGTTCCTCTGATATTAGGAGCGCCAGATATAGCATTCCCACGAATAAATAACATAAGATTTTGACTTCTACCCCCATCACTTACCTTATTATTATCAAGAGGAATAGTAGAAAGAGGAGTAGGCACAGGATGAACTGTCTACCCCCCACTAGCTGCAGGAACTGCCCACGCAGGAGCCTCAGTAGATTTAGGAATCTTCTCCTTACACTTAGCAGGGGTATCTTCAATTTTAGGAGCCGTTAATTTTATTACTACCGTAATTAAC
>HRK-23
TGATTGGAAACGATCAGATCTATAATGTTATTGTTACCGCCCACGCTTTCGTAATAATTTTCTTTATAGTAATACCTATTATAATTGGAGGCTTCGGTAATTGATTAGTTCCTCTGATATTAGGAGCGCCAGATATAGCATTCCCACGAATAAATAACATAAGATTTTGACTTCTACCCCCATCACTTACCTTATTATTATCAAGAGGAATAGTAGAAAGAGGAGTAGGCACAGGATGAACTGTCTACCCCCCACTAGCTGCAGGAACTGCCCACGCAGGAGCCTCAGTAGATTTAGGAATCTTCTCCTTACACTTAGCAGGGGTATCTTCAATTTTAGGAGCCGTTAATTTTATTACTACCGTAATTAAC
>HRK-24
TGATTGGAAACGATCAGATCTATAATGTTATTGTTACCGCCCACGCTTTCGTAATAATTTTCTTTATAGTAATACCTATTATAATTGGAGGCTTCGGTAATTGATTAGTTCCTCTGATATTAGGAGCGCCAGATATAGCATTCCCACGAATAAATAACATAAGATTTTGACTTCTACCCCCATCACTTACCTTATTATTATCAAGAGGAATAGTAGAAAGAGGAGTAGGCACAGGATGAACTGTCTACCCCCCACTAGCTGCAGGAACTGCCCACGCAGGAGCCTCAGTAGATTTAGGAATCTTCTCCTTACACTTAGCAGGGGTATCTTCAATTTTAGGAGCCGTTAATTTTATTACTACCGTAATTAAC
>HRK-25
TGATTGGAAACGATCAGATCTATAATGTTATTGTTACCGCCCACGCTTTCGTAATAATTTTCTTTATAGTAATACCTATTATAATTGGAGGCTTCGGTAATTGATTAGTTCCTCTGATATTAGGAGCGCCAGATATAGCATTCCCACGAATAAATAACATAAGATTTTGACTTCTACCCCCATCACTTACCTTATTATTATCAAGAGGAATAGTAGAAAGAGGAGTAGGCGCAGGATGAACTGTCTACCCCCCACTAGCTGCAGGAACTGCCCACGCAGGAGCCTCAGTAGATTTAGGAATCTTCTCCTTACACTTAGCAGGGGTATCTTCAATTTTAGGAGCCGTTAATTTTATTACTACCGTAATTAAC
>HRK-26
TGATTGGAAACGATCAGATCTATAATGTTATTGTTACCGCCCACGCTTTCGTAATAATTTTCTTTATAGTAATACCTATTATAATTGGAGGCTTCGGTAATTGATTAGTTCCTCTGATATTAGGAGCGCCAGATATAGCATTCCCACGAATAAATAACATAAGATTTTGACTTCTACCCCCATCACTTACCTTATTATTATCAAGAGGAATAGTAGAAAGAGGAGTAGGCACAGGATGAACTGTCTACCCCCCACTAGCTGCAGGAACTGCCCACGCAGGAGCCTCAGTAGATTTAGGAATCTTCTCCTTACACTTAGCAGGGGTATCTTCAATTTTAGGAGCCGTTAATTTTATTACTACCGTAATTAAC
>HRK-27
TGATTGGAAACGATCAGATCTATAATGTTATTGTTACCGCCCACGCTTTCGTAATAATTTTCTTTATAGTAATACCTATTATAATTGGAGGCTTCGGTAATTGATTAGTTCCTCTGATATTAGGAGCGCCAGATATAGCATTCCCACGAATAAATAACATAAGATTTTGACTTCTACCCCCATCACTTACCTTATTATTATCAAGAGGAATAGTAGAAAGAGGAGTAGGCACAGGATGAACTGTCTACCCCCCACTAGCTGCAGGAACTGCCCACGCAGGAGCCTCAGTAGATTTAGGAATCTTCTCCTTACACTTAGCAGGGGTATCTTCAATTTTAGGAGCCGTTAATTTTATTACTACCGTAATTAAC
>HRK-28
TGATTGGAAACGATCAGATCTATAATGTTATTGTTACCGCCCACGCTTTCGTAATAATTTTCTTTATAGTAATACCTATTATAATTGGAGGCTTCGGTAATTGATTAGTTCCTCTGATATTAGGAGCGCCAGATATAGCATTCCCACGAATAAATAACATAAGATTTTGACTTCTACCCCCATCACTTACCTTATTATTATCAAGAGGAATAGTAGAAAGAGGAGTAGGCACAGGATGAACTGTCTACCCCCCACTAGCTGCAGGAACTGCCCACGCAGGAGCCTCAGTAGATTTAGGAATCTTCTCCTTACACTTAGCAGGGGTATCTTCAATTTTAGGAGCCGTTAATTTTATTACTACCGTAATTAAC
>HRK-29
TGATTGGAAACGATCAGATCTATAATGTTATTGTTACCGCCCACGCTTTCGTAATAATTTTCTTTATAGTAATACCTATTATAATTGGAGGCTTCGGTAATTGATTAGTTCCTCTGATATTAGGAGCGCCAGATATAGCATTCCCACGAATAAATAACATAAGATTTTGACTTCTACCCCCATCACTTACCTTATTATTATCAAGAGGAATAGTAGAAAGAGGAGTAGGCACAGGATGAACTGTCTACCCCCCACTAGCTGCAGGAACTGCCCACGCAGGAGCCTCAGTAGATTTAGGAATCTTCTCCTTACACTTAGCAGGGGTATCTTCAATTTTAGGAGCCGTTAATTTTATTACTACCGTAATTAAC
>HRK-30
TGATTGGAAACGATCAGATCTATAATGTTATTGTTACCGCCCACGCTTTCGTAATAATTTTCTTTATAGTAATACCTATTATAATTGGAGGCTTCGGTAATTGATTAGTTCCTCTGATATTAGGAGCGCCAGATATAGCATTCCCACGAATAAATAACATAAGATTTTGACTTCTACCCCCATCACTTACCTTATTATTATCAAGAGGAATAGTAGAAAGAGGAGTAGGCACAGGATGAACTGTCTACCCCCCACTAGCTGCAGGAACTGCCCACGCAGGAGCCTCAGTAGATTTAGGAATCTTCTCCTTACACTTAGCAGGGGTATCTTCAATTTTAGGAGCCGTTAATTTTATTACTACCGTAATTAAC
>HRK-31
TGATTGGAAACGATCAGATCTATAATGTTATTGTTACCGCCCACGCTTTCGTAATAATTTTCTTTATAGTAATACCTATTATAATTGGAGGCTTCGGTAATTGATTAGTTCCTCTGATATTAGGAGCGCCAGATATAGCATTCCCACGAATAAATAACATAAGATTTTGACTTCTACCCCCATCACTTACCTTATTATTATCAAGAGGAATAGTAGAAAGAGGAGTAGGCACAGGATGAACTGGCTACCCCCCACTAACTGCCGGAACTGGCCACCCAGGAGCCTCAGTAGATTTAGGAATCTTCTCCTTACACTTAGCAGGGGTATCTTCAATTTTAGGAGCCGTTAATTTTATTACTACCGTAATTAAC
>XRC-01
TGATTGGAAACGATCAGATCTATAATGTTATTGTTACCGCCAACGCTTTCGTAATAATTTTCTTTATAGTAATACCTATTATAATTGGAGGCTTCGGTAATTGATTAGTTCCTCTGATATTAGGAGCGCCAGATATAGCATTCCCACGAATAAATAACATAAGATTTTGACTTCTACCCCCATCACTTACCTTATTATTATCAAGAGGAATAGTAGAAAGAGGAGTAGGCACAGGATGAACTGTCTACCCCCCACTAGCTGCAGGAACTGCCCACGCAGGAGCCTCAGTAGATTTAGGAATCTTCTCCTTACACTTAGCAGGGGTATCTTCAATTTTAGGAGCCGTTAATTTTATTACTACCGTAATTAAC
>XRC-02
TGATTGGAAACGATCAGATCTATAATGTTATTGTTACCGCCAACGCTTTCGTAATAATTTTCTTTATAGTAATACCTATTATAATTGGAGGCTTCGGTAATTGATTAGTTCCTCTGATATTAGGAGCGCCAGATATAGCATTCCCACGAATAAATAACATAAGATTTTGACTTCTACCCCCATCACTTACCTTATTATTATCAAGAGGAATAGTAGAAAGAGGAGTAGGCACAGGATGAACTGTCTACCCCCCACTAGCTGCAGGAACTGCCCACGCAGGAGCCTCAGTAGATTTAGGAATCTTCTCCTTACACTTAGCAGGGGTATCTTCAATTTTAGGAGCCGTTAATTTTATTACTACCGTAATTAAC
>XRC-03
TGATTGGAAACGATCAGATCTATAATGTTATTGTTACCGCCAACGCTTTCGTAATAATTTTCTTTATAGTAATACCTATTATAATTGGAGGCTTCGGTAATTGATTAGTTCCTCTGATATTAGGAGCGCCAGATATAGCATTCCCACGAATAAATAACATAAGATTTTGACTTCTACCCCCATCACTTACCTTATTATTATCAAGAGGAATAGTAGAAAGAGGAGTAGGCACAGGATGAACTGTCTACCCCCCACTAGCTGCAGGAACTGCCCACGCAGGAGCCTCAGTAGATTTAGGAATCTTCTCCTTACACTTAGCAGGGGTATCTTCAATTTTAGGAGCCGTTAATTTTATTACTACCGTAATTAAC
>XRC-04
TGATTGGAAACGATCAGATCTATAATGTTATTGTTACCGCCAACGCTTTCGTAATAATTTTCTTTATAGTAATACCTATTATAATTGGAGGCTTCGGTAATTGATTAGTTCCTCTGATATTAGGAGCGCCAGATATAGCATTCCCACGAATAAATAACATAAGATTTTGACTTCTACCCCCATCACTTACCTTATTATTATCAAGAGGAATAGTAGAAAGAGGAGTAGGCACAGGATGAACTGTCTACCCCCCACTAGCTGCAGGAACTGCCCACGCAGGAGCCTCAGTAGATTTAGGAATCTTCTCCTTACACTTAGCAGGGGTATCTTCAATTTTAGGAGCCGTTAATTTTATTACTACCGTAATTAAC
>XRC-05
TGATTGGAAACGATCAGATCTATAATGTTATTGTTACCGCCAACGCTTTCGTAATAATTTTCTTTATAGTAATACCTATTATAATTGGAGGCTTCGGTAATTGATTAGTTCCTCTGATATTAGGAGCGCCAGATATAGCATTCCCACGAATAAATAACATAAGATTTTGACTTCTACCCCCATCACTTACCTTATTATTATCAAGAGGAATAGTAGAAAGAGGAGTAGGCACAGGATGAACTGTCTACCCCCCACTAGCTGCAGGAACTGCCCACGCAGGAGCCTCAGTAGATTTAGGAATCTTCTCCTTACACTTAGCAGGGGTATCTTCAATTTTAGGAGCCGTTAATTTTATTACTACCGTAATTAAC
>XRC-06
TGATTGGAAACGATCAGATCTATAATGTTATTGTTACCGCCCACGCTTTCGTAATAATTTTCTTTATAGTAATACCTATTATAATTGGAGGCTTCGGTAATTGATTAGTTCCTCTGATATTAGGAGCGCCAGATATAGCATTCCCACGAATAAATAACATAAGATTTTGACTTCTACCCCCATCACTTACCTTATTATTATCAAGAGGAATAGTAGAAAGAGGAGTAGGCACAGGATGAACTGTCTACCCCCCACTAGCTGCAGGAACTGCCCACGCAGGAGCCTCAGTAGATTTAGGAATCTTCTCCTTACACTTAGCAGGGGTATCTTCAATTTTAGGAGCCGTTAATTTTATTACTACCGTAATTAAC
>XRC-07
TGATTGGAAACGATCAGATCTATAATGTTATTGTTACCGCCAACGCTTTCGTAATAATTTTCTTTATAGTAATACCTATTATAATTGGAGGCTTCGGTAATTGATTAGTTCCTCTGATATTAGGAGCGCCAGATATAGCATTCCCACGAATAAATAACATAAGATTTTGACTTCTACCCCCATCACTTACCTTATTATTATCAAGAGGAATAGTAGAAAGAGGAGTAGGCACAGGATGAACTGTCTACCCCCCACTAGCTGCAGGAACTGCCCACGCAGGAGCCTCAGTAGATTTAGGAATCTTCTCCTTACACTTAGCAGGGGTATCTTCAATTTTAGGAGCCGTTAATTTTATTACTACCGTAATTAAC
>XRC-08
TGATTGGAAACGATCAGATCTATAATGTTATTGTTACCGCCCACGCTTTCGTAATAATTTTCTTTATAGTAATACCTATTATAATTGGAGGCTTCGGTAATTGATTAGTTCCTCTGATATTAGGAGCGCCAGATATAGCATTCCCACGAATAAATAACATAAGATTTTGACTTCTACCCCCATCACTTACCTTATTATTATCAAGAGGAATAGTAGAAAGAGGAGTAGGCACAGGATGAACTGTCTACCCCCCACTAGCTGCAGGAACTGCCCACGCAGGAGCCTCAGTAGATTTAGGAATCTTCTCCTTACACTTAGCAGGGGTATCTTCAATTTTAGGAGCCGTTAATTTTATTACTACCGTAATTAAC
>XRC-09
TGATTGGAAACGATCAGATCTATAATGTTATTGGTACCGCTAACGCTTTCGTAATAATTTTCTTTATAGTAATACCTATTATAATTGGAGGCTTCGGTAATTGATTAGTTCCTCTGATATTAGGAGCGCCAGATATAGCATTCCCACGAATAAATAACATAAGATTTTGACTTCTACCCCCATCACTTACCTTATTATTATCAAGAGGAATAGTAGAAAGAGGAGTAGGCACAGGATGAACTGTCTACCCCCCACTAGCTGCAGGAACTGCCCACGCAGGAGCCTCAGTAGATTTAGGAATCTTCTCCTTACACTTAGCAGGGGTATCTTCAATTTTAGGAGCCGTTAATTTTATTACTACCGTAATTAAC
>XRC-10
TGATTGGAAACGATCAGATCTATAATGTTATTGTTACCGCCCACGCTTTCGTAATAATTTTCTTTATAGTAATACCTATTATAATTGGAGGCTTCGGTAATTGATTAGTTCCTCTGATATTAGGAGCGCCAGATATAGCATTCCCACGAATAAATAACATAAGATTTTGACTTCTACCCCCATCACTTACCTTATTATTATCAAGAGGAATAGTAGAAAGAGGAGTAGGCACAGGATGAACTGTCTACCCCCCACTAGCTGCAGGAACTGCCCACGCAGGAGCCTCAGTAGATTTAGGAATCTTCTCCTTACACTTAGCAGGGGTATCTTCAATTTTAGGAGCCGTTAATTTTATTACTACCGTAATTAAC
>XRC-11
TGATTGGAAACGATCAGATCTATAATGTTATTGTTACCGCCCACGCTTTCGTAATAATTTTCTTTATAGTAATACCTATTATAATTGGAGGCTTCGGTAATTGATTAGTTCCTCTGATATTAGGAGCGCCAGATATAGCATTCCCACGAATAAATAACATAAGATTTTGACTTCTACCCCCATCACTTACCTTATTATTATCAAGAGGAATAGTAGAAAGAGGAGTAGGCACAGGATGAACTGTCTACCCCCCACTAGCTGCAGGAACTGCCCACGCAGGAGCCTCAGTAGATTTAGGAATCTTCTCCTTACACTTAGCAGGGGTATCTTCAATTTTAGGAGCCGTTAATTTTATTACTACCGTAATTAAC
>XRC-12
TGATTGGAAACGATCAGATCTATAATGTTATTGGTACCGCTAACGCTTTCGTAATAATTTTCTTTATAGTAATACCTATTATAATTGGAGGCTTCGGTAATTGATTAGTTCCTCTGATATTAGGAGCGCCAGATATAGCATTCCCACGAATAAATAACATAAGATTTTGACTTCTACCCCCATCACTTACCTTATTATTATCAAGAGGAATAGTAGAAAGAGGAGTAGGCACAGGATGAACTGTCTACCCCCCACTAGCTGCAGGAACTGCCCACGCAGGAGCCTCAGTAGATTTAGGAATCTTCTCCTTACACTTAGCAGGGGTATCTTCAATTTTAGGAGCCGTTAATTTTATTACTACCGTAATTAAC
>XRC-13
TGATTGGAAACGATCAGATCTATAATGTTATTGTTACCGCCAACGCTTTCGTAATAATTTTCTTTATAGTAATACCTATTATAATTGGAGGCTTCGGTAATTGATTAGTTCCTCTGATATTAGGAGCGCCAGATATAGCATTCCCACGAATAAATAACATAAGATTTTGACTTCTACCCCCATCACTTACCTTATTATTATCAAGAGGAATAGTAGAAAGAGGAGTAGGCACAGGATGAACTGTCTACCCCCCACTAGCTGCAGGAACTGCCCACGCAGGAGCCTCAGTAGATTTAGGAATCTTCTCCTTACACTTAGCAGGGGTATCTTCAATTTTAGGAGCCGTTAATTTTATTACTACCGTAATTAAC
>XRC-14
TGATTGGAAACGATCAGATCTATAATGTTATTGTTACCGCCAACGCTTTCGTAATAATTTTCTTTATAGTAATACCTATTATAATTGGAGGCTTCGGTAATTGATTAGTTCCTCTGATATTAGGAGCGCCAGATATAGCATTCCCACGAATAAATAACATAAGATTTTGACTTCTACCCCCATCACTTACCTTATTATTATCAAGAGGAATAGTAGAAAGAGGAGTAGGCACAGGATGAACTGTCTACCCCCCACTAGCTGCAGGAACTGCCCACGCAGGAGCCTCAGTAGATTTAGGAATCTTCTCCTTACACTTAGCAGGGGTATCTTCAATTTTAGGAGCCGTTAATTTTATTACTACCGTAATTAAC
>XRC-15
TGATTGGAAACGATCAGATCTATAATGTTATTGTTACCGCCAACGCTTTCGTAATAATTTTCTTTATAGTAATACCTATTATAATTGGAGGCTTCGGTAATTGATTAGTTCCTCTGATATTAGGAGCGCCAGATATAGCATTCCCACGAATAAATAACATAAGATTTTGACTTCTACCCCCATCACTTACCTTATTATTATCAAGAGGAATAGTAGAAAGAGGAGTAGGCACAGGATGAACTGTCTACCCCCCACTAGCTGCAGGAACTGCCCACGCAGGAGCCTCAGTAGATTTAGGAATCTTCTCCTTACACTTAGCAGGGGTATCTTCAATTTTAGGAGCCGTTAATTTTATTACTACCGTAATTAAC
