# Supplementary material for: Phylogeography and genetic structure of the oriental river prawn Macrobrachium nipponense (Crustacea: Decapoda: Palaemonidae) in East Asia
Source: PLoS One. 2017 Mar 7;12(3):e0173490. doi: 10.1371/journal.pone.0173490 (PMC5340376; doi:10.1371/journal.pone.0173490)
Supplement: S3 Dataset — (FASTA) [file pone.0173490.s003.fasta]

>SMR-01  
TACTCTTGTCGATAAGAACTCTCAAAGAAAATCACGCTGTTATCCCTAAAGTAACTTATACTTTTAATCCACAAAGAAGGATCACACACTAATTATAATTATTAAATTAAACAGACAGTTACACATTATATCTACATCTCCCCAACGAAATATAAACCTAATAAAGCTACTTTTCACTCAAATTGTAAGCCAAATTAAACTTATATAAAGTTTTATAGGGTCTTATCGTCCCACTAAATAATTTGAGCCTTTTCACTCAAAAGTTAAATTCAAATTACGTAAAGGAGACAGCTCATCCCTCGTCCAACCTTTCATTCAAGCCTTCAATTAAAAGACTACTGACTATGCTACCTTCGCACGGTCAAATTACCGCGGCCCTTTAAATCAATCAGTGGGCAGGCTAGACTTTATAACTTATACATGATTGGAAACGATCAGATCTATAATGTTATTGTTACCGCCAACGCTTTCGTAATAATTTTCTTTATAGTAATACCTATTATAATTGGAGGCTTCGGTAATTGATTAGTTCCTCTGATATTAGGAGCGCCAGATATAGCATTCCCACGAATAAATAACATAAGATTTTGACTTCTACCCCCATCACTTACCTTATTATTATCAAGAGGAATAGTAGAAAGAGGAGTAGGCACAGGATGAACTGTCTACCCCCCACTAGCTGCAGGAACTGCCCACGCAGGAGCCTCAGTAGATTTAGGAATCTTCTCCTTACACTTAGCAGGGGTATCTTCAATTTTAGGAGCCGTTAATTTTATTACTACCGTAATTAAC
>SMR-02  
TACTCTTGTCGATAAGAACTCTCAAAGAAAATCACGCTGTTATCCCTAAAGTAACTTATACTTTTAATCCACAAAGAAGGATCACACACTAATTATAATTATTAAATTAAACAGACAGTTACACATTATATCTACATCTCCCCAACGAAATATAAACCTAATAAAGCTACTTTTCACTCAAATTGTAAGCCAAATTAAACTTATATAAAGTTTTATAGGGTCTTATCGTCCCACTAAATAATTTGAGCCTTTTCACTCAAAAGTTAAATTCAAATTACGTAAAGGAGACAGCTCATCCCTCGTCCAACCTTTCATTCAAGCCTTCAATTAAAAGACTACTGACTATGCTACCTTCGCACGGTCAAATTACCGCGGCCCTTTAAATCAATCAGTGGGCAGGCTAGACTTTATAACTTATACATGATTGGAAACGATCAGATCTATAATGTTATTGTTACCGCCAACGCTTTCGTAATAATTTTCTTTATAGTAATACCTATTATAATTGGAGGCTTCGGTAATTGATTAGTTCCTCTGATATTAGGAGCGCCAGATATAGCATTCCCACGAATAAATAACATAAGATTTTGACTTCTACCCCCATCACTTACCTTATTATTATCAAGAGGAATAGTAGAAAGAGGAGTAGGCACAGGATGAACTGTCTACCCCCCACTAGCTGCAGGAACTGCCCACGCAGGAGCCTCAGTAGATTTAGGAATCTTCTCCTTACACTTAGCAGGGGTATCTTCAATTTTAGGAGCCGTTAATTTTATTACTACCGTAATTAAC
>SMR-03  
TACTCTTGTCGATAAGAACTCTCAAAGAAAATCACGCTGTTATCCCTAAAGTAACTTATACTTTTAATCCACAAAGAAGGATCACACACTAATTATAATTATTAAATTAAACAGACAGTTACACATTATATCTACATCTCCCCAACGAAATATAAACCTAATAAAGCTACTTTTCACTCAAATTGTAAGCCAAATTAAACTTATATAAAGTTTTATAGGGTCTTATCGTCCCACTAAATAATTTGAGCCTTTTCACTCAAAAGTTAAATTCAAATTACGTAAAGGAGACAGCTCATCCCTCGTCCAACCTTTCATTCAAGCCTTCAATTAAAAGACTACTGACTATGCTACCTTCGCACGGTCAAATTACCGCGGCCCTTTAAATCAATCAGTGGGCAGGCTAGACTTTATAACTTATACATGATTGGAAACGATCAGATCTATAATGTTATTGTTACCGCCAACGCTTTCGTAATAATTTTCTTTATAGTAATACCTATTATAATTGGAGGCTTCGGTAATTGATTAGTTCCTCTGATATTAGGAGCGCCAGATATAGCATTCCCACGAATAAATAACATAAGATTTTGACTTCTACCCCCATCACTTACCTTATTATTATCAAGAGGAATAGTAGAAAGAGGAGTAGGCACAGGATGAACTGTCTACCCCCCACTAGCTGCAGGAACTGCCCACGCAGGAGCCTCAGTAGATTTAGGAATCTTCTCCTTACACTTAGCAGGGGTATCTTCAATTTTAGGAGCCGTTAATTTTATTACTACCGTAATTAAC
>SMR-04  
TACTCTTGTCGATAAGAACTCTCAAAGAAAATCACGCTGTTATCCCTAAAGTAACTTATACTTTTAATCCACAAAGAAGGATCACACACTAATTATAATTATTAAATTAAACAGACAGTTACACATTATATCTACATCTCCCCAACGAAATATAAACCTAATAAAGCTACTTTTCACTCAAATTGTAAGCCAAATTAAACTTATATAAAGTTTTATAGGGTCTTATCGTCCCACTAAATAATTTGAGCCTTTTCACTCAAAAGTTAAATTCAAATTACGTAAAGGAGACAGCTCATCCCTCGTCCAACCTTTCATTCAAGCCTTCAATTAAAAGACTACTGACTATGCTACCTTCGCACGGTCAAATTACCGCGGCCCTTTAAATCAATCAGTGGGCAGGCTAGACTTTATAACTTATACATGATTGGAAACGATCAGATCTATAATGTTATTGTTACCGCCCACGCTTTCGTAATAATTTTCTTTATAGTAATACCTATTATAATTGGAGGCTTCGGTAATTGATTAGTTCCTCTGATATTAGGAGCGCCAGATATAGCATTCCCACGAATAAATAACATAAGATTTTGACTTCTACCCCCATCACTTACCTTATTATTATCAAGAGGAATAGTAGAAAGAGGAGTAGGCACAGGATGAACTGTCTACCCCCCACTAGCTGCAGGAACTGCCCACGCAGGAGCCTCAGTAGATTTAGGAATCTTCTCCTTACACTTAGCAGGGGTATCTTCAATTTTAGGAGCCGTTAATTTTATTACTACCGTAATTAAC
>SMR-05  
TACTCTTGTCGATAAGAACTCTCAAAGAAAATCACGCTGTTATCCCTAAAGTAACTTATACTTTTAATCCACAAAGAAGGATCACACACTAATTATAATTATTAAATTAAACAGACAGTTACACATTATATCTACATCTCCCCAACGAAATATAAACCTAATAAAGCTACTTTTCACTCAAATTGTAAGCCAAATTAAACTTATATAAAGTTTTATAGGGTCTTATCGTCCCACTAAATAATTTGAGCCTTTTCACTCAAAAGTTAAATTCAAATTACGTAAAGGAGACAGCTCATCCCTCGTCCAACCTTTCATTCAAGCCTTCAATTAAAAGACTACTGACTATGCTACCTTCGCACGGTCAAATTACCGCGGCCCTTTAAATCAATCAGTGGGCAGGCTAGACTTTATAACTTATACATGATTGGAAACGATCAGATCTATAATGTTATTGTTACCGCCAACGCTTTCGTAATAATTTTCTTTATAGTAATACCTATTATAATTGGAGGCTTCGGTAATTGATTAGTTCCTCTGATATTAGGAGCGCCAGATATAGCATTCCCACGAATAAATAACATAAGATTTTGACTTCTACCCCCATCACTTACCTTATTATTATCAAGAGGAATAGTAGAAAGAGGAGTAGGCACAGGATGAACTGTCTACCCCCCACTAGCTGCAGGAACTGCCCACGCAGGAGCCTCAGTAGATTTAGGAATCTTCTCCTTACACTTAGCAGGGGTATCTTCAATTTTAGGAGCCGTTAATTTTATTACTACCGTAATTAAC
>SMR-06  
TACTCTTGTCGATAAGAACTCTCAAAGAAAATCACGCTGTTATCCCTAAAGTAACTTATACTTTTAATCCACAAAGAAGGATCACACACTAATTATAATTATTAAATTAAACAGACAGTTACACATTATATCTACATCTCCCCAACGAAATATAAACCTAATAAAGCTACTTTTCACTCAAATTGTAAGCCAAATTAAACTTATATAAAGTTTTATAGGGTCTTATCGTCCCACTAAATAATTTGAGCCTTTTCACTCAAAAGTTAAATTCAAATTACGTAAAGGAGACAGCTCATCCCTCGTCCAACCTTTCATTCAAGCCTTCAATTAAAAGACTACTGACTATGCTACCTTCGCACGGTCAAATTACCGCGGCCCTTTAAATCAATCAGTGGGCAGGCTAGACTTTATAACTTATACATGATTGGAAACGATCAGATCTATAATGTTATTGTTACCGCCAACGCTTTCGTAATAATTTTCTTTATAGTAATACCTATTATAATTGGAGGCTTCGGTAATTGATTAGTTCCTCTGATATTAGGAGCGCCAGATATAGCATTCCCACGAATAAATAACATAAGATTTTGACTTCTACCCCCATCACTTACCTTATTATTATCAAGAGGAATAGTAGAAAGAGGAGTAGGCACAGGATGAACTGTCTACCCCCCACTAGCTGCAGGAACTGCCCACGCAGGAGCCTCAGTAGATTTAGGAATCTTCTCCTTACACTTAGCAGGGGTATCTTCAATTTTAGGAGCCGTTAATTTTATTACTACCGTAATTAAC
>SMR-07  
TACTCTTGTCGATAAGAACTCTCAAAGAAAATCACGCTGTTATCCCTAAAGTAACTTATACTTTTAATCCACAAAGAAGGATCACACACTAATTATAATTATTAAATTAAACAGACAGTTACACATTATATCTACATCTCCCCAACGAAATATAAACCTAATAAAGCTACTTTTCACTCAAATTGTAAGCCAAATTAAACTTATATAAAGTTTTATAGGGTCTTATCGTCCCACTAAATAATTTGAGCCTTTTCACTCAAAAGTTAAATTCAAATTACGTAAAGGAGACAGCTCATCCCTCGTCCAACCTTTCATTCAAGCCTTCAATTAAAAGACTACTGACTATGCTACCTTCGCACGGTCAAATTACCGCGGCCCTTTAAATCAATCAGTGGGCAGGCTAGACTTTATAACTTATACATGATTGGAAACGATCAGATCTATAATGTTATTGTTACCGCCCACGCTTTCGTAATAATTTTCTTTATAGTAATACCTATTATAATTGGAGGCTTCGGTAATTGATTAGTTCCTCTGATATTAGGAGCGCCAGATATAGCATTCCCACGAATAAATAACATAAGATTTTGACTTCTACCCCCATCACTTACCTTATTATTATCAAGAGGAATAGTAGAAAGAGGAGTAGGCACAGGATGAACTGTCTACCCCCCACTAGCTGCAGGAACTGCCCACGCAGGAGCCTCAGTAGATTTAGGAATCTTCTCCTTACACTTAGCAGGGGTATCTTCAATTTTAGGAGCCGTTAATTTTATTACTACCGTAATTAAC
>SMR-08  
TACTCTTGTCGATAAGAACTCTCAAAGAAAATCACGCTGTTATCCCTAAAGTAACTTATACTTTTAATCCACAAAGAAGGATCACACACTAATTATAATTATTAAATTAAACAGACAGTTACACATTATATCTACATCTCCCCAACGAAATATAAACCTAATAAAGCTACTTTTCACTCAAATTGTAAGCCAAATTAAACTTATATAAAGTTTTATAGGGTCTTATCGTCCCACTAAATAATTTGAGCCTTTTCACTCAAAAGTTAAATTCAAATTACGTAAAGGAGACAGCTCATCCCTCGTCCAACCTTTCATTCAAGCCTTCAATTAAAAGACTACTGACTATGCTACCTTCGCACGGTCAAATTACCGCGGCCCTTTAAATCAATCAGTGGGCAGGCTAGACTTTATAACTTATACATGATTGGAAACGATCAGATCTATAATGTTATTGTTACCGCCAACGCTTTCGTAATAATTTTCTTTATAGTAATACCTATTATAATTGGAGGCTTCGGTAATTGATTAGTTCCTCTGATATTAGGAGCGCCAGATATAGCATTCCCACGAATAAATAACATAAGATTTTGACTTCTACCCCCATCACTTACCTTATTATTATCAAGAGGAATAGTAGAAAGAGGAGTAGGCACAGGATGAACTGTCTACCCCCCACTAGCTGCAGGAACTGCCCACGCAGGAGCCTCAGTAGATTTAGGAATCTTCTCCTTACACTTAGCAGGGGTATCTTCAATTTTAGGAGCCGTTAATTTTATTACTACCGTAATTAAC
>SMR-09  
TACTCTTGTCGATAAGAACTCTCAAAGAAAATCACGCTGTTATCCCTAAAGTAACTTATACTTTTAATCCACAAAGAAGGATCACACACTAATTATAATTATTAAATTAAACAGACAGTTACACATTATATCTACATCTCCCCAACGAAATATAAACCTAATAAAGCTACTTTTCACTCAAATTGTAAGCCAAATTAAACTTATATAAAGTTTTATAGGGTCTTATCGTCCCACTAAATAATTTGAGCCTTTTCACTCAAAAGTTAAATTCAAATTACGTAAAGGAGACAGCTCATCCCTCGTCCAACCTTTCATTCAAGCCTTCAATTAAAAGACTACTGACTATGCTACCTTCGCACGGTCAAATTACCGCGGCCCTTTAAATCAATCAGTGGGCAGGCTAGACTTTATAACTTATACATGATTGGAAACGATCAGATCTATAATGTTATTGTTACCGCCCACGCTTTCGTAATAATTTTCTTTATAGTAATACCTATTATAATTGGAGGCTTCGGTAATTGATTAGTTCCTCTGATATTAGGAGCGCCAGATATAGCATTCCCACGAATAAATAACATAAGATTTTGACTTCTACCCCCATCACTTACCTTATTATTATCAAGAGGAATAGTAGAAAGAGGAGTAGGCACAGGATGAACTGTCTACCCCCCACTAGCTGCAGGAACTGCCCACGCAGGAGCCTCAGTAGATTTAGGAATCTTCTCCTTACACTTAGCAGGGGTATCTTCAATTTTAGGAGCCGTTAATTTTATTACTACCGTAATTAAC
>SMR-10  
TACTCTTGTCGATAAGAACTCTCAAAGAAAATCACGCTGTTATCCCTAAAGTAACTTATACTTTTAATCCACAAAGAAGGATCACACACTAATTATAATTATTAAATTAAACAGACAGTTACACATTATATCTACATCTCCCCAACGAAATATAAACCTAATAAAGCTACTTTTCACTCAAATTGTAAGCCAAATTAAACTTATATAAAGTTTTATAGGGTCTTATCGTCCCACTAAATAATTTGAGCCTTTTCACTCAAAAGTTAAATTCAAATTACGTAAAGGAGACAGCTCATCCCTCGTCCAACCTTTCATTCAAGCCTTCAATTAAAAGACTACTGACTATGCTACCTTCGCACGGTCAAATTACCGCGGCCCTTTAAATCAATCAGTGGGCAGGCTAGACTTTATAACTTATACATGATTGGAAACGATCAGATCTATAATGTTATTGGTACCGCTCACGCTTTCGTAATAATTTTCTTTATAGTAATACCTATTATAATTGGAGGCTTCGGTAATTGATTAGTTCCTCTGATATTAGGAGCGCCAGATATAGCATTCCCACGAATAAATAACATAAGATTTTGACTTCTACCCCCATCACTTACCTTATTATTATCAAGAGGAATAGTAGAAAGAGGAGTAGGCACAGGATGAACTGTCTACCCCCCACTAGCTGCAGGAACTGCCCACGCAGGAGCCTCAGTAGATTTAGGAATCTTCTCCTTACACTTAGCAGGGGTATCTTCAATTTTAGGAGCCGTTAATTTTATTACTACCGTAATTAAC
>SMR-11  
TACTCTTGTCGATAAGAACTCTCAAAGAAAATCACGCTGTTATCCCTAAAGTAACTTATACTTTTAATCCACAAAGAAGGATCACACACTAATTATAATTATTAAATTAAACAGACAGTTACACATTATATCTACATCTCCCCAACGAAATATAAACCTAATAAAGCTACTTTTCACTCAAATTGTAAGCCAAATTAAACTTATATAAAGTTTTATAGGGTCTTATCGTCCCACTAAATAATTTGAGCCTTTTCACTCAAAAGTTAAATTCAAATTACGTAAAGGAGACAGCTCATCCCTCGTCCAACCTTTCATTCAAGCCTTCAATTAAAAGACTACTGACTATGCTACCTTCGCACGGTCAAATTACCGCGGCCCTTTAAATCAATCAGTGGGCAGGCTAGACTTTATAACTTATACATGATTGGAAACGATCAGATCTATAATGTTATTGTTACCGCCAACGCTTTCGTAATAATTTTCTTTATAGTAATACCTATTATAATTGGAGGCTTCGGTAATTGATTAGTTCCTCTGATATTAGGAGCGCCAGATATAGCATTCCCACGAATAAATAACATAAGATTTTGACTTCTACCCCCATCACTTACCTTATTATTATCAAGAGGAATAGTAGAAAGAGGAGTAGGCACAGGATGAACTGTCTACCCCCCACTAGCTGCAGGAACTGCCCACGCAGGAGCCTCAGTAGATTTAGGAATCTTCTCCTTACACTTAGCAGGGGTATCTTCAATTTTAGGAGCCGTTAATTTTATTACTACCGTAATTAAC
>SMR-12  
TACTCTTGTCGATAAGAACTCTCAAAGAAAATCACGCTGTTATCCCTAAAGTAACTTATACTTTTAATCCACAAAGAAGGATCACACACTAATTATAATTATTAAATTAAACAGACAGTTACACATTATATCTACATCTCCCCAACGAAATATAAACCTAATAAAGCTACTTTTCACTCAAATTGTAAGCCAAATTAAACTTATATAAAGTTTTATAGGGTCTTATCGTCCCACTAAATAATTTGAGCCTTTTCACTCAAAAGTTAAATTCAAATTACGTAAAGGAGACAGCTCATCCCTCGTCCAACCTTTCATTCAAGCCTTCAATTAAAAGACTACTGACTATGCTACCTTCGCACGGTCAAATTACCGCGGCCCTTTAAATCAATCAGTGGGCAGGCTAGACTTTATAACTTATACATGATTGGAAACGATCAGATCTATAATGTTATTGTTACCGCCCACGCTTTCGTAATAATTTTCTTTATAGTAATACCTATTATAATTGGAGGCTTCGGTAATTGATTAGTTCCTCTGATATTAGGAGCGCCAGATATAGCATTCCCACGAATAAATAACATAAGATTTTGACTTCTACCCCCATCACTTACCTTATTATTATCAAGAGGAATAGTAGAAAGAGGAGTAGGCACAGGATGAACTGTCTACCCCCCACTAGCTGCAGGAACTGCCCACGCAGGAGCCTCAGTAGATTTAGGAATCTTCTCCTTACACTTAGCAGGGGTATCTTCAATTTTAGGAGCCGTTAATTTTATTACTACCGTAATTAAC
>SMR-13  
TACTCTTGTCGATAAGAACTCTCAAAGAAAATCACGCTGTTATCCCTAAAGTAACTTATACTTTTAATCCACAAAGAAGGATCACACACTAATTATAATTATTAAATTAAACAGACAGTTACACATTATATCTACATCTCCCCAACGAAATATAAACCTAATAAAGCTACTTTTCACTCAAATTGTAAGCCAAATTAAACTTATATAAAGTTTTATAGGGTCTTATCGTCCCACTAAATAATTTGAGCCTTTTCACTCAAAAGTTAAATTCAAATTACGTAAAGGAGACAGCTCATCCCTCGTCCAACCTTTCATTCAAGCCTTCAATTAAAAGACTACTGACTATGCTACCTTCGCACGGTCAAATTACCGCGGCCCTTTAAATCAATCAGTGGGCAGGCTAGACTTTATAACTTATACATGATTGGAAACGATCAGATCTATAATGTTATTGTTACCGCCCACGCTTTCGTAATAATTTTCTTTATAGTAATACCTATTATAATTGGAGGCTTCGGTAATTGATTAGTTCCTCTGATATTAGGAGCGCCAGATATAGCATTCCCACGAATAAATAACATAAGATTTTGACTTCTACCCCCATCACTTACCTTATTATTATCAAGAGGAATAGTAGAAAGAGGAGTAGGCACAGGATGAACTGTCTACCCCCCACTAGCTGCAGGAACTGCCCACGCAGGAGCCTCAGTAGATTTAGGAATCTTCTCCTTACACTTAGCAGGGGTATCTTCAATTTTAGGAGCCGTTAATTTTATTACTACCGTAATTAAC
>SMR-14  
TACTCTTGTCGATAAGAACTCTCAAAGAAAATCACGCTGTTATCCCTAAAGTAACTTATACTTTTAATCCACAAAGAAGGATCACACACTAATTATAATTATTAAATTAAACAGACAGTTACACATTATATCTACATCTCCCCAACGAAATATAAACCTAATAAAGCTACTTTTCACTCAAATTGTAAGCCAAATTAAACTTATATAAAGTTTTATAGGGTCTTATCGTCCCACTAAATAATTTGAGCCTTTTCACTCAAAAGTTAAATTCAAATTACGTAAAGGAGACAGCTCATCCCTCGTCCAACCTTTCATTCAAGCCTTCAATTAAAAGACTACTGACTATGCTACCTTCGCACGGTCAAATTACCGCGGCCCTTTAAATCAATCAGTGGGCAGGCTAGACTTTATAACTTATACATGATTGGAAACGATCAGATCTATAATGTTATTGTTACCGCCCACGCTTTCGTAATAATTTTCTTTATAGTAATACCTATTATAATTGGAGGCTTCGGTAATTGATTAGTTCCTCTGATATTAGGAGCGCCAGATATAGCATTCCCACGAATAAATAACATAAGATTTTGACTTCTACCCCCATCACTTACCTTATTATTATCAAGAGGAATAGTAGAAAGAGGAGTAGGCACAGGATGAACTGTCTACCCCCCACTAGCTGCAGGAACTGCCCACGCAGGAGCCTCAGTAGATTTAGGAATCTTCTCCTTACACTTAGCAGGGGTATCTTCAATTTTAGGAGCCGTTAATTTTATTACTACCGTAATTAAC
>SMR-15  
TACTCTTGTCGATAAGAACTCTCAAAGAAAATCACGCTGTTATCCCTAAAGTAACTTATACTTTTAATCCACAAAGAAGGATCACACACTAATTATAATTATTAAATTAAACAGACAGTTACACATTATATCTACATCTCCCCAACGAAATATAAACCTAATAAAGCTACTTTTCACTCAAATTGTAAGCCAAATTAAACTTATATAAAGTTTTATAGGGTCTTATCGTCCCACTAAATAATTTGAGCCTTTTCACTCAAAAGTTAAATTCAAATTACGTAAAGGAGACAGCTCATCCCTCGTCCAACCTTTCATTCAAGCCTTCAATTAAAAGACTACTGACTATGCTACCTTCGCACGGTCAAATTACCGCGGCCCTTTAAATCAATCAGTGGGCAGGCTAGACTTTATAACTTATACATGATTGGAAACGATCAGATCTATAATGTTATTGTTACCGCCAACGCTTTCGTAATAATTTTCTTTATAGTAATACCTATTATAATTGGAGGCTTCGGTAATTGATTAGTTCCTCTGATATTAGGAGCGCCAGATATAGCATTCCCACGAATAAATAACATAAGATTTTGACTTCTACCCCCATCACTTACCTTATTATTATCAAGAGGAATAGTAGAAAGAGGAGTAGGCACAGGATGAACTGTCTACCCCCCACTAGCTGCAGGAACTGCCCACGCAGGAGCCTCAGTAGATTTAGGAATCTTCTCCTTACACTTAGCAGGGGTATCTTCAATTTTAGGAGCCGTTAATTTTATTACTACCGTAATTAAC
>SMR-16  
TACTCTTGTCGATAAGAACTCTCAAAGAAAATCACGCTGTTATCCCTAAAGTAACTTATACTTTTAATCCACAAAGAAGGATCACACACTAATTATAATTATTAAATTAAACAGACAGTTACACATTATATCTACATCTCCCCAACGAAATATAAACCTAATAAAGCTACTTTTCACTCAAATTGTAAGCCAAATTAAACTTATATAAAGTTTTATAGGGTCTTATCGTCCCACTAAATAATTTGAGCCTTTTCACTCAAAAGTTAAATTCAAATTACGTAAAGGAGACAGCTCATCCCTCGTCCAACCTTTCATTCAAGCCTTCAATTAAAAGACTACTGACTATGCTACCTTCGCACGGTCAAATTACCGCGGCCAATTAAATCAATCAGTAGGCTGGCTAGACTTTATAACTTATACATGATTGGAAACGATCAGATCTATAATGTTATTGTTACCGCCCACGCTTTCGTAATAATTTTCTTTATAGTAATACCTATTATAATTGGAGGCTTCGGTAATTGATTAGTTCCTCTGATATTAGGAGCGCCAGATATAGCATTCCCACGAATAAATAACATAAGATTTTGACTTCTACCCCCATCACTTACCTTATTATTATCAAGAGGAATAGTAGAAAGAGGAGTAGGCACAGGATGAACTGTCTACCCCCCACTAGCTGCAGGAACTGCCCACGCAGGAGCCTCAGTAGATTTAGGAATCTTCTCCTTACACTTAGCAGGGGTATCTTCAATTTTAGGAGCCGTTAATTTTATTACTACCGTAATTAAC
>SMR-17  
TACTCTTGTCGATAAGAACTCTCAAAGAAAATCACGCTGTTATCCCTAAAGTAACTTATACTTTTAATCCACAAAGAAGGATCACACACTAATTATAATTATTAAATTAAACAGACAGTTACACATTATATCTACATCTCCCCAACGAAATATAAACCTAATAAAGCTACTTTTCACTCAAATTGTAAGCCAAATTAAACTTATATAAAGTTTTATAGGGTCTTATCGTCCCACTAAATAATTTGAGCCTTTTCACTCAAAAGTTAAATTCAAATTACGTAAAGGAGACAGCTCATCCCTCGTCCAACCTTTCATTCAAGCCTTCAATTAAAAGACTACTGACTATGCTACCTTCGCACGGTCAAATTACCGCGGCCAATTAAATCAATCTGTACGCTGGCTAGACTTTATAACTTATACATGATTGGAAACGATCAGATCTATAATGTTATTGTTACCGCCAACGCTTTCGTAATAATTTTCTTTATAGTAATACCTATTATAATTGGAGGCTTCGGTAATTGATTAGTTCCTCTGATATTAGGAGCGCCAGATATAGCATTCCCACGAATAAATAACATAAGATTTTGACTTCTACCCCCATCACTTACCTTATTATTATCAAGAGGAATAGTAGAAAGAGGAGTAGGCACAGGATGAACTGTCTACCCCCCACTAGCTGCAGGAACTGCCCACGCAGGAGCCTCAGTAGATTTAGGAATCTTCTCCTTACACTTAGCAGGGGTATCTTCAATTTTAGGAGCCGTTAATTTTATTACTACCGTAATTAAC
>SMR-18  
TACTCTTGTCGATAAGAACTCTCAAAGAAAATCACGCTGTTATCCCTAAAGTAACTTATACTTTTAATCCACAAAGAAGGATCACACACTAATTATAATTATTAAATTAAACAGACAGTTACACATTATATCTACATCTCCCCAACGAAATATAAACCTAATAAAGCTACTTTTCACTCAAATTGTAAGCCAAATTAAACTTATATAAAGTTTTATAGGGTCTTATCGTCCCACTAAATAATTTGAGCCTTTTCACTCAAAAGTTAAATTCAAATTACGTAAAGGAGACAGCTCATCCCTCGTCCAACCTTTCATTCAAGCCTTCAATTAAAAGACTACTGACTATGCTACCTTCGCACGGTCAAATTACCGCGGCCCTTTAAATCAATCAGTGGCCAGGCTAGACTTTATAACTTATACATGATTGGAAACGATCAGATCTATAATGTTATTGTTACCGCCAACGCTTTCGTAATAATTTTCTTTATAGTAATACCTATTATAATTGGAGGCTTCGGTAATTGATTAGTTCCTCTGATATTAGGAGCGCCAGATATAGCATTCCCACGAATAAATAACATAAGATTTTGACTTCTACCCCCATCACTTACCTTATTATTATCAAGAGGAATAGTAGAAAGAGGAGTAGGCACAGGATGAACTGTCTACCCCCCACTAGCTGCAGGAACTGCCCACGCAGGAGCCTCAGTAGATTTAGGAATCTTCTCCTTACACTTAGCAGGGGTATCTTCAATTTTAGGAGCCGTTAATTTTATTACTACCGTAATTAAC
>SMR-19  
TACTCTTGTCGATAAGAACTCTCAAAGAAAATCACGCTGTTATCCCTAAAGTAACTTATACTTTTAATCCACAAAGAAGGATCACACACTAATTATAATTATTAAATTAAACAGACAGTTACACATTATATCTACATCTCCCCAACGAAATATAAACCTAATAAAGCTACTTTTCACTCAAATTGTAAGCCAAATTAAACTTATATAAAGTTTTATAGGGTCTTATCGTCCCACTAAATAATTTGAGCCTTTTCACTCAAAAGTTAAATTCAAATTACGTAAAGGAGACAGCTCATCCCTCGTCCAACCTTTCATTCAAGCCTTCAATTAAAAGACTACTGACTATGCTACCTTCGCACGGTCAAATTACCGCGGCCCTTTAAATCAATCAGTGGGCAGGCTAGACTTTATAACTTATACATGATTGGAAACGATCAGATCTATAATGTTATTGTTACCGCCAACGCTTTCGTAATAATTTTCTTTATAGTAATACCTATTATAATTGGAGGCTTCGGTAATTGATTAGTTCCTCTGATATTAGGAGCGCCAGATATAGCATTCCCACGAATAAATAACATAAGATTTTGACTTCTACCCCCATCACTTACCTTATTATTATCAAGAGGAATAGTAGAAAGAGGAGTAGGCACAGGATGAACTGTCTACCCCCCACTAGCTGCAGGAACTGCCCACGCAGGAGCCTCAGTAGATTTAGGAATCTTCTCCTTACACTTAGCAGGGGTATCTTCAATTTTAGGAGCCGTTAATTTTATTACTACCGTAATTAAC
>SMR-20  
TACTCTTGTCGATAAGAACTCTCAAAGAAAATCACGCTGTTATCCCTAAAGTAACTTATACTTTTAATCCACAAAGAAGGATCACACACTAATTATAATTATTAAATTAAACAGACAGTTACACATTATATCTACATCTCCCCAACGAAATATAAACCTAATAAAGCTACTTTTCACTCAAATTGTAAGCCAAATTAAACTTATATAAAGTTTTATAGGGTCTTATCGTCCCACTAAATAATTTGAGCCTTTTCACTCAAAAGTTAAATTCAAATTACGTAAAGGAGACAGCTCATCCCTCGTCCAACCTTTCATTCAAGCCTTCAATTAAAAGACTACTGACTATGCTACCTTCGCACGGTCAAATTACCGCGGCCCTTTAAATCAATCAGTGGGCAGGCTAGACTTTATAACTTATACATGATTGGAAACGATCAGATCTATAATGTTATTGTTACCGCCAACGCTTTCGTAATAATTTTCTTTATAGTAATACCTATTATAATTGGAGGCTTCGGTAATTGATTAGTTCCTCTGATATTAGGAGCGCCAGATATAGCATTCCCACGAATAAATAACATAAGATTTTGACTTCTACCCCCATCACTTACCTTATTATTATCAAGAGGAATAGTAGAAAGAGGAGTAGGCACAGGATGAACTGTCTACCCCCCACTAGCTGCAGGAACTGCCCACGCAGGAGCCTCAGTAGATTTAGGAATCTTCTCCTTACACTTAGCAGGGGTATCTTCAATTTTAGGAGCCGTTAATTTTATTACTACCGTAATTAAC
>SMR-21  
TACTCTTGTCGATAAGAACTCTCAAAGAAAATCACGCTGTTATCCCTAAAGTAACTTATACTTTTAATCCACAAAGAAGGATCACACACTAATTATAATTATTAAATTAAACAGACAGTTACACATTATATCTACATCTCCCCAACGAAATATAAACCTAATAAAGCTACTTTTCACTCAAATTGTAAGCCAAATTAAACTTATATAAAGTTTTATAGGGTCTTATCGTCCCACTAAATAATTTGAGCCTTTTCACTCAAAAGTTAAATTCAAATTACGTAAAGGAGACAGCTCATCCCTCGTCCAACCTTTCATTCAAGCCTTCAATTAAAAGACTACTGACTATGCTACCTTCGCACGGTCAAATTACCGCGGCCCTTTAAATCAATCAGTGGGCAGGCTAGACTTTATAACTTATACATGATTGGAAACGATCAGATCTATAATGTTATTGTTACCGCCCACGCTTTCGTAATAATTTTCTTTATAGTAATACCTATTATAATTGGAGGCTTCGGTAATTGATTAGTTCCTCTGATATTAGGAGCGCCAGATATAGCATTCCCACGAATAAATAACATAAGATTTTGACTTCTACCCCCATCACTTACCTTATTATTATCAAGAGGAATAGTAGAAAGAGGAGTAGGCACAGGATGAACTGTCTACCCCCCACTAGCTGCAGGAACTGCCCACGCAGGAGCCTCAGTAGATTTAGGAATCTTCTCCTTACACTTAGCAGGGGTATCTTCAATTTTAGGAGCCGTTAATTTTATTACTACCGTAATTAAC
>SMR-22  
TACTCTTGTCGATAAGAACTCTCAAAGAAAATCACGCTGTTATCCCTAAAGTAACTTATACTTTTAATCCACAAAGAAGGATCACACACTAATTATAATTATTAAATTAAACAGACAGTTACACATTATATCTACATCTCCCCAACGAAATATAAACCTAATAAAGCTACTTTTCACTCAAATTGTAAGCCAAATTAAACTTATATAAAGTTTTATAGGGTCTTATCGTCCCACTAAATAATTTGAGCCTTTTCACTCAAAAGTTAAATTCAAATTACGTAAAGGAGACAGCTCATCCCTCGTCCAACCTTTCATTCAAGCCTTCAATTAAAAGACTACTGACTATGCTACCTTCGCACGGTCAAATTACCGCGGCCCTTTAAATCAATCAGTGGGCAGGCTAGACTTTATAACTTATACATGATTGGAAACGATCAGATCTATAATGTTATTGTTACCGCCCACGCTTTCGTAATAATTTTCTTTATAGTAATACCTATTATAATTGGAGGCTTCGGTAATTGATTAGTTCCTCTGATATTAGGAGCGCCAGATATAGCATTCCCACGAATAAATAACATAAGATTTTGACTTCTACCCCCATCACTTACCTTATTATTATCAAGAGGAATAGTAGAAAGAGGAGTAGGCACAGGATGAACTGTCTACCCCCCACTAGCTGCAGGAACTGCCCACGCAGGAGCCTCAGTAGATTTAGGAATCTTCTCCTTACACTTAGCAGGGGTATCTTCAATTTTAGGAGCCGTTAATTTTATTACTACCGTAATTAAC
>SMR-23 
TACTCTTGTCGATAAGAACTCTCAAAGAAAATCACGCTGTTATCCCTAAAGTAACTTATACTTTTAATCCACAAAGAAGGATCACACACTAATTATAATTATTAAATTAAACAGACAGTTACACATTATATCTACATCTCCCCAACGAAATATAAACCTAATAAAGCTACTTTTCACTCAAATTGTAAGCCAAATTAAACTTATATAAAGTTTTATAGGGTCTTATCGTCCCACTAAATAATTTGAGCCTTTTCACTCAAAAGTTAAATTCAAATTACGTAAAGGAGACAGCTCATCCCTCGTCCAACCTTTCATTCAAGCCTTCAATTAAAAGACTACTGACTATGCTACCTTCGCACGGTCAAATTACCGCGGCCCTTTAAATCAATCAGTGGGCAGGCTAGACTTTATAACTTATACATGATTGGAAACGATCAGATCTATAATGTTATTGTTACCGCCCACGCTTTCGTAATAATTTTCTTTATAGTAATACCTATTATAATTGGAGGCTTCGGTAATTGATTAGTTCCTCTGATATTAGGAGCGCCAGATATAGCATTCCCACGAATAAATAACATAAGATTTTGACTTCTACCCCCATCACTTACCTTATTATTATCAAGAGGAATAGTAGAAAGAGGAGTAGGCACAGGATGAACTGTCTACCCCCCACTAGCTGCAGGAACTGCCCACGCAGGAGCCTCAGTAGATTTAGGAATCTTCTCCTTACACTTAGCAGGGGTATCTTCAATTTTAGGAGCCGTTAATTTTATTACTACCGTAATTAAC
>SMR-24 
TACTCTTGTCGATAAGAACTCTCAAAGAAAATCACGCTGTTATCCCTAAAGTAACTTATACTTTTAATCCACAAAGAAGGATCACACACTAATTATAATTATTAAATTAAACAGACAGTTACACATTATATCTACATCTCCCCAACGAAATATAAACCTAATAAAGCTACTTTTCACTCAAATTGTAAGCCAAATTAAACTTATATAAAGTTTTATAGGGTCTTATCGTCCCACTAAATAATTTGAGCCTTTTCACTCAAAAGTTAAATTCAAATTACGTAAAGGAGACAGCTCATCCCTCGTCCAACCTTTCATTCAAGCCTTCAATTAAAAGACTACTGACTATGCTACCTTCGCACGGTCAAATTACCGCGGCCCTTTAAATCAATCAGTGGGCAGGCTAGACTTTATAACTTATACATGATTGGAAACGATCAGATCTATAATGTTATTGTTACCGCCAACGCTTTCGTAATAATTTTCTTTATAGTAATACCTATTATAATTGGAGGCTTCGGTAATTGATTAGTTCCTCTGATATTAGGAGCGCCAGATATAGCATTCCCACGAATAAATAACATAAGATTTTGACTTCTACCCCCATCACTTACCTTATTATTATCAAGAGGAATAGTAGAAAGAGGAGTAGGCACAGGATGAACTGTCTACCCCCCACTAGCTGCAGGAACTGCCCACGCAGGAGCCTCAGTAGATTTAGGAATCTTCTCCTTACACTTAGCAGGGGTATCTTCAATTTTAGGAGCCGTTAATTTTATTACTACCGTAATTAAC
>SMR-25  
TACTCTTGTCGATAAGAACTCTCAAAGAAAATCACGCTGTTATCCCTAAAGTAACTTATACTTTTAATCCACAAAGAAGGATCACACACTAATTATAATTATTAAATTAAACAGACAGTTACACATTATATCTACATCTCCCCAACGAAATATAAACCTAATAAAGCTACTTTTCACTCAAATTGTAAGCCAAATTAAACTTATATAAAGTTTTATAGGGTCTTATCGTCCCACTAAATAATTTGAGCCTTTTCACTCAAAAGTTAAATTCAAATTACGTAAAGGAGACAGCTCATCCCTCGTCCAACCTTTCATTCAAGCCTTCAATTAAAAGACTACTGACTATGCTACCTTCGCACGGTCAAATTACCGCGGCCCTTTAAATCAATCAGTGGGCAGGCTAGACTTTATAACTTATACATGATTGGAAACGATCAGATCTATAATGTTATTGTTACCGCCAACGCTTTCGTAATAATTTTCTTTATAGTAATACCTATTATAATTGGAGGCTTCGGTAATTGATTAGTTCCTCTGATATTAGGAGCGCCAGATATAGCATTCCCACGAATAAATAACATAAGATTTTGACTTCTACCCCCATCACTTACCTTATTATTATCAAGAGGAATAGTAGAAAGAGGAGTAGGCACAGGATGAACTGTCTACCCCCCACTAGCTGCAGGAACTGCCCACGCAGGAGCCTCAGTAGATTTAGGAATCTTCTCCTTACACTTAGCAGGGGTATCTTCAATTTTAGGAGCCGTTAATTTTATTACTACCGTAATTAAC
>SMR-26 
TACTCTTGTCGATAAGAACTCTCAAAGAAAATCACGCTGTTATCCCTAAAGTAACTTATACTTTTAATCCACAAAGAAGGATCACACACTAATTATAATTATTAAATTAAACAGACAGTTACACATTATATCTACATCTCCCCAACGAAATATAAACCTAATAAAGCTACTTTTCACTCAAATTGTAAGCCAAATTAAACTTATATAAAGTTTTATAGGGTCTTATCGTCCCACTAAATAATTTGAGCCTTTTCACTCAAAAGTTAAATTCAAATTACGTAAAGGAGACAGCTCATCCCTCGTCCAACCTTTCATTCAAGCCTTCAATTAAAAGACTACTGACTATGCTACCTTCGCACGGTCAAATTACCGCGGCCCTTTAAATCAATCAGTGGGCAGGCTAGACTTTATAACTTATACATGATTGGAAACGATCAGATCTATAATGTTATTGTTACCGCCCACGCTTTCGTAATAATTTTCTTTATAGTAATACCTATTATAATTGGAGGCTTCGGTAATTGATTAGTTCCTCTGATATTAGGAGCGCCAGATATAGCATTCCCACGAATAAATAACATAAGATTTTGACTTCTACCCCCATCACTTACCTTATTATTATCAAGAGGAATAGTAGAAAGAGGAGTAGGCACAGGATGAACTGTCTACCCCCCACTAGCTGCAGGAACTGCCCACGCAGGAGCCTCAGTAGATTTAGGAATCTTCTCCTTACACTTAGCAGGGGTATCTTCAATTTTAGGAGCCGTTAATTTTATTACTACCGTAATTAAC
>MTR-01  
TACTCTTGTCGATAAGAACTCTCAAAGAAAATCACGCTGTTATCCCTAAAGTAACTTATACTTTTAATCCACAAAGAAGGATCACACACTAATTATAATTATTAAATTAAATAGACAGTTACACATTATATCTACATCTCCCCAACGAAATATAAGCCTAATAAAGCTACTTTTCACTCAAATTGTAAGCCAAATTAAACTTATATAAAGTTTTATAGGGTCTTATCGTCCCACTAAATAATTTGAGCCTTTTCACTCAAAAGTTAAATTCAAATTACATAAAGGAGACAGCTCATCCCTCGTCCAACCTTTCATTCAAGCCTTCAATTAAAAGACTACTGACTATGCTACCTTCGCACGGTCAAATTACCGCGGCCCTTTAAATCAATCAGTGGGCAGGCTAGACTTTATAACTTATACATGATTGGAAACGATCATATCTATAATGTTATTGGTACCGCCAACGCTTTCGTAATAATTTTCTTTATAGTAATACCTATTATAATTGGAGGCTTCGGTAATTGATTAGTTCCTCTGATATTAGGAGCGCCAGATATAGCATTCCCACGAATAAATAACATAAGATTTTGACTTCTACCCCCATCACTTACCTTATTATTATCAAGAGGAATAGTAGAAAGAGGAGTAGGCACAGGATGAACTGTCTACCCCCCACTAGCTGCAGGAACTGCCCACGCAGGAGCCTCAGTAGATTTAGGAATCTTCTCCTTACACTTAGCAGGGGTATCTTCAATTTTAGGAGCCGTTAATTTTATTACTACCGTAATTAAC
>MTR-02  
TACTCTTGTCGATAAGAACTCTCAAAGAAAATCACGCTGTTATCCCTAAAGTAACTTATACTTTTAATCCACAAAGAAGGATCACACACTAATTATAATTATTAAATTAAATAGACAGTTACACATTATATCTACATCTCCCCAACGAAATATAAGCCTAATAAAGCTACTTTTCACTCAAATTGTAAGCCAAATTAAACTTATATAAAGTTTTATAGGGTCTTATCGTCCCACTAAATAATTTGAGCCTTTTCACTCAAAAGTTAAATTCAAATTACATAAAGGAGACAGCTCATCCCTCGTCCAACCTTTCATTCAAGCCTTCAATTAAAAGACTACTGACTATGCTACCTTCGCACGGTCAAATTAGCGCGGCCCTTTAAATCAATCAGTGGGCAGGCTAGACTTTATAACTTATACATGATTGGAAACGATCATATCTATAATGTTATTGTTACCGCCAACGCTTTCGTAATAATTTTCTTTATAGTAATACCTATTATAATTGGAGGCTTCGGTAATTGATTGGTTCCTCTAATATTAGGAGCGCCAGACATAGCATTCCCACGAATAAATAACATAAGATTTTGACTTCTACCTCCATCACTTACCTTGTTACTGTCAAGAGGAATAGTAGAAAGAGGAGTAGGCACAGGATGAACTGTCTACCCCCCACTAGCTGCAGGAACTGCCCACGCAGGAGCCTCAGTAGACTTAGGAATCTTCTCCTTACACTTAGCAGGGGTATCTTCAATCTTAGGAGCCGTTAATTTTATTACTACCGTAATTAAC
>MTR-03  
TACTCTTGTCGATAAGAACTCTCAAAGAAAATCACGCTGTTATCCCTAAAGTAACTTATACTTTTAATCCACAAAGAAGGATCACACACTAATTATAATTATTAAATTAAATAGACAGTTACACATTATATCTACATCTCCCCAACGAAATATAAGCCTAATAAAGCTACTTTTCACTCAAATTGTAAGCCAAATTAAACTTATATAAAGTTTTATAGGGTCTTATCGTCCCACTAAATAATTTGAGCCTTTTCACTCAAAAGTTAAATTCAAATTACATAAAGGAGACAGCTCATCCCTCGTCCAACCTTTCATTCAAGCCTTCAATTAAAAGACTACTGACTATGCTACCTTCGCACGGTCAAATTACCGCGGCCCTTTAAATCAATCAGTGGGCAGGCTAGACTTTATAACTTATACATGATTGGAAACGATCAGATCTATAATGTTATTGTTACCGCCAACGCTTTCGTAATAATTTTCTTTATAGTAATACCTATTATAATTGGAGGCTTCGGTAATTGATTGGTTCCTCTAATATTAGGAGCGCCAGACATAGCATTCCCACGAATAAATAACATAAGATTTTGACTTCTACCTCCATCACTTACCTTGTTACTGTCAAGAGGAATAGTAGAAAGAGGAGTAGGCACAGGATGAACTGTCTACCCCCCACTAGCTGCAGGAACTGCCCACGCAGGAGCCTCAGTAGACTTAGGAATCTTCTCCTTACACTTAGCAGGGGTATCTTCAATCTTAGGAGCCGTTAATTTTATTACTACCGTAATTAAC
>MTR-04
TACTCTTGTCGATAAGAACTCTCAAAGAAAATCACGCTGTTATCCCTAAGGTAACTTATACTTTTAATCCACAAAGAAGGAGCACACACTAATTATAATTATTAAATTAAATAGACAGTTATACATTATATCTACATCTCCCCAACGAAATATAAGCCTAATAAAGCTACTTTTCACTCAAATTGTAAGCCAAATCAAACTTATATAAAGTTTTATAGGGTCTTATCGTCCCACTAAATAATTTGAGCCTTTTCACTCAAAAGTTAAATTCAAATTACATAAAGGAGACAGCTCATCCCTCGTCCAACCTTTCATTCAAGCCTTCAATTAAAAGACTACTGACTATGCTACCTTCGCACGGTCAAATTACCGCGGCCCTTTAAATCAATCAGTGGGCAGGCTAGACTTTATAACTTATACATGATTGGAAATGATCAGATCTATAATGTTATTGTTACCGCCAACGCTTTCGTAATAATTTTCTTTATAGTAATACCTATTATAATTGGAGGCTTCGGTAATTGATTGGTTCCTCTAATATTAGGAGCGCCAGACATAGCATTCCCACGAATAAATAACATAAGATTTTGACTTCTACCTCCATCACTTACCTTGTTACTATCAAGAGGAATAGTAGAAAGAGGAGTAGGCACAGGATGAACTGTCTACCCCCCACTAGCTGCAGGAACTGCCCACGCAGGAGCCTCAGTAGACTTAGGAATCTTCTCCTTACACTTAGCAGGGGTATCTTCAATCTTAGGAGCCGTTAATTTTATTACTACCGTAATTAAC
>MTR-05 
TACTCTTGTCGATAAGAACTCTCAAAGAAAATCACGCTGTTATCCCTAAAGTAACTTATACTTTTAATCCACAAAGAAGGATCACACACTAATTATAATTATTAAATTAAATAGACAGTTACACATTATATCTACATCTCCCCAACGAAATATAAGCCTAATAAAGCTACTTTTCACTCAAATTGTAAGCCAAATTAAACTTATATAAAGTTTTATAGGGTCTTATCGTCCCACTAAATAATTTGAGCCTTTTCACTCAAAAGTTAAATTCAAATTACATAAAGGAGACAGCTCATCCCTCGTCCAACCTTTCATTCAAGCCTTCAATTAAAAGACTACTGACTATGCTACCTTCGCACGGTCAAATTACCGCGGCCCTTTAAATCAATCAGTGGGCAGGCTAGACTTTATAACTTATACATGATTGGAAACGATCAGATCTATAATGTTATTGTTACCGCCAACGCTTTCGTAATAATTTTCTTTATAGTAATACCTATTATAATTGGAGGCTTCGGTAATTGATTAGTTCCTCTGATATTAGGAGCGCCAGATATAGCATTCCCACGAATAAATAACATAAGATTTTGACTTCTACCCCCATCACTTACCTTATTATTATCAAGAGGAATAGTAGAAAGAGGAGTAGGCACAGGATGAACTGTCTACCCCCCACTAGCTGCAGGAACTGCCCACGCAGGAGCCTCAGTAGATTTAGGAATCTTCTCCTTACACTTAGCAGGGGTATCTTCAATTTTAGGAGCCGTTAATTTTATTACTACCGTAATTAAC
>MTR-06 
TACTCTTGTCGATAAGAACTCTCAAAGAAAATCACGCTGTTATCCCTAAAGTAACTTATACTTTTAATCCACAAAGAAGGATCACACACTAATTATAATTATTAAATTAAATAGACAGTTACACATTATATCTACATCTCCCCAACGAAATATAAGCCTAATAAAGCTACTTTTCACTCAAATTGTAAGCCAAATTAAACTTATATAAAGTTTTATAGGGTCTTATCGTCCCACTAGATAATTTGAGCCTTTTCACTCAAAAGTTAAATTCAAATTACATAAAGGAGACAGCTCATCCCTCGTCCAACCTTTCATTCAAGCCTTCAATTAAAAGACTACTGACTATGCTACCTTCGCACGGTCAAATTACCGCGGCCCTTTAAATCAATCAGTGGGCAGGCTAGACTTTATAACTTATACATGATTGGAAATGATCAGATCTATAATGTTATTGTTACCGCCAACGCTTTCGTAATAATTTTCTTTATAGTAATACCTATTATAATTGGAGGCTTCGGTAATTGATTGGTTCCTCTAATATTAGGAGCGCCAGACATAGCATTCCCACGAATAAATAACATAAGATTTTGACTTCTACCTCCATCACTTACCTTGTTACTATCAAGAGGAATAGTAGAAAGAGGAGTAGGCACAGGATGAACTGTCTACCCCCCACTAGCTGCAGGAACTGCCCACGCAGGAGCCTCAGTAGACTTAGGAATCTTCTCCTTACACTTAGCAGGGGTATCTTCAATCTTAGGAGCCGTTAATTTTATTACTACCGTAATTAAC
>MTR-07 
TACTCTTGTCGATAAGAACTCTCAAAGAAAATCACGCTGTTATCCCTAAAGTAACTTATACTTTTAATCCACAAAGAAGGATCACACACTAATTATAATTATTAAATTAAATAGACAGTTATACATTATATCTACATCTCCCCAACGAAATATAAGCCTAATAAAGCTACTTTTCACTCAAATTGTAAGCCAAATCAAACTTATATAAAGTTTTATAGGGTCTTATCGTCCCACTAAATAATTTGAGCCTTTTCACTCAAAAGTTAAATTCAAATTACATAAAGGAGACAGCTCATCCCTCGTCCAACCTTTCATTCAAGCCTTCAATTAAAAGACTACTGACTATGCTACCTTCGCACGGTCAAATTACCGCGGCCCTTTAAATCAATCAGTGGGCAGGCTAGACTTTATAACTTATACATGATTGGAAATGATCAGATCTATAATGTTATTGTTACCGCCAACGCTTTCGTAATAATTTTCTTTATAGTAATACCTATTATAATTGGAGGCTTCGGTAATTGATTGGTTCCTCTAATATTAGGAGCGCCAGATATAGCATTCCCACGAATAAATAACATAAGATTTTGACTTCTACCTCCATCACTTACCTTGTTACTATCAAGAGGAATAGTAGAAAGAGGAGTAGGCACAGGATGAACTGTCTACCCCCCACTAGCTGCAGGAACTGCCCACGCAGGAGCCTCAGTAGACTTAGGAATCTTCTCCTTACACTTAGCAGGGGTATCTTCAATCCTAGGAGCCGTTAATTTTATTACTACCGTAATTAAC
>MTR-08 
TACTCTTGTCGATAAGAACTCTCAAAGAAAATCACGCTGTTATCCCTAAGGTAACTTATACTTTTAATCCACAAAGAAGGAGCACACACTAATTATAATTATTAAATTAAATAGACAGTTATACATTATATCTACATCTCCCCAACGAAATATAAGCCTAATAAAGCTACTTTTCACTCAAATTGTAAGCCAAATCAAACTTATATAAAGTTTTATAGGGTCTTATCGTCCCACTAAATAATTTGAGCCTTTTCACTCAAAAGTTAAATTCAAATTACATAAAGGAGACAGCTCATCCCTCGTCCAACCTTTCATTCAAGCCTTCAATTAAAAGACTACTGACTATGCTACCTTCGCACGGTCAAATTACCGCGGCCCTTTAAATCAATCAGTGGGCAGGCTAGACTTTATAACTTATACATGATTGGAAATGATCAGATCTATAATGTTATTGTTACCGCCAACGCTTTCGTAATAATTTTCTTTATAGTAATACCTATTATAATTGGAGGCTTCGGTAATTGATTGGTTCCTCTAATATTAGGAGCGCCAGACATAGCATTCCCACGAATAAATAACATAAGATTTTGACTTCTACCTCCATCACTTACCTTGTTACTATCAAGAGGAATAGTAGAAAGAGGAGTAGGCACAGGATGAACTGTCTACCCCCCACTAGCTGCAGGAACTGCCCACGCAGGAGCCTCAGTAGACTTAGGAATCTTCTCCTTACACTTAGCAGGGGTATCTTCAATCTTAGGAGCCGTTAATTTTATTACTACCGTAATTAAC
>MTR-09 
TACTCTTGTTGGGAAGAACTCGCAAAGAAAATCACGCTGTTATCCCTAAAGTAGCTGATACTTTGAGTCCACAAAAAAGGATCACACAATAATTATAATTATTAAATTAAACAGACGGTTACACATTATATCTACCTCTCCCCCACGAAATATAAGCCTAATAAAGCTACTTTTCACTCAAATTGTGAGCCAAATTAAACTTATATAAAGTTTTATAGGGCCTTATCGTCCCACTAAATAATTTGAGCCTTTTCACTCAAAAGTTAAATTCAAATTAGATAAAGGAGACAGCTCATCCCTCGTCCAACCTTTCATTCAAGCCTTCAGTTAAAAGACTACTGACTATGCTACCTTCGCACGGCCAAATTACTGCGGCCCTTTAAATCAATCAGTGGGCAGGCTGGACTTTATAACTAATACATGATTGGAAACGATCAGATCTATAGTGTTATTGGTACCGCCAACGCTTTCGTAATAATTTTCTTTATAGTAATACCTATTATAATTGGAGGCTTCGGTAATTGATTAGTTCCTCTGATATTAGGAGCGCCAGATATAGCATTCCCACGAATAAATAACATAAGATTTTGACTTCTACCCCCATCACTTACCTTATTATTATCAAGAGGAATAGTAGAAAGAGGAGTAGGCACAGGATGAACTGTCTACCCCCCACTAGCTGCAGGAACTGCCCACGCAGGAGCCTCAGTAGATTTAGGAATCTTCTCCTTACACTTAGCAGGGGTATCTTCAATCTTAGGAGCCGTTAATTTTATTACTACCGTAATTAAC
>MTR-10
TACTCTTGTCGATAAGAACTCTCAAAGAAAATCACGCTGTTATCCCTAAAGTAACTTATACTTTTAATCCACAAAGAAGGATCACACACTAATTATAATTATTAAATTAAACAGACAGTTACACATTATATCTACATCTCCCCAACGAAATATAAACCTAATAAAGCTACTTTTCACTCAAATTGTAAGCCAAATTAAACTTATATAAAGTTTTATAGGGTCTTATCGTCCCACTAAATAATTTGAGCCTTTTCACTCAAAAGTTAAATTCAAATTACGTAAAGGAGACAGCTCATCCCTCGTCCAACCTTTCATTCAAGCCTTCAATTAAAAGACTACTGACTATGCTACCTTCGCACGGTCAAATTACCGCGGCCCTTTAAATCAATCAGTGGGCAGGCTAGACTTTATAACTTATACATGATTGGAAACGATCATATCTATAATGTTATTGGTACCGCCAACGCTTTCGTAATAATTTTCTTTATAGTAATACCTATTATAATTGGAGGCTTCGGTAATTGATTGGTTCCTCTAATATTAGGAGCGCCAGACATAGCATTCCCACGAATAAATAACATAAGATTTTGACTTCTACCTCCATCACTTACCTTGTTACTGTCAAGAGGAATAGTAGAAAGAGGAGTAGGCACAGGATGAACTGTCTACCCCCCACTAGCTGCAGGAACTGCCCACGCAGGAGCCTCAGTAGACTTAGGAATCTTCTCCTTACACTTAGCAGGGGTATCTTCAATCTTAGGAGCCGTTAATTTTATTACTACCGTAATTAAC
>MTR-11  
TACTCTTGTCGATAAGAACTCTCAAAGAAAATCACGCTGTTATCCCTAAAGTAACTTATACTTTTAATCCACAAAGAAGGATCACACACTAATTATAATTATTAAATTAAATAGACAGTTACACATTATATCTACATCTCCCCAACGAAATATAAGCCTAATAAAGCTACTTTTCACTCAAATTGTAAGCCAAATTAAACTTATATAAAGTTTTATAGGGTCTTATCGTCCCACTAGATAATTTGAGCCTTTTCACTCAAAAGTTAAATTCAAATTACATAAAGGAGACAGCTCATCCCTCGTCCAACCTTTCATTCAAGCCTTCAATTAAAAGACTACTGACTATGCTACCTTCGCACGGTCAAATTACCGCGGCCCTTTAAATCAATCAGTGGGCAGGCTAGACTTTATAACTTATACATGATTGGAAATGATCAGATCTATAATGTTATTGTTACCGCCAACGCTTTCGTAATAATTTTCTTTATAGTAATACCTATTATAATTGGAGGCTTCGGTAATTGATTGGTTCCTCTAATATTAGGAGCGCCAGACATAGCATTCCCACGAATAAATAACATAAGATTTTGACTTCTACCTCCATCACTTACCTTGTTACTATCAAGAGGAATAGTAGAAAGAGGAGTAGGCACAGGATGAACTGTCTACCCCCCACTAGCTGCAGGAACTGCCCACGCAGGAGCCTCAGTAGACTTAGGAATCTTCTCCTTACACTTAGCAGGGGTATCTTCAATCTTAGGAGCCGTTAATTTTATTACTACCGTAATTAAC
>MTR-12 
TACTCTTGTCGATAAGAACTCTCAAAGAAAATCACGCTGTTATCCCTAAAGTAACTTATACTTTTAATCCACAAAGAAGGATCACACACTAATTATAATTATTAAATTAAACAGACAGTTACACATTATATCTACATCTCCCCAACGAAATATAAACCTAATAAAGCTACTTTTCACTCAAATTGTAAGCCAAATTAAACTTATATAAAGTTTTATAGGGTCTTATCGTCCCACTAAATAATTTGAGCCTTTTCACTCAAAAGTTAAATTCAAATTACGTAAAGGAGACAGCTCATCCCTCGTCCAACCTTTCATTCAAGCCTTCAATTAAAAGACTACTGACTATGCTACCTTCGCACGGTCAAATTACCGCGGCCCTTTAAATCAATCAGTGGGCAGGCTAGACTTTATAACTTATACATGATTGGAAACGATCAGATCTATAATGTTATTGGTACCGCCAACGCTTTCGTAATAATTTTCTTTATAGTAATACCTATTATAATTGGAGGCTTCGGTAATTGATTAGTTCCTCTGATATTAGGAGCGCCAGATATAGCATTCCCACGAATAAATAACATAAGATTTTGACTTCTACCCCCATCACTTACCTTATTATTATCAAGAGGAATAGTAGAAAGAGGAGTAGGCACAGGATGAACTGTCTACCCCCCACTAGCTGCAGGAACTGCCCACGCAGGAGCCTCAGTAGATTTAGGAATCTTCTCCTTACACTTAGCAGGGGTATCTTCAATTTTAGGAGCCGTTAATTTTATTACTACCGTAATTAAC
>MTR-13 
TACTCTTGTCGATAAGAACTCTCAAAGAAAATCACGCTGTTATCCCTAAGGTAACTTATACTTTTAATCCACAAAGAAGGAGCACACACTAATTATAATTATTAAATTAAATAGACAGTTATACATTATATCTACATCTCCCCAACGAAATATAAGCCTAATAAAGCTACTTTTCACTCAAATTGTAAGCCAAATCAAACTTATATAAAGTTTTATAGGGTCTTATCGTCCCACTAAATAATTTGAGCCTTTTCACTCAAAAGTTAAATTCAAATTACATAAAGGAGACAGCTCATCCCTCGTCCAACCTTTCATTCAAGCCTTCAATTAAAAGACTACTGACTATGCTACCTTCGCACGGTCAAATTACCGCGGCCCTTTAAATCAATCAGTGGGCAGGCTAGACTTTATAACTTATACATGATTGGAAATGATCAGATCTATAATGTTATTGTTACCGCCAACGCTTTCGTAATAATTTTCTTTATAGTAATACCTATTATAATTGGAGGCTTCGGTAATTGATTGGTTCCTCTAATATTAGGAGCGCCAGACATAGCATTCCCACGAATAAATAACATAAGATTTTGACTTCTACCTCCATCACTTACCTTGTTACTATCAAGAGGAATAGTAGAAAGAGGAGTAGGCACAGGATGAACTGTCTACCCCCCACTAGCTGCAGGAACTGCCCACGCAGGAGCCTCAGTAGACTTAGGAATCTTCTCCTTACACTTAGCAGGGGTATCTTCAATCTTAGGAGCCGTTAATTTTATTACTACCGTAATTAAC
>MTR-14 
TACTCTTGTGGATAAGAACTCTCAAAGAAAATCACGCTGTTATCCCTAAGGTAACTTATACTTTTAATCCCCAAAGAAGGATCACACAATAATTATAATTATTAAATTAAATAGACAGTTACACACTATATCTACATCTCCCCAACGAAATATAAGCCTAATAAAGCTACTTTTCACTCAAATTGTAAGCCAAATTAAACTTATATAAAGTTTTATAGGGTCTTATCGTCCCACTAAATAATTTGAGCCTTTTCACTCAAAAGTTAAATTCAAATTACATAAAGGAGACAGCTCATCCCTCGTCCAACCTTTCATTCAAGCCTTCAATTAAAAGACTACTGACTATGCTACCTTCGCACGGTCAAATTACCGCGGCCCTTTAAATCAATCAGTGGGCAGGCTAGACTTTATAACATATACATGATTGGAAACGATCATATCTATCATGTTATTGGTACCGCCCACGCTTTCGTAATAATTTTCTTTATAGTAATACCTATTATAATTGGAGGCTTCGGTAATTGATTGGTTCCTCTAATATTAGGAGCGCCAGACATAGCATTCCCACGAATAAATAACATAAGATTTTGACTTCTACCTCCATCACTTACCTTGTTACTGTCAAGAGGAATAGTAGAAAGAGGAGTAGGCACAGGATGAACTGTCTACCCCCCACTAGCTGCAGGAACTGCCCACGCAGGAGCCTCAGTAGACTTAGGAATCTTCTCCTTACACTTAGCAGGGGTATCTTCAATCTTAGGAGCCGTTAATTTTATTACTACCGTAATTAAC
>MTR-15 
TACTCTTGTCGATAAGAACTCTCAAAGAAAATCACGCTGTTATCCCTAAAGTAACTTATACTTTTAATCCACAAAGAAGGATCACACACTAATTATAATTATTAAATTAAATAGACAGTTACACATTATATCTACATCTCCCCAACGAAATATAAGCCTAATAAAGCTACTTTTCACTCAAATTGTAAGCCAAATTAAACTTATATAAAGTTTTATAGGGTCTTATCGTCCCACTAAATAATTTGAGCCTTTTCACTCAAAAGTTAAATTCAAATTACATAAAGGAGACAGCTCATCCCTCGTCCAACCTTTCATTCAAGCCTTCAATTAAAAGACTACTGACTATGCTACCTTCGCACGGTCAAATTACCGCGGCCCTTTAAATCAATCAGTGGGCAGGCTAGACTTTATAACTTATACATGATTGGAAACGATCATATCTATAATGTTATTGTTACCGCCAACGCTTTCGTAATAATTTTCTTTATAGTAATACCTATTATAATTGGAGGCTTCGGTAATTGATTGGTTCCTCTAATATTAGGAGCGCCAGACATAGCATTCCCACGAATAAATAACATAAGATTTTGACTTCTACCTCCATCACTTACCTTGTTACTGTCAAGAGGAATAGTAGAAAGAGGAGTAGGCACAGGATGAACTGTCTACCCCCCACTAGCTGCAGGAACTGCCCACGCAGGAGCCTCAGTAGACTTAGGAATCTTCTCCTTACACTTAGCAGGGGTATCTTCAATCTTAGGAGCCGTTAATTTTATTACTACCGTAATTAAC
>MTR-16  
TACTCTTGTCGATAAGAACTCTCAAAGAAAATCACGCTGTTATCCCTAAAGTAACTTATACTTTTAATCCACAAAGAAGGATCACACACTAATTATAATTATTAAATTAAATAGACAGTTACACACTATATCTACATCTCCCCAACGAAATATAAGCCTAATAAAGCTACTTTTCACTCAAATTGTAAGCCAAATTAAACTTATATAAAGTTTTATAGGGTCTTATCGTCCCACTAAATAATTTGAGCCTTTTCACTCAAAAGTTAAATTCAAATTACATAAAGGAGACAGCTCATCCCTCGTCCAACCTTTCATTCAAGCCTTCAATTAAAAGACTACTGACTATGCTACCTTCGCACGGTCAAATTACCGCGGCCCTTTAAATCAATCAGTGGGCAGGCTAGACTTTATAACTTATACATGATTGGAAATGATCAGATCTATAATGTTATTGTTACCGCCAACGCTTTCGTAATAATTTTCTTTATAGTAATACCTATTATAATTGGAGGCTTCGGTAATTGATTGGTTCCTCTAATATTAGGAGCGCCAGACATAGCATTCCCACGAATAAATAACATAAGATTTTGACTTCTACCTCCATCACTTACCTTGTTACTATCAAGAGGAATAGTAGAAAGAGGAGTAGGCACAGGATGAACTGTCTACCCCCCACTAGCTGCAGGAACTGCTCACGCAGGAGCCTCAGTAGACTTAGGAATCTTCTCCTTACACTTAGCAGGGGTATCTTCAATCTTAGGAGCCGTTAATTTTATTACTACCGTAATTAAC
>MTR-17  
TACTCTTGTCGATAAGAACTCTCAAAGAAAATCACGCTGTTATCCCTAAAGTAACTTATACTTTTAATCCACAAAGAAGGATCACACACTAATTATAATTATTAAATTAAATAGACAGTTACACATTATATCTACATCTCCCCAACGAAATATAAGCCTAATAAAGCTACTTTTCACTCAAATTGTAAGCCAAATTAAACTTATATAAAGTTTTATAGGGTCTTATCGTCCCACTAAATAATTTGAGCCTTTTCACTCAAAAGTTAAATTCAAATTACATAAAGGAGACAGCTCATCCCTCGTCCAACCTTTCATTCAAGCCTTCAATTAAAAGACTACTGACTATGCTACCTTCGCACGGTCAAATTACCGCGGCCCTTTAAATCAATCAGTGGGCAGGCTAGACTTTATAACTTATACATGATTGGAAACGATCAGATCTATAATGTTATTGTTACCGCCAACGCTTTCGTAATAATTTTCTTTATAGTAATACCTATTATAATTGGAGGCTTCGGTAATTGATTGGTTCCTCTAATATTAGGAGCGCCAGACATAGCATTCCCACGAATAAATAACATAAGATTTTGACTTCTACCTCCATCACTTACCTTGTTACTGTCAAGAGGAATAGTAGAAAGAGGAGTAGGCACAGGATGAACTGTCTACCCCCCACTAGCTGCAGGAACTGCCCACGCAGGAGCCTCAGTAGACTTAGGAATCTTCTCCTTACACTTAGCAGGGGTATCTTCAATCTTAGGAGCCGTTAATTTTATTACTACCGTAATTAAC
>MTR-18 
TACTCTTGTCGATAAGAACTCTCAAAGAAAATCACGCTGTTATCCCTAAAGTAACTTATACTTTTAATCCACAAAGAAGGATCACACACTAATTATAATTATTAAATTAAATAGACAGTTACACATTATATCTACATCTCCCCAACGAAATATAAGCCTAATAAAGCTACTTTTCACTCAAATTGTAAGCCAAATTAAACTTATATAAAGTTTTATAGGGTCTTATCGTCCCACTAAATAATTTGAGCCTTTTCACTCAAAAGTTAAATTCAAATTACATAAAGGAGACAGCTCATCCCTCGTCCAACCTTTCATTCAAGCCTTCAATTAAAAGACTACTGACTATGCTACCTTCGCACGGTCAAATTACCGCGGCCCTTTAAATCAATCAGTGGGCAGGCTAGACTTTATAACTTATACATGATTGGAAACGATCAGATCTATAATGTTATTGTTACCGCCAACGCTTTCGTAATAATTTTCTTTATAGTAATACCTATTATAATTGGAGGCTTCGGTAATTGATTGGTTCCTCTAATATTAGGAGCGCCAGACATAGCATTCCCACGAATAAATAACATAAGATTTTGACTTCTACCTCCATCACTTACCTTGTTACTGTCAAGAGGAATAGTAGAAAGAGGAGTAGGCACAGGATGAACTGTCTACCCCCCACTAGCTGCAGGAACTGCCCACGCAGGAGCCTCAGTAGACTTAGGAATCTTCTCCTTACACTTAGCAGGGGTATCTTCAATCTTAGGAGCCGTTAATTTTATTACTACCGTAATTAAC
>MTR-19  
TACTCTTGTCGATAAGAACTCTCAAAGAAAATCACGCTGTTATCCCTAAAGTAACTTATACTTTTAATCCACAAAGAAGGATCACACACTAATTATAATTATTAAATTAAACAGACAGTTACACATTATATCTACATCTCCCCAACGAAATATAAACCTAATAAAGCTACTTTTCACTCAAATTGTAAGCCAAATTAAACTTATATAAAGTTTTATAGGGTCTTATCGTCCCACTAAATAATTTGAGCCTTTTCACTCAAAAGTTAAATTCAAATTACGTAAAGGAGACAGCTCATCCCTCGTCCAACCTTTCATTCAAGCCTTCAATTAAAAGACTACTGACTATGCTACCTTCGCACGGTCAAATTACCGCGGCCCTTTAAATCAATCAGTGGGCAGGCTAGACTTTATAACTTATACATGATTGGAAATGATCATATCTATAATGTTATTGGTACCGCCAACGCTTTCGTAATAATTTTCTTTATAGTAATACCTATTATAATTGGAGGCTTCGGTAATTGATTGGTTCCTCTAATATTAGGAGCGCCAGACATAGCATTCCCACGAATAAATAACATAAGATTTTGACTTCTACCTCCATCACTTACCTTGTTACTATCAAGAGGAATAGTAGAAAGAGGAGTAGGCACAGGATGAACTGTCTACCCCCCACTAGCTGCAGGAACTGCTCACGCAGGAGCCTCAGTAGACTTAGGAATCTTCTCCTTACACTTAGCAGGGGTATCTTCAATCTTAGGAGCCGTTAATTTTATTACTACCGTAATTAAC
>MTR-20 
TACTCTTGTCGATAAGAACTCTCAAAGAAAATCACGCTGTTATCCCTAAAGTAACTTATACTTTTAATCCACAAAGAAGGATCACACACTAATTATAATTATTAAATTAAATAGACAGTTACACATTATATCTACATCTCCCCAACGAAATATAAGCCTAATAAAGCTACTTTTCACTCAAATTGTAAGCCAAATTAAACTTATATAAAGTTTTATAGGGTCTTATCGTCCCACTAAATAATTTGAGCCTTTTCACTCAAAAGTTAAATTCAAATTACATAAAGGAGACAGCTCATCCCTCGTCCAACCTTTCATTCAAGCCTTCAATTAAAAGACTACTGACTATGCTACCTTCGCACGGTCAAATGGGCGCGGCCCTTTAAATCAATCAGTGGGCAGGCTAGACTTTATAACTTATACATGATTGGAAACGATCAGATCTATAATGTTATTGGTACCGCCAACGCTTTCGTAATAATTTTCTTTATAGTAATACCTATTATAATTGGAGGCTTCGGTAATTGATTAGTTCCTCTGATATTAGGAGCGCCAGATATAGCATTCCCACGAATAAATAACATAAGATTTTGACTTCTACCCCCATCACTTACCTTATTATTATCAAGAGGAATAGTAGAAAGAGGAGTAGGCACAGGATGAACTGTCTACCCCCCACTAGCTGCAGGAACTGCCCACGCAGGAGCCTCAGTAGATTTAGGAATCTTCTCCTTACACTTAGCAGGGGTATCTTCAATTTTAGGAGCCGTTAATTTTATTACTACCGTAATTAAC
>MTR-21  
TACTCTTGTCGATAAGAACTCTCAAAGAAAATCACGCTGTTATCCCTAAAGTAACTTATACTTTTAATCCACAAAGAAGGATCACACACTAATTATAATTATTAAATTAAATAGACAGTTACACATTATATCTACATCTCCCCAACGAAATATAAGCCTAATAAAGCTACTTTTCACTCAAATTGTAAGCCAAATTAAACTTATATAAAGTTTTATAGGGTCTTATCGTCCCACTAAATAATTTGAGCCTTTTCACTCAAAAGTTAAATTCAAATTACATAAAGGAGACAGCTCATCCCTCGTCCAACCTTTCATTCAAGCCTTCAATTAAAAGACTACTGACTATGCTACCTTCGCACGGTCAAATTACCGCGGCCCTTTAAATCAATCAGTGGGCAGGCTAGACTTTATAACTTATACATGATTGGAAACGATCAGATCTATAATGTTATTGTTACCGCCAACGCTTTCGTAATAATTTTCTTTATAGTAATACCTATTATAATTGGAGGCTTCGGTAATTGATTGGTTCCTCTAATATTAGGAGCGCCAGACATAGCATTCCCACGAATAAATAACATAAGATTTTGACTTCTACCTCCATCACTTACCTTGTTACTGTCAAGAGGAATAGTAGAAAGAGGAGTAGGCACAGGATGAACTGTCTACCCCCCACTAGCTGCAGGAACTGCCCACGCAGGAGCCTCAGTAGACTTAGGAATCTTCTCCTTACACTTAGCAGGGGTATCTTCAATCTTAGGAGCCGTTAATTTTATTACTACCGTAATTAAC
>MTR-22 
TACTCTTGTCGATGAGAACTCTAAAAGAAAATCACGCTGTTATCCCTAAAGTAACTTATACTTTTAATCCACAAAGAAGGATCACACACTAATTATAATTATTAAATTAAATAGACAGTTACACATTATATCTACATCTCCCCAACGAAATATAAGCCTAATAAAGCTACTTTTCACTCAAATTGTAAGCCAAATTAAACTTATATAAAGTTTTATAGGGTCTTATCGTCCCACTAAATAATTTGAGCCTTTTCACTCAAAAGTTAAATTCAAATTACATAAAGGAGACAGCTCATCCCTCGTCCAACCTTTCATTCAAGCCTTCAATTAAAAGACTACTGACTATGCTACCTTCGCACGGTCGGGGGGCCGCGGCCCTTTAAATCAATCAGTGGGCAGGCTAGACTTTATAACTTATACATGATTGGAAACGATCAGATCTATAATGTTATTGTTACCGCCAACGCTTTCGTAATAATTTTCTTTATAGTAATACCTATTATAATTGGAGGCTTCGGTAATTGATTGGTTCCTCTAATATTAGGAGCGCCAGACATAGCATTCCCACGAATAAATAACATAAGATTTTGACTTCTACCTCCATCACTTACCTTGTTACTGTCAAGAGGAATAGTAGAAAGAGGAGTAGGCACAGGATGAACTGTCTACCCCCCACTAGCTGCAGGAACTGCCCACGCAGGAGCCTCAGTAGACTTAGGAATCTTCTCCTTACACTTAGCAGGGGTATCTTCAATCTTAGGAGCCGTTAATTTTATTACTACCGTAATTAAC
>MTR-23 
TACTCTTGTCGATAAGAACTCTAAAAGAAAATCACGCTGTAATCCCTAAAGTAACTTATACTTTTAATCCACAGAAAAGGATCACACACTAATTATAATTATTAAATTAAATAGACAGTTACACATTATATCTACATCTCCCCAACGAAATATAAGCCTAATAAAGCTACTTTTCACTCAAATTGTAAGCCAAATTAAACTTATATAAAGTTTTATAGGGTCTTATCGTCCCACTAAATAATTTGAGCCTTTTCACTCAAAAGTTAAATTCAAATTACATAAAGGAGACAGCTCATCCCTCGTCCAACCTTTCATTCAAGCCTTCAATTAAAAGACTACTGAGTATGCTACCTTCGCACGGTCAAATTACCGCGGCCCTTTAAATCAATCAGTGGGCAGGCTAGACTTTATAAGTTATACATGATTGGAAACGATCAGATCTATAATGTTATTGTTACCGCCAACGCTTTCGTAATAATTTTCTTTATAGTAATACCTATTATAATTGGAGGCTTCGGTAATTGATTGGTTCCTCTAATATTAGGAGCGCCAGACATAGCATTCCCACGAATAAATAACATAAGATTTTGACTTCTACCTCCATCACTTACCTTGTTACTGTCAAGAGGAATAGTAGAAAGAGGAGTAGGCACAGGATGAACTGTCTACCCCCCACTAGCTGCAGGAACTGCCCACGCAGGAGCCTCAGTAGACTTAGGAATCTTCTCCTTACACTTAGCAGGGGTATCTTCAATCTTAGGAGCCGTTAATTTTATTACTACCGTAATTAAC
>MTR-24 
TACTCTTGTCGATAAGAACTCTCAAAGAAAATCACGCTGTTATCCCTAAAGTAACTTATACTTTTAATCCACAAAGAAGGATCACACAATAATTATAATTATTAAATTAAACAGACAGTTACACATTATATCTACATCTCCCCAACGAAATATAAACCTAATAAAGCTACTTTTCACTCAAATTGTAAGCCAAATTAAACTTATATAAAGTTTTATAGGGTCTTATCGTCCCACTAAATAATTTGAGCCTTTTCACTCAAAAGTTAAATTCAAATTACGTAAAGGAGACAGCTCATCCCTCGTCCAACCTTTCATTCAAGCCTTCAATTAAAAGACTACTGACTATGCTACCTTCGCACGGTCAAATTGGCGCGGCCCTTTAAATCAATCAGTGGGCAGGCTAGACTTTATAACTTATACATGATTGGAAATGATCAGATCTATAATGTTATTGTTACCGCCCACGCTTTCGTAATAATTTTCTTTATAGTAATACCTATTATAATTGGAGGCTTCGGTAATTGATTGGTTCCTCTAATATTAGGAGCGCCAGACATAGCATTCCCACGAATAAATAACATAAGATTTTGACTTCTACCTCCATCACTTACCTTGTTACTATCAAGAGGAATAGTAGAAAGAGGAGTAGGCACAGGATGAACTGTCTACCCCCCACTAGCTGCAGGAACTGCTCACGCAGGAGCCTCAGTAGACTTAGGAATCTTCTCCTTACACTTAGCAGGGGTATCTTCAATCTTAGGAGCCGTTAATTTTATTACTACCGTAATTAAC
>CCL-01  
TACTCTTGTCGATAAGAACTCTCAAAGAAAATCACGCTGTTATCCCTAAAGTAACTTATACTTTTAATCCACAAAGAAGGATCACACACTAATTATAATTATTAAATTAAATAGACAGTTACACATTATATCTACATCTCCCCAACGAAATATAAGCCTAATAAAGCTACTTTTCACTCAAATTGTAAGCCAAATTAAACTTATATAAAGTTTTATAGGGTCTTATCGTCCCACTAAATAATTTGAGCCTTTTCACTCAAAAGTTAAATTCAAATTACATAAAGGAGACAGCTCATCCCTCGTCCAACCTTTCATTCAAGCCTTCAATTAAAAGACTACTGACTATGCTACCTTCGCACGGTCAAATTACCGCGGCCCTTTAAATCAATCAGTGGGCAGGCTAGACTTTATAACTTATACATGATTGGAAATGATCAGATCTATAATGTTATTGTTACCGCCCACGCTTTCGTAATAATTTTCTTTATAGTAATACCTATTATAATTGGAGGCTTCGGTAATTGATTGGTTCCTCTAATATTAGGAGCGCCAGACATAGCATTCCCACGAATAAATAACATAAGATTTTGACTTCTACCTCCATCACTTACCTTGTTACTATCAAGAGGAATAGTAGAAAGAGGAGTAGGCACAGGATGAACTGTCTACCCCCCACTAGCTGCAGGAACTGCCCACGCAGGAGCCTCAGTAGACTTAGGAATCTTCTCCTTACACTTAGCAGGGGTATCTTCAATCTTAGGAGCCGTTAATTTTATTACTACCGTAATTAAC
>CCL-02 
TACTCTTGTCGATAAGAACTCTCAAAGAAAATCACGCTGTTATCCCTAAAGTAACTTATACTTTTAATCCACAAAGAAGGATCACACACTAATTATAATTATTAAATTAAATAGACAGTTACACATTATATCTACATCTCCCCAACGAAATATAAGCCTAATAAAGCTACTTTTCACTCAAATTGTAAGCCAAATTAAACTTATATAAAGTTTTATAGGGTCTTATCGTCCCACTAAATAATTTGAGCCTTTTCACTCAAAAGTTAAATTCAAATTACATAAAGGAGACAGCTCATCCCTCGTCCAACCTTTCATTCAAGCCTTCAATTAAAAGACTACTGACTATGCTACCTTCGCACGGTCAAATTACCGCGGCCCTTTAAATCAATCAGTGGGCAGGCTAGACTTTATAACTTATACATGATTGGAAATGATCAGATCTATAATGTTATTGTTACCGCCCACGCTTTCGTAATAATTTTCTTTATAGTAATACCTATTATAATTGGAGGCTTCGGTAATTGATTGGTTCCTCTAATATTAGGAGCGCCAGACATAGCATTCCCACGAATAAATAACATAAGATTTTGACTTCTACCTCCATCACTTACCTTGTTACTATCAAGAGGAATAGTAGAAAGAGGAGTAGGCACAGGATGAACTGTCTACCCCCCACTAGCTGCAGGAACTGCCCACGCAGGAGCCTCAGTAGACTTAGGAATCTTCTCCTTACACTTAGCAGGGGTATCTTCAATCTTAGGAGCCGTTAATTTTATTACTACCGTAATTAAC
>CCL-03  
TACTCTTGTCGATAAGAACTCTCAAAGAAAATCACGCTGTTATCCCTAAAGTAACTTATACTTTTAATCCACAAAGAAGGATCACACACTAATTATAATTATTAAATTAAATAGACAGTTACACATTATATCTACATCTCCCCAACGAAATATAAGCCTAATAAAGCTACTTTTCACTCAAATTGTAAGCCAAATTAAACTTATATAAAGTTTTATAGGGTCTTATCGTCCCACTAGATAATTTGAGCCTTTTCACTCAAAAGTTAAATTCAAATTACATAAAGGAGACAGCTCATCCCTCGTCCAACCTTTCATTCAAGCCTTCAATTAAAAGACTACTGACTATGCTACCTTCGCACGGTCAAATTACCGCGGCCCTTTAAATCAATCAGTGGGCAGGCTAGACTTTATAACTTATACATGATTGGAAATGATCAGATCTATAATGTTATTGTTACCGCCCACGCTTTCGTAATAATTTTCTTTATAGTAATACCTATTATAATTGGAGGCTTCGGTAATTGATTGGTTCCTCTAATATTAGGAGCGCCAGACATAGCATTCCCACGAATAAATAACATAAGATTTTGACTTCTACCTCCATCACTTACCTTGTTACTATCAAGAGGAATAGTAGAAAGAGGAGTAGGCACAGGATGAACTGTCTACCCCCCACTAGCTGCAGGAACTGCCCACGCAGGAGCCTCAGTAGACTTAGGAATCTTCTCCTTACACTTAGCAGGGGTATCTTCAATCTTAGGAGCCGTTAATTTTATTACTACCGTAATTAAC
>CCL-04 
TACTCTTGTCGATAAGAACTCTCAAAGAAAATCACGCTGTTATCCCTAAAGTAACTTATACTTTTAATCCACAAAGAAGGATCACACACTAATTATAATTATTAAATTAAATAGACAGTTACACATTATATCTACATCTCCCCAACGAAATATAAGCCTAATAAAGCTACTTTTCACTCAAATTGTAAGCCAAATTAAACTTATATAAAGTTTTATAGGGTCTTATCGTCCCACTAAATAATTTGAGCCTTTTCACTCAAAAGTTAAATTCAAATTACATAAAGGAGACAGCTCATCCCTCGTCCAACCTTTCATTCAAGCCTTCAATTAAAAGACTACTGACTATGCTACCTTCGCACGGTCAAATTACCGCGGCCCTTTAAATCAATCAGTGGGCAGGCTAGACTTTATAACTTATACATGATTGGAAATGATCAGATCTATAATGTTATTGTTACCGCCCACGCTTTCGTAATAATTTTCTTTATAGTAATACCTATTATAATTGGAGGCTTCGGTAATTGATTGGTTCCTCTAATATTAGGAGCGCCAGACATAGCATTCCCACGAATAAATAACATAAGATTTTGACTTCTACCTCCATCACTTACCTTGTTACTATCAAGAGGAATAGTAGAAAGAGGAGTAGGCACAGGATGAACTGTCTACCCCCCACTAGCTGCAGGAACTGCCCACGCAGGAGCCTCAGTAGACTTAGGAATCTTCTCCTTACACTTAGCAGGGGTATCTTCAATCTTAGGAGCCGTTAATTTTATTACTACCGTAATTAAC
>CCL-05  
TACTCTTGTCGATAAGAACTCTCAAAGAAAATCACGCTGTTATCCCTAAAGTAACTTATACTTTTAATCCACAAAGAAGGATCACACACTAATTATAATTATTAAATTAAATAGACAGTTACACATTATATCTACATCTCCCCAACGAAATATAAGCCTAATAAAGCTACTTTTCACTCAAATTGTAAGCCAAATTAAACTTATATAAAGTTTTATAGGGTCTTATCGTCCCACTAAATAATTTGAGCCTTTTCACTCAAAAGTTAAATTCAAATTACATAAAGGAGACAGCTCATCCCTCGTCCAACCTTTCATTCAAGCCTTCAATTAAAAGACTACTGACTATGCTACCTTCGCACGGTCAAATTACCGCGGCCCTTTAAATCAATCAGTGGGCAGGCTAGACTTTATAACTTATACATGATTGGAAATGATCAGATCTATAATGTTATTGTTACCGCCCACGCTTTCGTAATAATTTTCTTTATAGTAATACCTATTATAATTGGAGGCTTCGGTAATTGATTGGTTCCTCTAATATTAGGAGCGCCAGACATAGCATTCCCACGAATAAATAACATAAGATTTTGACTTCTACCTCCATCACTTACCTTGTTACTATCAAGAGGAATAGTAGAAAGAGGAGTAGGCACAGGATGAACTGTCTACCCCCCACTAGCTGCAGGAACTGCCCACGCAGGAGCCTCAGTAGACTTAGGAATCTTCTCCTTACACTTAGCAGGGGTATCTTCAATCTTAGGAGCCGTTAATTTTATTACTACCGTAATTAAC
>CCL-06 
TACTCTTGTCGATAAGAACTCTCAAAGAAAATCACGCTGTTATCCCTAAAGTAACTTATACTTTTAATCCACAAAGAAGGATCACACAATAATTATAATTATTAAATTAAACAGACAGTTACACATTATATCTACATCTCCCCAACGAAATATAAACCTAATAAAGCTACTTTTCACTCAAATTGTAAGCCAAATTAAACTTATATAAAGTTTTATAGGGTCTTATCGTCCCACTAAATAATTTGAGCCTTTTCACTCAAAAGTTAAATTCAAATTACGTAAAGGAGACAGCTCATCCCTCGTCCAACCTTTCATTCAAGCCTTCAATTAAAAGACTACTGACTATGCTACCTTCGCACGGTCAAATTACCGCGGCCCTTTAAATCAATCAGTGGGCAGGCTAGACTTTATAACTTATACATGATTGGAAATGATCAGATCTATAATGTTATTGTTACCGCCCACGCTTTCGTAATAATTTTCTTTATAGTAATACCTATTATAATTGGAGGCTTCGGTAATTGATTGGTTCCTCTAATATTAGGAGCGCCAGACATAGCATTCCCACGAATAAATAACATAAGATTTTGACTTCTACCTCCATCACTTACCTTGTTACTATCAAGAGGAATAGTAGAAAGAGGAGTAGGCACAGGATGAACTGTCTACCCCCCACTAGCTGCAGGAACTGCCCACGCAGGAGCCTCAGTAGACTTAGGAATCTTCTCCTTACACTTAGCAGGGGTATCTTCAATCTTAGGAGCCGTTAATTTTATTACTACCGTAATTAAC
>CCL-07 
TACTCTTGTCGGTAAGAACTCTCAGGGAAAATCACGGTGTTGGGGCTAAAGTAACTTATACTTTTAATCCACAAAGAAGGATCACACACTAATTATAATTATTGGGTTAAGGAGACAGTTACACATTATATCTACATCTCCCCAACGAAATATAAGCCTAATAAAGCTACTTTTCACTCAAATTGGAAGCCAAATTAAACTTATATAAAGTTTTATAGGGTCTTATCGTCCCACTAGATAATTTGAGCCTTTTCACTCAAAAGTTAAATTCAAATTACATAAAGGAGACGGCTCGTCCCTCGTCCAACCTTTCATTCAAGCCTTCAATTAAAAGACTACTGACTATGCTACCTTCGCACGGTCAAATTACCGCGGCCCTTTAAATCAATCAGTGGGCAGGCTAGACTTTATAACTTATACATGATTGGAAATGATCTTATCTATAATGTTATTGGTACCGCCCACGCTTTCGTAATAATTTTCTTTATAGTAATACCTATTATAATTGGAGGCTTCGGTAATTGATTGGTTCCTCTAATATTAGGAGCGCCAGATATAGCATTCCCACGAATAAATAACATAAGATTTTGACTTCTACCTCCATCACTTACCTTGTTACTATCAAGAGGAATAGTAGAAAGAGGAGTAGGCACAGGATGAACTGTCTACCCCCCACTAGCTGCAGGAACTGCCCACGCAGGAGCCTCAGTAGACTTAGGAATCTTCTCCTTACACTTAGCAGGGGTATCTTCAATCCTAGGAGCCGTTAATTTTATTACTACCGTAATTAAC
>CCL-08 
TACTCTTGTCGATAAGAACTCTCAAAGAAAATCACGCTGTTATCCCTAAAGTAACTTATACTTTTAATCCACAAAGAAGGATCACACACGAATTATAATTATTAAATTAAATAGACAGTTACACATTATATCTACATCTCCCCAACGAAATATAAGCCTAATAAAGCTACTTTTCACTCAAATTGGAAGCCAAATTAAACTTATATAAAGTTTTATAGGGTCTTATCGTCCCACTAAATAATTTGAGCCTTTTCACTCAAAAGTTAAATTCAAATTACATAAGGGAGAGGGCTCATCCCTCGTCCAACCTTTCATTCGAGCCTTCAATTAAAAGACTACTGACTATGCTACCTTCGCACGGGCAAATTACCGCGGCCCTTTAAATCAATCAGTGGGCAGGCTAGACTTTATAACTTATACATGATTGGAAATGATCAGATCTATAATGTTATTGTTACCGCCAACGCTTTCGTAATAATTTTCTTTATAGTAATACCTATTATAATTGGAGGCTTCGGTAATTGATTGGTTCCTCTAATATTAGGAGCGCCAGACATAGCATTCCCACGAATAAATAACATAAGATTTTGACTTCTACCTCCATCACTTACCTTGTTACTATCAAGAGGAATAGTAGAAAGAGGAGTAGGCACAGGATGAACTGTCTACCCCCCACTAGCTGCAGGAACTGCCCACGCAGGAGCCTCAGTAGACTTAGGAATCTTCTCCTTACACTTAGCAGGGGTATCTTCAATCTTAGGAGCCGTTAATTTTATTACTACCGTAATTAAC
>CCL-09 
TACTCTTGTCGATAAGAACTCTCAAAGAAAATCACGCTGTTATCCCTAAAGTAACTTATACTTTTAATCCACAAAGAAGGATCACACACTAATTATAATTATTAAATTAAATAGACAGTTACACATTATATCTACATCTCCCCAACGAAATATAAGCCTAATAAAGCTACTTTTCACTCAAATTGTAAGCCAAATTAAACTTATATAAAGTTTTATAGGGTCTTATCGTCCCACTAGATAATTTGAGCCTTTTCACTCAAAAGTTAAATTCAAATTACATAAAGGAGACAGCTCATCCCTCGTCCAACCTTTCATTCAAGCCTTCAATTAAAAGACTACTGACTATGCTACCTTCGCACGGTCAAATTACCGCGGCCCTTTAAATCAATCAGTGGGCAGGCTAGACTTTATAACTTATACATGATTGGAAATGATCAGATCTATAATGTTATTGTTACCGCTAACGCTTTCGTAATAATTTTCTTTATAGTAATACCTATTATAATTGGAGGCTTCGGTAATTGATTGGTTCCTCTAATATTAGGAGCGCCAGATATAGCATTCCCACGAATAAATAACATAAGATTTTGACTTCTACCTCCATCACTTACCTTGTTACTATCAAGAGGAATAGTAGAAAGAGGAGTAGGCACAGGATGAACTGTCTACCCCCCACTAGCTGCAGGAACTGCCCACGCAGGAGCCTCAGTAGACTTAGGAATCTTCTCCTTACACTTAGCAGGGGTATCTTCAATCCTAGGAGCCGTTAATTTTATTACTACCGTAATTAAC
>CCL-10
TACTCTTGTCGATAAGAACTCTCAAAGAAAATCACGCTGTTATCCCTAAAGTAACTTATACTTTTAATCCACAAAGAAGGATCACACACTAATTATAATTATTAAATTAAATAGACAGTTACACATTATATCTACATCTCCCCAACGAAATATAAGCCTAATAAAGCTACTTTTCACTCAAATTGTAAGCCAAATTAAACTTATATAAAGTTTTATAGGGTCTTATCGTCCCACTAGATAATTTGAGCCTTTTCACTCAAAAGTTAAATTCAAATTACATAAAGGAGACAGCTCATCCCTCGTCCAACCTTTCATTCAAGCCTTCAATTAAAAGACTACTGACTATGCTACCTTCGCACGGTCAAATTACCGCGGCCCTTTAAATCAATCAGTGGGCAGGCTAGACTTTATAACTTATACATGATTGGAAATGATCAGATCTATAATGTTATTGTTACCGCCCACGCTTTCGTAATAATTTTCTTTATAGTAATACCTATTATAATTGGAGGCTTCGGTAATTGATTGGTTCCTCTAATATTAGGAGCGCCAGACATAGCATTCCCACGAATAAATAACATAAGATTTTGACTTCTACCTCCATCACTTACCTTGTTACTATCAAGAGGAATAGTAGAAAGAGGAGTAGGCACAGGATGAACTGTCTACCCCCCACTAGCTGCAGGAACTGCCCACGCAGGAGCCTCAGTAGACTTAGGAATCTTCTCCTTACACTTAGCAGGGGTATCTTCAATCTTAGGAGCCGTTAATTTTATTACTACCGTAATTAAC
>CCL-11 
TACTCTTGTCGATAAGAACTCTCAAAGAAAATCACGCTGTTATCCCTAAAGTAACTTATACTTTTAATCCACAAAGAAGGATCACACACTAATTATAATTATTAAATTAAATAGACAGTTACACATTATATCTACATCTCCCCAACGAAATATAAGCCTAATAAAGCTACTTTTCACTCAAATTGTAAGCCAAATTAAACTTATATAAAGTTTTATAGGGTCTTATCGTCCCACTAGATAATTTGAGCCTTTTCACTCAAAAGTTAAATTCAAATTACATAAAGGAGACAGCTCATCCCTCGTCCAACCTTTCATTCAAGCCTTCAATTAAAAGACTACTGACTATGCTACCTTCGCACGGTCAAATTACCGCGGCCCTTTAAATCAATCAGTGGGCAGGCTAGACTTTATAACTTATACATGATTGGAAATGATCAGATCTATAATGTTATTGTTACCGCCCACGCTTTCGTAATAATTTTCTTTATAGTAATACCTATTATAATTGGAGGCTTCGGTAATTGATTGGTTCCTCTAATATTAGGAGCGCCAGATATAGCATTCCCACGAATAAATAACATAAGATTTTGACTTCTACCTCCATCACTTACCTTGTTACTATCAAGAGGAATAGTAGAAAGAGGAGTAGGCACAGGATGAACTGTCTACCCCCCACTAGCTGCAGGAACTGCCCACGCAGGAGCCTCAGTAGACTTAGGAATCTTCTCCTTACACTTAGCAGGGGTATCTTCAATCCTAGGAGCCGTTAATTTTATTACTACCGTAATTAAC
>CCL-12 
TACTCTTGTCGATAAGAACTCTCAAAGAAAATCACGCTGTTATCCCTAAAGTAACTTATACTTTTAATCCACAAAGAAGGATCACACACTAATTATAATTATTAAATTAAATAGACAGTTACACATTATATCTACATCTCCCCAACGAAATATAAGCCTAATAAAGCTACTTTTCACTCAAATTGTAAGCCAAATTAAACTTATATAAAGTTTTATAGGGTCTTATCGTCCCACTAAATAATTTGAGCCTTTTCACTCAAAAGTTAAATTCAAATTACATAAAGGAGACAGCTCATCCCTCGTCCAACCTTTCATTCAAGCCTTCAATTAAAAGACTACTGACTATGCTACCTTCGCACGGTCAAATTACCGCGGCCCTTTAAATCAATCAGTGGGCAGGCTAGACTTTATAACTTATACATGATTGGAAATGATCAGATCTATAATGTTATTGTTACCGCCCACGCTTTCGAAATAATTTTCTTTATAGTAATACCTATTATAATTGGAGGCTTCGGTAATTGATTGGTTCCTCTAATATTAGGAGCGCCAGATATAGCATTCCCACGAATAAATAACATAAGATTTTGACTTCTACCTCCATCACTTACCTTGTTACTATCAAGAGGAATAGTAGAAAGAGGAGTAGGCACAGGATGAACTGTCTACCCCCCACTAGCTGCAGGAACTGCCCACGCAGGAGCCTCAGTAGACTTAGGAATCTTCTCCTTACACTTAGCAGGGGTATCTTCAATCCTAGGAGCCGTTAATTTTATTACTACCGTAATTAAC
>CCL-13 
TACTCTTGTCGATAAAAACTCTCAAAGAAAATCACGCTGTTATCCCTAAAGTAACTTATACTTTTAATCCACAAAGAAGGATCACACACTAATTATAATTATTAAATTAAATAGACAGTTACACATTATATCTACATCTCCCCAACGAAATATAAGCCTAATAAAGCTACTTTTCACTCAAATTGTAAGCCAAATTAAACTTATATAAAGTTTTATAGGGTCTTATCGTCCCACTAAATAATTTGAGCCTTTTCACTCAAAAGTTAAATTCAAATTACATAAAGGAGACAGCTCATCCCTCGTCCAACCTTTCATTCAAGCCTTCAATTAAAAGACTACTGACTATGCTACCTTCGCACGGTCAAATTACCGCGGCCCTTTAAATCAATCAGTGGGCAGGCTAGACTTTATAACTTATACATGATTGGAAATGATCAGATCTATAATGTTATTGTTACCGCCCACGCTTTCGTAATAATTTTCTTTATAGTAATACCTATTATAATTGGAGGCTTCGGTAATTGATTGGTTCCTCTAATATTAGGAGCGCCAGACATAGCATTCCCACGAATAAATAACATAAGATTTTGACTTCTACCTCCATCACTTACCTTGTTACTATCAAGAGGAATAGTAGAAAGAGGAGTAGGCACAGGATGAACTGTCTACCCCCCACTAGCTGCAGGAACTGCCCACGCAGGAGCCTCAGTAGACTTAGGAATCTTCTCCTTACACTTAGCAGGGGTATCTTCAATCTTAGGAGCCGTTAATTTTATTACTACCGTAATTAAC
>CCL-14 
TACTCTTGTCGATAAGAACTCTCAAAGAAAATCACGCTGTTATCCCTAAAGTAACTTATACTTTTAATCCACAAAGAAGGATCACACACTAATTATAATTATTAAATTAAATAGACAGTTACACATTATATCTACATCTCCCCAACGAAATATAAGCCTAATAAAGCTACTTTTCACTCAAATTGTAAGCCAAATTAAACTTATATAAAGTTTTATAGGGTCTTATCGTCCCACTAGATAATTTGAGCCTTTTCACTCAAAAGTTAAATTCAAATTACATAAAGGAGACAGCTCATCCCTCGTCCAACCTTTCATTCAAGCCTTCAATTAAAAGACTACTGACTATGCTACCTTCGCACGGTCAAATTACCGCGGCCCTTTAAATCAATCAGTGGGCAGGCTAGACTTTATAACTTATACATGATTGCAAATGATCATATCTATAATGTTATTGGTACCGCCCACGCTTTCGTAATAATTTTCTTTATAGTAATACCTATTATAATTGGAGGCTTCGGTAATTGATTGGTTCCTCTAATATTAGGAGCGCCAGATATAGCATTCCCACGAATAAATAACATAAGATTTTGACTTCTACCTCCATCACTTACCTTGTTACTATCAAGAGGAATAGTAGAAAGAGGAGTAGGCACAGGATGAACTGTCTACCCCCCACTAGCTGCAGGAACTGCCCACGCAGGAGCCTCAGTAGACTTAGGAATCTTCTCCTTACACTTAGCAGGGGTATCTTCAATCCTAGGAGCCGTTAATTTTATTACTACCGTAATTAAC
>CCL-15 
TACTCTTGTCGATAAGAACTCTCAAAGAAAATCACGCTGTTATCCCTAAAGTAACTTATACTTTTAATCCACAAAGAAGGATCACACACTAATTATAATTATTAAATTAAATAGACAGTTACACATTATATCTACATCTCCCCAACGAAATATAAGCCTAATAAAGCTACTTTTCACTCAAATTGTAAGCCAAATTAAACTTATATAAAGTTTTATAGGGTCTTATCGTCCCACTAAATAATTTGAGCCTTTTCACTCAAAAGTTAAATTCAAATTACATAAAGGAGACAGCTCATCCCTCGTCCAACCTTTCATTCAAGCCTTCAATTAAAAGACTACTGACTATGCTACCTTCGCACGGTCAAATTACCGCGGCCCTTTAAATCAATCAGTGGGCAGGCTAGACTTTATAACTTATACATGATTGGAAATGATCAGATCTATAATGTTATTGTTACCGCCCACGCTTTCGTAATAATTTTCTTTATAGTAATACCTATTATAATTGGAGGCTTCGGTAATTGATTGGTTCCTCTAATATTAGGAGCGCCAGACATAGCATTCCCACGAATAAATAACATAAGATTTTGACTTCTACCTCCATCACTTACCTTGTTACTATCAAGAGGAATAGTAGAAAGAGGAGTAGGCACAGGATGAACTGTCTACCCCCCACTAGCTGCAGGAACTGCCCACGCAGGAGCCTCAGTAGACTTAGGAATCTTCTCCTTACACTTAGCAGGGGTATCTTCAATCTTAGGAGCCGTTAATTTTATTACTACCGTAATTAAC
>CCL-16 
TACTCTTGTCGATAAGAACTCTCAAAGAAAATCACGCTGTTATCCCTAAAGTAACTTATACTTTTAATCCACAAAGAAGGATCACACACTAATTATAATTATTAAATTAAATAGACAGTTACACATTATATCTACATCTCCCCAACGAAATATAAGCCTAATAAAGCTACTTTTCACTCAAATTGTAAGCCAAATTAAACTTATATAAAGTTTTATAGGGTCTTATCGTCCCACTAAATAATTTGAGCCTTTTCACTCAAAAGTTAAATTCAAATTACATAAAGGAGACAGCTCATCCCTCGTCCAACCTTTCATTCAAGCCTTCAATTAAAAGACTACTGACTATGCTACCTTCGCACGGTCAAATTACCGCGGCCCTTTAAATCAATCAGTGGGCAGGCTAGACTTTATAACTTATACATGATTGGAAATGATCAGATCTATAATGTTATTGTTACCGCCCACGCTTTCGTAATAATTTTCTTTATAGTAATACCTATTATAATTGGAGGCTTCGGTAATTGATTGGTTCCTCTAATATTAGGAGCGCCAGATATAGCATTCCCACGAATAAATAACATAAGATTTTGACTTCTACCTCCATCACTTACCTTGTTACTATCAAGAGGAATAGTAGAAAGAGGAGTAGGCACAGGATGAACTGTCTACCCCCCACTAGCTGCAGGAACTGCCCACGCAGGAGCCTCAGTAGACTTAGGAATCTTCTCCTTACACTTAGCAGGGGTATCTTCAATCCTAGGAGCCGTTAATTTTATTACTACCGTAATTAAC
>CCL-17 
TACTCTTGTCGATAAGAACTCTCAAAGAAAATCACGCTGTTATCCCTAAAGTAACTTATACTTTTAATCCACAAAGAAGGATCACACACTAATTATAATTATTAAATTAAATAGACAGTTACACATTATATCTACATCTCCCCAACGAAATATAAGCCTAATAAAGCTACTTTTCACTCAAATTGTAAGCCAAATTAAACTTATATAAAGTTTTATAGGGTCTTATCGTCCCACTAAATAATTTGAGCCTTTTCACTCAAAAGTTAAATTCAAATTACATAAAGGAGACAGCTCATCCCTCGTCCAACCTTTCATTCAAGCCTTCAATTAAAAGACTACTGACTATGCTACCTTCGCACGGTCAAATTACCGCGGCCCTTTAAATCAATCAGTGGGCAGGCTAGACTTTATAACTTATACATGATTGGAAATGATCAGATCTATAATGTTATTGTTACCGCCCACGCTTTCGTAATAATTTTCTTTATAGTAATACCTATTATAATTGGAGGCTTCGGTAATTGATTGGTTCCTCTAATATTAGGAGCGCCAGACATAGCATTCCCACGAATAAATAACATAAGATTTTGACTTCTACCTCCATCACTTACCTTGTTACTATCAAGAGGAATAGTAGAAAGAGGAGTAGGCACAGGATGAACTGTCTACCCCCCACTAGCTGCAGGAACTGCCCACGCAGGAGCCTCAGTAGACTTAGGAATCTTCTCCTTACACTTAGCAGGGGTATCTTCAATCTTAGGAGCCGTTAATTTTATTACTACCGTAATTAAC
>CCL-18 
TACTCTTGTCGATAAGAACTCTCAAAGAAAATCACGCTGTTATCCCTAAAGTAACTTATACTTTTAATCCACAAAGAAGGATCACACACTAATTATAATTATTAAATTAAATAGACAGTTACACATTATATCTACATCTCCCCAACGAAATATAAGCCTAATAAAGCTACTTTTCACTCAAATTGTAAGCCAAATTAAACTTATATAAAGTTTTATAGGGTCTTATCGTCCCACTAAATAATTTGAGCCTTTTCACTCAAAAGTTAAATTCAAATTACATAAAGGAGACAGCTCATCCCTCGTCCAACCTTTCATTCAAGCCTTCAATTAAAAGACTACTGACTATGCTACCTTCGCACGGTCAAATTACCGCGGCCCTTTAAATCAATCAGTGGGCAGGCTAGACTTTATAACTTATACATGATTGGAAATGATCAGATCTATAATGTTATTGTTACCGCCCACGCTTTCGTAATAATTTTCTTTATAGTAATACCTATTATAATTGGAGGCTTCGGTAATTGATTGGTTCCTCTAATATTAGGAGCGCCAGACATAGCATTCCCACGAATAAATAACATAAGATTTTGACTTCTACCTCCATCACTTACCTTGTTACTATCAAGAGGAATAGTAGAAAGAGGAGTAGGCACAGGATGAACTGTCTACCCCCCACTAGCTGCAGGAACTGCCCACGCAGGAGCCTCAGTAGACTTAGGAATCTTCTCCTTACACTTAGCAGGGGTATCTTCAATCTTAGGAGCCGTTAATTTTATTACTACCGTAATTAAC
>CCL-19 
TACTCTTGTCGATAAGAACTCTCAAAGAAAATCACGCTGTTATCCCTAAAGTAACTTATACTTTTAATCCACAAAGAAGGATCACACACTAATTATAATTATTAAATTAAATAGACAGTTACACATTATATCTACATCTCCCCAACGAAATATAAGCCTAATAAAGCTACTTTTCACTCAAATTGTAAGCCAAATTAAACTTATATAAAGTTTTATAGGGTCTTATCGTCCCACTAGATAATTTGAGCCTTTTCACTCAAAAGTTAAATTCAAATTACATAAAGGAGACAGCTCATCCCTCGTCCAACCTTTCATTCAAGCCTTCAATTAAAAGACTACTGACTATGCTACCTTCGCACGGTCAAATTACCGCGGCCCTTTAAATCAATCAGTGGGCAGGCTAGACTTTATAACTTATACATGATTGCAAATGATCATATCTATAATGTTATTGGTACCGCCCACGCTTTCGTAATAATTTTCTTTATAGTAATACCTATTATAATTGGAGGCTTCGGTAATTGATTGGTTCCTCTAATATTAGGAGCGCCAGATATAGCATTCCCACGAATAAATAACATAAGATTTTGACTTCTACCTCCATCACTTACCTTGTTACTATCAAGAGGAATAGTAGAAAGAGGAGTAGGCACAGGATGAACTGTCTACCCCCCACTAGCTGCAGGAACTGCCCACGCAGGAGCCTCAGTAGACTTAGGAATCTTCTCCTTACACTTAGCAGGGGTATCTTCAATCCTAGGAGCCGTTAATTTTATTACTACCGTAATTAAC
>CCL-20 
TACTCTTGTCGATAAGAACTCTCAAAGAAAATCACGCTGTTATCCCTAAAGTAACTTATACTTTTAATCCACAAAGAAGGATCACACACTAATTATAATTATTAAATTAAATAGACAGTTACACATTATATCTACATCTCCCCAACGAAATATAAGCCTAATAAAGCTACTTTTCACTCAAATTGTAAGCCAAATTAAACTTATATAAAGTTTTATAGGGTCTTATCGTCCCACTAAATAATTTGAGCCTTTTCACTCAAAAGTTAAATTCAAATTACATAAAGGAGACAGCTCATCCCTCGTCCAACCTTTCATTCAAGCCTTCAATTAAAAGACTACTGACTATGCTACCTTCGCACGGTCAAATTACCGCGGCCCTTTAAATCAATCAGTGGGCAGGCTAGACTTTATAACTTATACATGATTGGAAATGATCAGATCTATAATGTTATTGTTACCGCCCACGCTTTCGTAATAATTTTCTTTATAGTAATACCTATTATAATTGGAGGCTTCGGTAATTGATTGGTTCCTCTAATATTAGGAGCGCCAGATATAGCATTCCCACGAATAAATAACATAAGATTTTGACTTCTACCTCCATCACTTACCTTGTTACTATCAAGAGGAATAGTAGAAAGAGGAGTAGGCACAGGATGAACTGTCTACCCCCCACTAGCTGCAGGAACTGCCCACGCAGGAGCCTCAGTAGACTTAGGAATCTTCTCCTTACACTTAGCAGGGGTATCTTCAATCCTAGGAGCCGTTAATTTTATTACTACCGTAATTAAC
>CCL-21  
TACTCTTGTCGATAAGAACTCTCAAAGAAAATCACGCTGTTATCCCTAAAGTAACTTATACTTTTAATCCACAAAGAAGGATCACACACTAATTATAATTATTAAATTAAATAGACAGTTACACATTATATCTACATCTCCCCAACGAAATATAAGCCTAATAAAGCTACTTTTCACTCAAATTGTAAGCCAAATTAAACTTATATAAAGTTTTATAGGGTCTTATCGTCCCACTAGATAATTTGAGCCTTTTCACTCAAAAGTTAAATTCAAATTACATAAAGGAGACAGCTCATCCCTCGTCCAACCTTTCATTCAAGCCTTCAATTAAAAGACTACTGACTATGCTACCTTCGCACGGTCAAATTACCGCGGCCCTTTAAATCAATCAGTGGGCAGGCTAGACTTTATAACTTATACATGATTGGAAATGATCAGATCTATAATGTTATTGTTACCGCTAACGCTTTCGTAATAATTTTCTTTATAGTAATACCTATTATAATTGGAGGCTTCGGTAATTGATTGGTTCCTCTAATATTAGGAGCGCCAGATATAGCATTCCCACGAATAAATAACATAAGATTTTGACTTCTACCTCCATCACTTACCTTGTTACTATCAAGAGGAATAGTAGAAAGAGGAGTAGGCACAGGATGAACTGTCTACCCCCCACTAGCTGCAGGAACTGCCCACGCAGGAGCCTCAGTAGACTTAGGAATCTTCTCCTTACACTTAGCAGGGGTATCTTCAATCCTAGGAGCCGTTAATTTTATTACTACCGTAATTAAC
>CCL-22 
TACTCTTGTCGATAAGAACTCTCAAAGAAAATCACGCTGTTATCCCTAAAGTAACTTATACTTTTAATCCACAAAGAAGGATCACACACTAATTATAATTATTAAATTAAATAGACAGTTACACATTATATCTACATCTCCCCAACGAAATATAAGCCTAATAAAGCTACTTTTCACTCAAATTGTAAGCCAAATTAAACTTATATAAAGTTTTATAGGGTCTTATCGTCCCACTAGATAATTTGAGCCTTTTCACTCAAAAGTTAAATTCAAATTACATAAAGGAGACAGCTCATCCCTCGTCCAACCTTTCATTCAAGCCTTCAATTAAAAGACTACTGACTATGCTACCTTCGCACGGTCAAATTACCGCGGCCCTTTAAATCAATCAGTGGGCAGGCTAGACTTTATAACTTATACATGATTGGAAATGATCAGATCTATAATGTTATTGTTACCGCCCACGCTTTCGTAATAATTTTCTTTATAGTAATACCTATTATAATTGGAGGCTTCGGTAATTGATTGGTTCCTCTAATATTAGGAGCGCCAGACATAGCATTCCCACGAATAAATAACATAAGATTTTGACTTCTACCTCCATCACTTACCTTGTTACTATCAAGAGGAATAGTAGAAAGAGGAGTAGGCACAGGATGAACTGTCTACCCCCCACTAGCTGCAGGAACTGCCCACGCAGGAGCCTCAGTAGACTTAGGAATCTTCTCCTTACACTTAGCAGGGGTATCTTCAATCTTAGGAGCCGTTAATTTTATTACTACCGTAATTAAC
>BLJ-01
TACTCTTGTCGATAAGAACTCTCAAAGAAAATCACGCTGTTATCCCTAAAGTAACTTATACTTTTAATCCACAAAGAAGGATCACACACTAATTATAATTATTAAATTAAACAGACAGTTACACATTATATCTACATCTCCCCAACGAAATATAAGCCTAATAAAGCTACTTTTCACTCAAATTGTAAGCCAAATTAAACTTATATAAAGTTTTATAGGGTCTTATCGTCCCACTAAATAATTTGAGCCTTTTCACTCAAAAGTTAAATTCAAATTACATAAAGGAGACAGCTCATCCCTCGTCCAACCTTTCATTCAAGCCTTCAATTAAAAGACTACTGACTATGCTACCTTCGCACGGTCAAATTACCGCGGCCCTTTAAATCAATCAGTGGGCAGGCTAGACTTTATAACTTATACATGATTGGAAACGATCAGATCTACAATGTTATTGTTACCGCCCACGCTTTCGTAATAATTTTCTTTATAGTAATACCTATTATAATTGGAGGCTTCGGTAATTGATTGGTTCCTCTAATATTAGGAGCGCCAGACATAGCATTCCCACGAATAAATAACATAAGATTTTGACTTCTACCCCCATCACTTACCTTGTTACTATCAAGAGGAATAGTAGAAAGAGGAGTAGGCACAGGATGAACTGTCTACCCCCCACTAGCTGCAGGAACTGCCCACGCAGGAGCCTCAGTAGACTTAGGAATCTTCTCCTTACACTTAGCAGGGGTATCTTCAATCTTAGGAGCCGTTAATTTTATTACTACCGTAATTAAC
>BLJ-02
TACTCTTGTCGATAAGAACTCTCAAAGAAAATCACGCTGTTATCCCTAAAGTAACTTATACTTTTAATCCACAAAGAAGGATCACACACTAATTATAATTATTAAATTAAACAGACAGTTACACATTATATCTACATCTCCCCAACGAAATATAAGCCTAATAAAGCTACTTTTCACTCAAATTGTAAGCCAAATTAAACTTATATAAAGTTTTATAGGGTCTTATCGTCCCACTAAATAATTTGAGCCTTTTCACTCAAAAGTTAAATTCAAATTACATAAAGGAGACAGCTCATCCCTCGTCCAACCTTTCATTCAAGCCTTCAATTAAAAGACTACTGACTATGCTACCTTCGCACGGTCAAATTACCGCGGCCCTTTAAATCAATCAGTGGGCAGGCTAGACTTTATAACTTATACATGATTGGAAACGATCAGATCTACAATGTTATTGTTACCGCCCACGCTTTCGTAATAATTTTCTTTATAGTAATACCTATTATAATTGGAGGCTTCGGTAATTGATTGGTTCCTCTAATATTAGGAGCGCCAGACATAGCATTCCCACGAATAAATAACATAAGATTTTGACTTCTACCCCCATCACTTACCTTGTTACTATCAAGAGGAATAGTAGAAAGAGGAGTAGGCACAGGATGAACTGTCTACCCCCCACTAGCTGCAGGAACTGCCCACGCAGGAGCCTCAGTAGACTTAGGAATCTTCTCCTTACACTTAGCAGGGGTATCTTCAATCTTAGGAGCCGTTAATTTTATTACTACCGTAATTAAC
>BLJ-03
TACTCTTGTCGATAAGAACTCTCAAAGAAAATCACGCTGTTATCCCTAAAGTAACTTATACTTTTAATCCACAAAGAAGGATCACACACTAATTATAATTATTAAATTAAACAGACAGTTACACATTATATCTACATCTCCCCAACGAAATATAAGCCTAATAAAGCTACTTTTCACTCAAATTGTAAGCCAAATTAAACTTATATAAAGTTTTATAGGGTCTTATCGTCCCACTAAATAATTTGAGCCTTTTCACTCAAAAGTTAAATTCAAATTACATAAAGGAGACAGCTCATCCCTCGTCCAACCTTTCATTCAAGCCTTCAATTAAAAGACTACTGACTATGCTACCTTCGCACGGTCAAATTACCGCGGCCCTTTAAATCAATCAGTGGGCAGGCTAGACTTTATAACTTATACATGATTGGAAACGATCAGATCTACAATGTTATTGTTACCGCCCACGCTTTCGTAATAATTTTCTTTATAGTAATACCTATTATAATTGGAGGCTTCGGTAATTGATTGGTTCCTCTAATATTAGGAGCGCCAGACATAGCATTCCCACGAATAAATAACATAAGATTTTGACTTCTACCCCCATCACTTACCTTGTTACTATCAAGAGGAATAGTAGAAAGAGGAGTAGGCACAGGATGAACTGTCTACCCCCCACTAGCTGCAGGAACTGCCCACGCAGGAGCCTCAGTAGACTTAGGAATCTTCTCCTTACACTTAGCAGGGGTATCTTCAATCTTAGGAGCCGTTAATTTTATTACTACCGTAATTAAC
>BLJ-04
TACTCTTGTCGATAAGAACTCTCAAAGAAAATCACGCTGTTATCCCTAAAGTAACTTATACTTTTAATCCACAAAGAAGGATCACACACTAATTATAATTATTAAATTAAACAGACAGTTACACATTATATCTACATCTCCCCAACGAAATATAAGCCTAATAAAGCTACTTTTCACTCAAATTGTAAGCCAAATTAAACTTATATAAAGTTTTATAGGGTCTTATCGTCCCACTAAATAATTTGAGCCTTTTCACTCAAAAGTTAAATTCAAATTACATAAAGGAGACAGCTCATCCCTCGTCCAACCTTTCATTCAAGCCTTCAATTAAAAGACTACTGACTATGCTACCTTCGCACGGTCAAATTACCGCGGCCCTTTAAATCAATCAGTGGGCAGGCTAGACTTTATAACTTATACATGATTGGAAACGATCAGATCTACAATGTTATTGTTACCGCCCACGCTTTCGTAATAATTTTCTTTATAGTAATACCTATTATAATTGGAGGCTTCGGTAATTGATTGGTTCCTCTAATATTAGGAGCGCCAGACATAGCATTCCCACGAATAAATAACATAAGATTTTGACTTCTACCCCCATCACTTACCTTGTTACTATCAAGAGGAATAGTAGAAAGAGGAGTAGGCACAGGATGAACTGTCTACCCCCCACTAGCTGCAGGAACTGCCCACGCAGGAGCCTCAGTAGACTTAGGAATCTTCTCCTTACACTTAGCAGGGGTATCTTCAATCTTAGGAGCCGTTAATTTTATTACTACCGTAATTAAC
>BLJ-05
TACTCTTGTCGATAAGAACTCTCAAAGAAAATCACGCTGTTATCCCTAAAGTAACTTATACTTTTAATCCACAAAGAAGGATCACACACTAATTATAATTATTAAATTAAACAGACAGTTACACATTATATCTACATCTCCCCAACGAAATATAAGCCTAATAAAGCTACTTTTCACTCAAATTGTAAGCCAAATTAAACTTATATAAAGTTTTATAGGGTCTTATCGTCCCACTAAATAATTTGAGCCTTTTCACTCAAAAGTTAAATTCAAATTACATAAAGGAGACAGCTCATCCCTCGTCCAACCTTTCATTCAAGCCTTCAATTAAAAGACTACTGACTATGCTACCTTCGCACGGTCAAATTACCGCGGCCCTTTAAATCAATCAGTGGGCAGGCTAGACTTTATAACTTATACATGATTGGAAACGATCAGATCTACAATGTTATTGTTACCGCCCACGCTTTCGTAATAATTTTCTTTATAGTAATACCTATTATAATTGGAGGCTTCGGTAATTGATTGGTTCCTCTAATATTAGGAGCGCCAGACATAGCATTCCCACGAATAAATAACATAAGATTTTGACTTCTACCCCCATCACTTACCTTGTTACTATCAAGAGGAATAGTAGAAAGAGGAGTAGGCACAGGATGAACTGTCTACCCCCCACTAGCTGCAGGAACTGCCCACGCAGGAGCCTCAGTAGACTTAGGAATCTTCTCCTTACACTTAGCAGGGGTATCTTCAATCTTAGGAGCCGTTAATTTTATTACTACCGTAATTAAC
>BLJ-06
TACTCTTGTCGATAAGAACTCTCAAAGAAAATCACGCTGTTATCCCTAAAGTAACTTATACTTTTAATCCACAAAGAAGGATCACACACTAATTATAATTATTAAATTAAACAGACAGTTACACATTATATCTACATCTCCCCAACGAAATATAAGCCTAATAAAGCTACTTTTCACTCAAATTGTAAGCCAAATTAAACTTATATAAAGTTTTATAGGGTCTTATCGTCCCACTAAATAATTTGAGCCTTTTCACTCAAAAGTTAAATTCAAATTACATAAAGGAGACAGCTCATCCCTCGTCCAACCTTTCATTCAAGCCTTCAATTAAAAGACTACTGACTATGCTACCTTCGCACGGTCAAATTACCGCGGCCCTTTAAATCAATCAGTGGGCAGGCTAGACTTTATAACTTATACATGATTGGAAACGATCAGATCTACAATGTTATTGTTACCGCCCACGCTTTCGTAATAATTTTCTTTATAGTAATACCTATTATAATTGGAGGCTTCGGTAATTGATTGGTTCCTCTAATATTAGGAGCGCCAGACATAGCATTCCCACGAATAAATAACATAAGATTTTGACTTCTACCCCCATCACTTACCTTATTACTATCAAGAGGAATAGTAGAAAGAGGAGTAGGCACAGGATGAACTGTCTACCCCCCACTAGCTGCAGGAACTGCCCACGCAGGAGCCTCAGTAGACTTAGGAATCTTCTCCTTACACTTAGCAGGGGTATCTTCAATCTTAGGAGCCGTTAATTTTATTACTACCGTAATTAAC
>BLJ-07
TACTCTTGTCGATAAGAACTCTCAAAGAAAATCACGCTGTTATCCCTAAAGTAACTTATACTTTTAATCCACAAAGAAGGATCACACACTAATTATAATTATTAAATTAAACAGACAGTTACACATTATATCTACATCTCCCCAACGAAATATAAGCCTAATAAAGCTACTTTTCACTCAAATTGTAAGCCAAATTAAACTTATATAAAGTTTTATAGGGTCTTATCGTCCCACTAAATAATTTGAGCCTTTTCACTCAAAAGTTAAATTCAAATTACATAAAGGAGACAGCTCATCCCTCGTCCAACCTTTCATTCAAGCCTTCAATTAAAAGACTACTGACTATGCTACCTTCGCACGGTCAAATTACCGCGGCCCTTTAAATCAATCAGTGGGCAGGCTAGACTTTATAACTTATACATGATTGGAAACGATCAGATCTACAATGTTATTGTTACCGCCCACGCTTTCGTAATAATTTTCTTTATAGTAATACCTATTATAATTGGAGGCTTCGGTAATTGATTGGTTCCTCTAATATTAGGAGCGCCAGACATAGCATTCCCACGAATAAATAACATAAGATTTTGACTTCTACCCCCATCACTTACCTTGTTACTATCAAGAGGAATAGTAGAAAGAGGAGTAGGCACAGGATGAACTGTCTACCCCCCACTAGCTGCAGGAACTGCCCACGCAGGAGCCTCAGTAGACTTAGGAATCTTCTCCTTACACTTAGCAGGGGTATCTTCAATCTTAGGAGCCGTTAATTTTATTACTACCGTAATTAAC
>BLJ-08
TACTCTTGTCGATAAGAACTCTCAAAGAAAATCACGCTGTTATCCCTAAAGTAACTTATACTTTTAATCCACAAAGAAGGATCACACACTAATTATAATTATTAAATTAAACAGACAGTTACACATTATATCTACATCTCCCCAACGAAATATAAGCCTAATAAAGCTACTTTTCACTCAAATTGTAAGCCAAATTAAACTTATATAAAGTTTTATAGGGTCTTATCGTCCCACTAAATAATTTGAGCCTTTTCACTCAAAAGTTAAATTCAAATTACATAAAGGAGACAGCTCATCCCTCGTCCAACCTTTCATTCAAGCCTTCAATTAAAAGACTACTGACTATGCTACCTTCGCACGGTCAAATTACCGCGGCCCTTTAAATCAATCAGTGGGCAGGCTAGACTTTATAACTTATACATGATTGGAAACGATCAGATCTACAATGTTATTGTTACCGCCCACGCTTTCGTAATAATTTTCTTTATAGTAATACCTATTATAATTGGAGGCTTCGGTAATTGATTGGTTCCTCTAATATTAGGAGCGCCAGACATAGCATTCCCACGAATAAATAACATAAGATTTTGACTTCTACCCCCATCACTTACCTTGTTACTATCAAGAGGAATAGTAGAAAGAGGAGTAGGCACAGGATGAACTGTCTACCCCCCACTAGCTGCAGGAACTGCCCACGCAGGAGCCTCAGTAGACTTAGGAATCTTCTCCTTACACTTAGCAGGGGTATCTTCAATCTTAGGAGCCGTTAATTTTATTACTACCGTAATTAAC
>BLJ-09
TACTCTTGTCGATAAGAACTCTCAAAGAAAATCACGCTGTTATCCCTAAAGTAACTTATACTTTTAATCCACAAAGAAGGATCACACACTAATTATAATTATTAAATTAAACAGACAGTTACACATTATATCTACATCTCCCCAACGAAATATAAGCCTAATAAAGCTACTTTTCACTCAAATTGTAAGCCAAATTAAACTTATATAAAGTTTTATAGGGTCTTATCGTCCCACTAAATAATTTGAGCCTTTTCACTCAAAAGTTAAATTCAAATTACATAAAGGAGACAGCTCATCCCTCGTCCAACCTTTCATTCAAGCCTTCAATTAAAAGACTACTGACTATGCTACCTTCGCACGGTCAAATTACCGCGGCCCTTTAAATCAATCAGTGGGCAGGCTAGACTTTATAACTTATACATGATTGGAAACGATCAGATCTACAATGTTATTGTTACCGCCCACGCTTTCGTAATAATTTTCTTTATAGTAATACCTATTATAATTGGAGGCTTCGGTAATTGATTGGTTCCTCTAATATTAGGAGCACCAGACATAGCATTCCCACGAATAAATAACATAAGATTTTGACTTCTACCCCCATCACTTACCTTATTACTATCAAGAGGAATAGTAGAAAGAGGAGTAGGCACAGGATGAACTGTCTACCCCCCACTAGCTGCAGGAACTGCCCACGCAGGAGCCTCAGTAGACTTAGGAATCTTCTCCTTACACTTAGCAGGGGTATCTTCAATCTTAGGAGCCGTTAATTTTATTACTACCGTAATTAAC
>BLJ-10
TACTCTTGTCGATAAGAACTCTCAAAGAAAATCACGCTGTTATCCCTAAAGTAACTTATACTTTTAATCCACAAAGAAGGATCACACACTAATTATAATTATTAAATTAAACAGACAGTTACACATTATATCTACATCTCCCCAACGAAATATAAGCCTAATAAAGCTACTTTTCACTCAAATTGTAAGCCAAATTAAACTTATATAAAGTTTTATAGGGTCTTATCGTCCCACTAAATAATTTGAGCCTTTTCACTCAAAAGTTAAATTCAAATTACATAAAGGAGACAGCTCATCCCTCGTCCAACCTTTCATTCAAGCCTTCAATTAAAAGACTACTGACTATGCTACCTTCGCACGGTCAAATTACCGCGGCCCTTTAAATCAATCAGTGGGCAGGCTAGACTTTATAACTTATACATGATTGGAAACGATCAGATCTACAATGTTATTGTTACCGCCCACGCTTTCGTAATAATTTTCTTTATAGTAATACCTATTATAATTGGAGGCTTCGGTAATTGATTGGTTCCTCTAATATTAGGAGCGCCAGACATAGCATTCCCACGAATAAATAACATAAGATTTTGACTTCTACCCCCATCACTTACCTTGTTACTATCAAGAGGAATAGTAGAAAGAGGAGTAGGCACAGGATGAACTGTCTACCCCCCACTAGCTGCAGGAACTGCCCACGCAGGAGCCTCAGTAGACTTAGGAATCTTCTCCTTACACTTAGCAGGGGTATCTTCAATCTTAGGAGCCGTTAATTTTATTACTACCGTAATTAAC
>BLJ-11
TACTCTTGTCGATAAGAACTCTCAAAGAAAATCACGCTGTTATCCCTAAAGTAACTTATACTTTTAATCCACAAAGAAGGATCACACACTAATTATAATTATTAAATTAAACAGACAGTTACACATTATATCTACATCTCCCCAACGAAATATAAGCCTAATAAAGCTACTTTTCACTCAAATTGTAAGCCAAATTAAACTTATATAAAGTTTTATAGGGTCTTATCGTCCCACTAAATAATTTGAGCCTTTTCACTCAAAAGTTAAATTCAAATTACATAAAGGAGACAGCTCATCCCTCGTCCAACCTTTCATTCAAGCCTTCAATTAAAAGACTACTGACTATGCTACCTTCGCACGGTCAAATTACCGCGGCCCTTTAAATCAATCAGTGGGCAGGCTAGACTTTATAACTTATACATGATTGGAAACGATCAGATCTACAATGTTATTGTTACCGCCCACGCTTTCGTAATAATTTTCTTTATAGTAATACCTATTATAATTGGAGGCTTCGGTAATTGATTGGTTCCTCTAATATTAGGAGCGCCAGACATAGCATTCCCACGAATAAATAACATAAGATTTTGACTTCTACCCCCATCACTTACCTTGTTACTATCAAGAGGAATAGTAGAAAGAGGAGTAGGCACAGGATGAACTGTCTACCCCCCACTAGCTGCAGGAACTGCCCACGCAGGAGCCTCAGTAGACTTAGGAATCTTCTCCTTACACTTAGCAGGGGTATCTTCAATCTTAGGAGCCGTTAATTTTATTACTACCGTAATTAAC
>BLJ-12
TACTCTTGTCGATAAGAACTCTCAAAGAAAATCACGCTGTTATCCCTAAAGTAACTTATACTTTTAATCCACAAAGAAGGATCACACACTAATTATAATTATTAAATTAAACAGACAGTTACACATTATATCTACATCTCCCCAACGAAATATAAGCCTAATAAAGCTACTTTTCACTCAAATTGTAAGCCAAATTAAACTTATATAAAGTTTTATAGGGTCTTATCGTCCCACTAAATAATTTGAGCCTTTTCACTCAAAAGTTAAATTCAAATTACATAAAGGAGACAGCTCATCCCTCGTCCAACCTTTCATTCAAGCCTTCAATTAAAAGACTACTGACTATGCTACCTTCGCACGGTCAAATTACCGCGGCCCTTTAAATCAATCAGTGGGCAGGCTAGACTTTATAACTTATACATGATTGGAAACGATCAGATCTACAATGTTATTGTTACCGCCCACGCTTTCGTAATAATTTTCTTTATAGTAATACCTATTATAATTGGAGGCTTCGGTAATTGATTGGTTCCTCTAATATTAGGAGCGCCAGACATAGCATTCCCACGAATAAATAACATAAGATTTTGACTTCTACCCCCATCACTTACCTTGTTACTATCAAGAGGAATAGTAGAAAGAGGAGTAGGCACAGGATGAACTGTCTACCCCCCACTAGCTGCAGGAACTGCCCACGCAGGAGCCTCAGTAGACTTAGGAATCTTCTCCTTACACTTAGCAGGGGTATCTTCAATCTTAGGAGCCGTTAATTTTATTACTACCGTAATTAAC
>BLJ-13
TACTCTTGTCGATAAGAACTCTCAAAGAAAATCACGCTGTTATCCCTAAAGTAACTTATACTTTTAATCCACAAAGAAGGATCACACACTAATTATAATTATTAAATTAAACAGACAGTTACACATTATATCTACATCTCCCCAACGAAATATAAGCCTAATAAAGCTACTTTTCACTCAAATTGTAAGCCAAATTAAACTTATATAAAGTTTTATAGGGTCTTATCGTCCCACTAAATAATTTGAGCCTTTTCACTCAAAAGTTAAATTCAAATTACATAAAGGAGACAGCTCATCCCTCGTCCAACCTTTCATTCAAGCCTTCAATTAAAAGACTACTGACTATGCTACCTTCGCACGGTCAAATTACCGCGGCCCTTTAAATCAATCAGTGGGCAGGCTAGACTTTATAACTTATACATGATTGGAAACGATCAGATCTACAATGTTATTGTTACCGCCCACGCTTTCGTAATAATTTTCTTTATAGTAATACCTATTATAATTGGAGGCTTCGGTAATTGATTGGTTCCTCTAATATTAGGAGCGCCAGACATAGCATTCCCACGAATAAATAACATAAGATTTTGACTTCTACCCCCATCACTTACCTTATTACTATCAAGAGGAATAGTAGAAAGAGGAGTAGGCACAGGATGAACTGTCTACCCCCCACTAGCTGCAGGAACTGCCCACGCAGGAGCCTCAGTAGACTTAGGAATCTTCTCCTTACACTTAGCAGGGGTATCTTCAATCTTAGGAGCCGTTAATTTTATTACTACCGTAATTAAC
>BLJ-14
TACTCTTGTCGATAAGAACTCTCAAAGAAAATCACGCTGTTATCCCTAAAGTAACTTATACTTTTAATCCACAAAGAAGGATCACACACTAATTATAATTATTAAATTAAACAGACAGTTACACATTATATCTACATCTCCCCAACGAAATATAAGCCTAATAAAGCTACTTTTCACTCAAATTGTAAGCCAAATTAAACTTATATAAAGTTTTATAGGGTCTTATCGTCCCACTAAATAATTTGAGCCTTTTCACTCAAAAGTTAAATTCAAATTACATAAAGGAGACAGCTCATCCCTCGTCCAACCTTTCATTCAAGCCTTCAATTAAAAGACTACTGACTATGCTACCTTCGCACGGTCAAATTACCGCGGCCCTTTAAATCAATCAGTGGGCAGGCTAGACTTTATAACTTATACATGATTGGAAACGATCAGATCTACAATGTTATTGTTACCGCCCACGCTTTCGTAATAATTTTCTTTATAGTAATACCTATTATAATTGGAGGCTTCGGTAATTGATTGGTTCCTCTAATATTAGGAGCGCCAGACATAGCATTCCCACGAATAAATAACATAAGATTTTGACTTCTACCCCCATCACTTACCTTATTACTATCAAGAGGAATAGTAGAAAGAGGAGTAGGCACAGGATGAACTGTCTACCCCCCACTAGCTGCAGGAACTGCCCACGCAGGAGCCTCAGTAGACTTAGGAATCTTCTCCTTACACTTAGCAGGGGTATCTTCAATCTTAGGAGCCGTTAATTTTATTACTACCGTAATTAAC
>BLJ-15
TACTCTTGTCGATAAGAACTCTCAAAGAAAATCACGCTGTTATCCCTAAAGTAACTTATACTTTTAATCCACAAAGAAGGATCACACACTAATTATAATTATTAAATTAAACAGACAGTTACACATTATATCTACATCTCCCCAACGAAATATAAGCCTAATAAAGCTACTTTTCACTCAAATTGTAAGCCAAATTAAACTTATATAAAGTTTTATAGGGTCTTATCGTCCCACTAAATAATTTGAGCCTTTTCACTCAAAAGTTAAATTCAAATTACATAAAGGAGACAGCTCATCCCTCGTCCAACCTTTCATTCAAGCCTTCAATTAAAAGACTACTGACTATGCTACCTTCGCACGGTCAAATTACCGCGGCCCTTTAAATCAATCAGTGGGCAGGCTAGACTTTATAACTTATACATGATTGGAAACGATCAGATCTACAATGTTATTGTTACCGCCCACGCTTTCGTAATAATTTTCTTTATAGTAATACCTATTATAATTGGAGGCTTCGGTAATTGATTGGTTCCTCTAATATTAGGAGCGCCAGACATAGCATTCCCACGAATAAATAACATAAGATTTTGACTTCTACCCCCATCACTTACCTTATTACTATCAAGAGGAATAGTAGAAAGAGGAGTAGGCACAGGATGAACTGTCTACCCCCCACTAGCTGCAGGAACTGCCCACGCAGGAGCCTCAGTAGACTTAGGAATCTTCTCCTTACACTTAGCAGGGGTATCTTCAATCTTAGGAGCCGTTAATTTTATTACTACCGTAATTAAC
>BLJ-16
TACTCTTGTCGATAAGAACTCTCAAAGAAAATCACGCTGTTATCCCTAAAGTAACTTATACTTTTAATCCACAAAGAAGGATCACACACTAATTATAATTATTAAATTAAACAGACAGTTACACATTATATCTACATCTCCCCAACGAAATATAAGCCTAATAAAGCTACTTTTCACTCAAATTGTAAGCCAAATTAAACTTATATAAAGTTTTATAGGGTCTTATCGTCCCACTAAATAATTTGAGCCTTTTCACTCAAAAGTTAAATTCAAATTACATAAAGGAGACAGCTCATCCCTCGTCCAACCTTTCATTCAAGCCTTCAATTAAAAGACTACTGACTATGCTACCTTCGCACGGTCAAATTACCGCGGCCCTTTAAATCAATCAGTGGGCAGGCTAGACTTTATAACTTATACATGATTGGAAACGATCAGATCTACAATGTTATTGTTACCGCCCACGCTTTCGTAATAATTTTCTTTATAGTAATACCTATTATAATTGGAGGCTTCGGTAATTGATTGGTTCCTCTAATATTAGGAGCGCCAGACATAGCATTCCCACGAATAAATAACATAAGATTTTGACTTCTACCCCCATCACTTACCTTGTTACTATCAAGAGGAATAGTAGAAAGAGGAGTAGGCACAGGATGAACTGTCTACCCCCCACTAGCTGCAGGAACTGCCCACGCAGGAGCCTCAGTAGACTTAGGAATCTTCTCCTTACACTTAGCAGGGGTATCTTCAATCTTAGGAGCCGTTAATTTTATTACTACCGTAATTAAC
>BLJ-17
TACTCTTGTCGATAAGAACTCTCAAAGAAAATCACGCTGTTATCCCTAAAGTAACTTATACTTTTAATCCACAAAGAAGGATCACACACTAATTATAATTATTAAATTAAACAGACAGTTACACATTATATCTACATCTCCCCAACGAAATATAAGCCTAATAAAGCTACTTTTCACTCAAATTGTAAGCCAAATTAAACTTATATAAAGTTTTATAGGGTCTTATCGTCCCACTAAATAATTTGAGCCTTTTCACTCAAAAGTTAAATTCAAATTACATAAAGGAGACAGCTCATCCCTCGTCCAACCTTTCATTCAAGCCTTCAATTAAAAGACTACTGACTATGCTACCTTCGCACGGTCAAATTACCGCGGCCCTTTAAATCAATCAGTGGGCAGGCTAGACTTTATAACTTATACATGATTGGAAACGATCAGATCTACAATGTTATTGTTACCGCCCACGCTTTCGTAATAATTTTCTTTATAGTAATACCTATTATAATTGGAGGCTTCGGTAATTGATTGGTTCCTCTAATATTAGGAGCGCCAGACATAGCATTCCCACGAATAAATAACATAAGATTTTGACTTCTACCCCCATCACTTACCTTATTACTATCAAGAGGAATAGTAGAAAGAGGAGTAGGCACAGGATGAACTGTCTACCCCCCACTAGCTGCAGGAACTGCCCACGCAGGAGCCTCAGTAGACTTAGGAATCTTCTCCTTACACTTAGCAGGGGTATCTTCAATCTTAGGAGCCGTTAATTTTATTACTACCGTAATTAAC
>BLJ-18
TACTCTTGTCGATAAGAACTCTCAAAGAAAATCACGCTGTTATCCCTAAAGTAACTTATACTTTTAATCCACAAAGAAGGATCACACACTAATTATAATTATTAAATTAAACAGACAGTTACACATTATATCTACATCTCCCCAACGAAATATAAGCCTAATAAAGCTACTTTTCACTCAAATTGTAAGCCAAATTAAACTTATATAAAGTTTTATAGGGTCTTATCGTCCCACTAAATAATTTGAGCCTTTTCACTCAAAAGTTAAATTCAAATTACATAAAGGAGACAGCTCATCCCTCGTCCAACCTTTCATTCAAGCCTTCAATTAAAAGACTACTGACTATGCTACCTTCGCACGGTCAAATTACCGCGGCCCTTTAAATCAATCAGTGGGCAGGCTAGACTTTATAACTTATACATGATTGGAAACGATCAGATCTACAATGTTATTGTTACCGCCCACGCTTTCGTAATAATTTTCTTTATAGTAATACCTATTATAATTGGAGGCTTCGGTAATTGATTGGTTCCTCTAATATTAGGAGCGCCAGACATAGCATTCCCACGAATAAATAACATAAGATTTTGACTTCTACCCCCATCACTTACCTTGTTACTATCAAGAGGAATAGTAGAAAGAGGAGTAGGCACAGGATGAACTGTCTACCCCCCACTAGCTGCAGGAACTGCCCACGCAGGAGCCTCAGTAGACTTAGGAATCTTCTCCTTACACTTAGCAGGGGTATCTTCAATCTTAGGAGCCGTTAATTTTATTACTACCGTAATTAAC
>BLJ-19
TACTCTTGTCGATAAGAACTCTCAAAGAAAATCACGCTGTTATCCCTAAAGTAACTTATACTTTTAATCCACAAAGAAGGATCACACACTAATTATAATTATTAAATTAAACAGACAGTTACACATTATATCTACATCTCCCCAACGAAATATAAGCCTAATAAAGCTACTTTTCACTCAAATTGTAAGCCAAATTAAACTTATATAAAGTTTTATAGGGTCTTATCGTCCCACTAAATAATTTGAGCCTTTTCACTCAAAAGTTAAATTCAAATTACATAAAGGAGACAGCTCATCCCTCGTCCAACCTTTCATTCAAGCCTTCAATTAAAAGACTACTGACTATGCTACCTTCGCACGGTCAAATTACCGCGGCCCTTTAAATCAATCAGTGGGCAGGCTAGACTTTATAACTTATACATGATTGGAAACGATCAGATCTACAATGTTATTGTTACCGCCCACGCTTTCGTAATAATTTTCTTTATAGTAATACCTATTATAATTGGAGGCTTCGGTAATTGATTGGTTCCTCTAATATTAGGAGCGCCAGACATAGCATTCCCACGAATAAATAACATAAGATTTTGACTTCTACCCCCATCACTTACCTTGTTACTATCAAGAGGAATAGTAAAAAGAGGAGTAGGCACAGGATGAACTGTCTACCCCCCACTAGCTGCAGGAACTGCCCACGCAGGAGCCTCAGTAAACTTAGGAATCTTCTCCTTACACTTAGCAGGGGTATCTTCAATCTTAGGAGCCGTTAATTTTATTACTACCGTAATTAAC
>BLJ-20
TACTCTTGTCGATAAGAACTCTCAAAGAAAATCACGCTGTTATCCCTAAAGTAACTTATACTTTTAATCCACAAAGAAGGATCACACACTAATTATAATTATTAAATTAAACAGACAGTTACACATTATATCTACATCTCCCCAACGAAATATAAGCCTAATAAAGCTACTTTTCACTCAAATTGTAAGCCAAATTAAACTTATATAAAGTTTTATAGGGTCTTATCGTCCCACTAAATAATTTGAGCCTTTTCACTCAAAAGTTAAATTCAAATTACATAAAGGAGACAGCTCATCCCTCGTCCAACCTTTCATTCAAGCCTTCAATTAAAAGACTACTGACTATGCTACCTTCGCACGGTCAAATTACCGCGGCCCTTTAAATCAATCAGTGGGCAGGCTAGACTTTATAACTTATACATGATTGGAAACGATCAGATCTACAATGTTATTGTTACCGCCCACGCTTTCGTAATAATTTTCTTTATAGTAATACCTATTATAATTGGAGGCTTCGGTAATTGATTGGTTCCTCTAATATTAGGAGCGCCAGACATAGCATTCCCACGAATAAATAACATAAGATTTTGACTTCTACCCCCATCACTTACCTTGTTACTATCAAGAGGAATAGTAGAAAGAGGAGTAGGCACAGGATGAACTGTCTACCCCCCACTAGCTGCAGGAACTGCCCACGCAGGAGCCTCAGTAGACTTAGGAATCTTCTCCTTACACTTAGCAGGGGTATCTTCAATCTTAGGAGCCGTTAATTTTATTACTACCGTAATTAAC
>BLJ-21
TACTCTTGTCGATAAGAACTCTCAAAGAAAATCACGCTGTTATCCCTAAAGTAACTTATACTTTTAATCCACAAAGAAGGATCACACACTAATTATAATTATTAAATTAAACAGACAGTTACACATTATATCTACATCTCCCCAACGAAATATAAGCCTAATAAAGCTACTTTTCACTCAAATTGTAAGCCAAATTAAACTTATATAAAGTTTTATAGGGTCTTATCGTCCCACTAAATAATTTGAGCCTTTTCACTCAAAAGTTAAATTCAAATTACATAAAGGAGACAGCTCATCCCTCGTCCAACCTTTCATTCAAGCCTTCAATTAAAAGACTACTGACTATGCTACCTTCGCACGGTCAAATTACCGCGGCCCTTTAAATCAATCAGTGGGCAGGCTAGACTTTATAACTTATACATGATTGGAAACGATCAGATCTACAATGTTATTGTTACCGCCCACGCTTTCGTAATAATTTTCTTTATAGTAATACCTATTATAATTGGAGGCTTCGGTAATTGATTGGTTCCTCTAATATTAGGAGCGCCAGACATAGCATTCCCACGAATAAATAACATAAGATTTTGACTTCTACCCCCATCACTTACCTTATTACTATCAAGAGGAATAGTAGAAAGAGGAGTAGGCACAGGATGAACTGTCTACCCCCCACTAGCTGCAGGAACTGCCCACGCAGGAGCCTCAGTAGACTTAGGAATCTTCTCCTTACACTTAGCAGGGGTATCTTCAATCTTAGGAGCCGTTAATTTTATTACTACCGTAATTAAC
>BLJ-22
TACTCTTGTCGATAAGAACTCTCAAAGAAAATCACGCTGTTATCCCTAAAGTAACTTATACTTTTAATCCACAAAGAAGGATCACACACTAATTATAATTATTAAATTAAACAGACAGTTACACATTATATCTACATCTCCCCAACGAAATATAAGCCTAATAAAGCTACTTTTCACTCAAATTGTAAGCCAAATTAAACTTATATAAAGTTTTATAGGGTCTTATCGTCCCACTAAATAATTTGAGCCTTTTCACTCAAAAGTTAAATTCAAATTACATAAAGGAGACAGCTCATCCCTCGTCCAACCTTTCATTCAAGCCTTCAATTAAAAGACTACTGACTATGCTACCTTCGCACGGTCAAATTACCGCGGCCCTTTAAATCAATCAGTGGGCAGGCTAGACTTTATAACTTATACATGATTGGAAACGATCAGATCTACAATGTTATTGTTACCGCCCACGCTTTCGTAATAATTTTCTTTATAGTAATACCTATTATAATTGGAGGCTTCGGTAATTGATTGGTTCCTCTAATATTAGGAGCGCCAGACATAGCATTCCCACGAATAAATAACATAAGATTTTGACTTCTACCCCCATCACTTACCTTATTACTATCAAGAGGAATAGTAGAAAGAGGAGTAGGCACAGGATGAACTGTCTACCCCCCACTAGCTGCAGGAACTGCCCACGCAGGAGCCTCAGTAGACTTAGGAATCTTCTCCTTACACTTAGCAGGGGTATCTTCAATCTTAGGAGCCGTTAATTTTATTACTACCGTAATTAAC
>BLJ-23
TACTCTTGTCGATAAGAACTCTCAAAGAAAATCACGCTGTTATCCCTAAAGTAACTTATACTTTTAATCCACAAAGAAGGATCACACACTAATTATAATTATTAAATTAAACAGACAGTTACACATTATATCTACATCTCCCCAACGAAATATAAGCCTAATAAAGCTACTTTTCACTCAAATTGTAAGCCAAATTAAACTTATATAAAGTTTTATAGGGTCTTATCGTCCCACTAAATAATTTGAGCCTTTTCACTCAAAAGTTAAATTCAAATTACATAAAGGAGACAGCTCATCCCTCGTCCAACCTTTCATTCAAGCCTTCAATTAAAAGACTACTGACTATGCTACCTTCGCACGGTCAAATTACCGCGGCCCTTTAAATCAATCAGTGGGCAGGCTAGACTTTATAACTTATACATGATTGGAAACGATCAGATCTACAATGTTATTGTTACCGCCCACGCTTTCGTAATAATTTTCTTTATAGTAATACCTATTATAATTGGAGGCTTCGGTAATTGATTGGTTCCTCTAATATTAGGAGCGCCAGACATAGCATTCCCACGAATAAATAACATAAGATTTTGACTTCTACCCCCATCACTTACCTTATTACTATCAAGAGGAATAGTAGAAAGAGGAGTAGGCACAGGATGAACTGTCTACCCCCCACTAGCTGCAGGAACTGCCCACGCAGGAGCCTCAGTAGACTTAGGAATCTTCTCCTTACACTTAGCAGGGGTATCTTCAATCTTAGGAGCCGTTAATTTTATTACTACCGTAATTAAC
>BLJ-24
TACTCTTGTCGATAAGAACTCTCAAAGAAAATCACGCTGTTATCCCTAAAGTAACTTATACTTTTAATCCACAAAGAAGGATCACACACTAATTATAATTATTAAATTAAACAGACAGTTACACATTATATCTACATCTCCCCAACGAAATATAAGCCTAATAAAGCTACTTTTCACTCAAATTGTAAGCCAAATTAAACTTATATAAAGTTTTATAGGGTCTTATCGTCCCACTAAATAATTTGAGCCTTTTCACTCAAAAGTTAAATTCAAATTACATAAAGGAGACAGCTCATCCCTCGTCCAACCTTTCATTCAAGCCTTCAATTAAAAGACTACTGACTATGCTACCTTCGCACGGTCAAATTACCGCGGCCCTTTAAATCAATCAGTGGGCAGGCTAGACTTTATAACTTATACATGATTGGAAACGATCAGATCTACAATGTTATTGTTACCGCCCACGCTTTCGTAATAATTTTCTTTATAGTAATACCTATTATAATTGGAGGCTTCGGTAATTGATTGGTTCCTCTAATATTAGGAGCGCCAGACATAGCATTCCCACGAATAAATAACATAAGATTTTGACTTCTACCCCCATCACTTACCTTATTACTATCAAGAGGAATAGTAGAAAGAGGAGTAGGCACAGGATGAACTGTCTACCCCCCACTAGCTGCAGGAACTGCCCACGCAGGAGCCTCAGTAGACTTAGGAATCTTCTCCTTACACTTAGCAGGGGTATCTTCAATCTTAGGAGCCGTTAATTTTATTACTACCGTAATTAAC
>BLJ-25
TACTCTTGTCGATAAGAACTCTCAAAGAAAATCACGCTGTTATCCCTAAAGTAACTTATACTTTTAATCCACAAAGAAGGATCACACACTAATTATAATTATTAAATTAAACAGACAGTTACACATTATATCTACATCTCCCCAACGAAATATAAGCCTAATAAAGCTACTTTTCACTCAAATTGTAAGCCAAATTAAACTTATATAAAGTTTTATAGGGTCTTATCGTCCCACTAAATAATTTGAGCCTTTTCACTCAAAAGTTAAATTCAAATTACATAAAGGAGACAGCTCATCCCTCGTCCAACCTTTCATTCAAGCCTTCAATTAAAAGACTACTGACTATGCTACCTTCGCACGGTCAAATTACCGCGGCCCTTTAAATCAATCAGTGGGCAGGCTAGACTTTATAACTTATACATGATTGGAAACGATCAGATCTACAATGTTATTGTTACCGCCCACGCTTTCGTAATAATTTTCTTTATAGTAATACCTATTATAATTGGAGGCTTCGGTAATTGATTGGTTCCTCTAATATTAGGAGCGCCAGACATAGCATTCCCACGAATAAATAACATAAGATTTTGACTTCTACCCCCATCACTTACCTTATTACTATCAAGAGGAATAGTAGAAAGAGGAGTAGGCACAGGATGAACTGTCTACCCCCCACTAGCTGCAGGAACTGCCCACGCAGGAGCCTCAGTAGACTTAGGAATCTTCTCCTTACACTTAGCAGGGGTATCTTCAATCTTAGGAGCCGTTAATTTTATTACTACCGTAATTAAC
>BLJ-26
TACTCTTGTCGATAAGAACTCTCAAAGAAAATCACGCTGTTATCCCTAAAGTAACTTATACTTTTAATCCACAAAGAAGGATCACACACTAATTATAATTATTAAATTAAACAGACAGTTACACATTATATCTACATCTCCCCAACGAAATATAAGCCTAATAAAGCTACTTTTCACTCAAATTGTAAGCCAAATTAAACTTATATAAAGTTTTATAGGGTCTTATCGTCCCACTAAATAATTTGAGCCTTTTCACTCAAAAGTTAAATTCAAATTACATAAAGGAGACAGCTCATCCCTCGTCCAACCTTTCATTCAAGCCTTCAATTAAAAGACTACTGACTATGCTACCTTCGCACGGTCAAATTACCGCGGCCCTTTAAATCAATCAGTGGGCAGGCTAGACTTTATAACTTATACATGATTGGAAACGATCAGATCTACAATGTTATTGTTACCGCCCACGCTTTCGTAATAATTTTCTTTATAGTAATACCTATTATAATTGGAGGCTTCGGTAATTGATTGGTTCCTCTAATATTAGGAGCGCCAGACATAGCATTCCCACGAATAAATAACATAAGATTTTGACTTCTACCCCCATCACTTACCTTATTACTATCAAGAGGAATAGTAGAAAGAGGAGTAGGCACAGGATGAACTGTCTACCCCCCACTAGCTGCAGGAACTGCCCACGCAGGAGCCTCAGTAGACTTAGGAATCTTCTCCTTACACTTAGCAGGGGTATCTTCAATCTTAGGAGCCGTTAATTTTATTACTACCGTAATTAAC
>BLJ-27
TACTCTTGTCGATAAGAACTCTCAAAGAAAATCACGCTGTTATCCCTAAAGTAACTTATACTTTTAATCCACAAAGAAGGATCACACACTAATTATAATTATTAAATTAAACAGACAGTTACACATTATATCTACATCTCCCCAACGAAATATAAGCCTAATAAAGCTACTTTTCACTCAAATTGTAAGCCAAATTAAACTTATATAAAGTTTTATAGGGTCTTATCGTCCCACTAAATAATTTGAGCCTTTTCACTCAAAAGTTAAATTCAAATTACATAAAGGAGACAGCTCATCCCTCGTCCAACCTTTCATTCAAGCCTTCAATTAAAAGACTACTGACTATGCTACCTTCGCACGGTCAAATTACCGCGGCCCTTTAAATCAATCAGTGGGCAGGCTAGACTTTATAACTTATACATGATTGGAAACGATCAGATCTACAATGTTATTGTTACCGCCCACGCTTTCGTAATAATTTTCTTTATAGTAATACCTATTATAATTGGAGGCTTCGGTAATTGATTGGTTCCTCTAATATTAGGAGCGCCAGACATAGCATTCCCACGAATAAATAACATAAGATTTTGACTTCTACCCCCATCACTTACCTTATTACTATCAAGAGGAATAGTAGAAAGAGGAGTAGGCACAGGATGAACTGTCTACCCCCCACTAGCTGCAGGAACTGCCCACGCAGGAGCCTCAGTAGACTTAGGAATCTTCTCCTTACACTTAGCAGGGGTATCTTCAATCTTAGGAGCCGTTAATTTTATTACTACCGTAATTAAC
>BLJ-28
TACTCTTGTCGATAAGAACTCTCAAAGAAAATCACGCTGTTATCCCTAAAGTAACTTATACTTTTAATCCACAAAGAAGGATCACACACTAATTATAATTATTAAATTAAACAGACAGTTACACATTATATCTACATCTCCCCAACGAAATATAAGCCTAATAAAGCTACTTTTCACTCAAATTGTAAGCCAAATTAAACTTATATAAAGTTTTATAGGGTCTTATCGTCCCACTAAATAATTTGAGCCTTTTCACTCAAAAGTTAAATTCAAATTACATAAAGGAGACAGCTCATCCCTCGTCCAACCTTTCATTCAAGCCTTCAATTAAAAGACTACTGACTATGCTACCTTCGCACGGTCAAATTACCGCGGCCCTTTAAATCAATCAGTGGGCAGGCTAGACTTTATAACTTATACATGATTGGAAACGATCAGATCTACAATGTTATTGTTACCGCCCACGCTTTCGTAATAATTTTCTTTATAGTAATACCTATTATAATTGGAGGCTTCGGTAATTGATTGGTTCCTCTAATATTAGGAGCGCCAGACATAGCATTCCCACGAATAAATAACATAAGATTTTGACTTCTACCCCCATCACTTACCTTGTTACTATCAAGAGGAATAGTAGAAAGAGGAGTAGGCACAGGATGAACTGTCTACCCCCCACTAGCTGCAGGAACTGCCCACGCAGGAGCCTCAGTAGACTTAGGAATCTTCTCCTTACACTTAGCAGGGGTATCTTCAATCTTAGGAGCCGTTAATTTTATTACTACCGTAATTAAC
>BLJ-29
TACTCTTGTCGATAAGAACTCTCAAAGAAAATCACGCTGTTATCCCTAAAGTAACTTATACTTTTAATCCACAAAGAAGGATCACACACTAATTATAATTATTAAATTAAACAGACAGTTACACATTATATCTACATCTCCCCAACGAAATATAAGCCTAATAAAGCTACTTTTCACTCAAATTGTAAGCCAAATTAAACTTATATAAAGTTTTATAGGGTCTTATCGTCCCACTAAATAATTTGAGCCTTTTCACTCAAAAGTTAAATTCAAATTACATAAAGGAGACAGCTCATCCCTCGTCCAACCTTTCATTCAAGCCTTCAATTAAAAGACTACTGACTATGCTACCTTCGCACGGTCAAATTACCGCGGCCCTTTAAATCAATCAGTGGGCAGGCTAGACTTTATAACTTATACATGATTGGAAACGATCAGATCTACAATGTTATTGTTACCGCCCACGCTTTCGTAATAATTTTCTTTATAGTAATACCTATTATAATTGGAGGCTTCGGTAATTGATTGGTTCCTCTAATATTAGGAGCGCCAGACATAGCATTCCCACGAATAAATAACATAAGATTTTGACTTCTACCCCCATCACTTACCTTGTTACTATCAAGAGGAATAGTAGAAAGAGGAGTAGGCACAGGATGAACTGTCTACCCCCCACTAGCTGCAGGAACTGCCCACGCAGGAGCCTCAGTAGACTTAGGAATCTTCTCCTTACACTTAGCAGGGGTATCTTCAATCTTAGGAGCCGTTAATTTTATTACTACCGTAATTAAC
>BLJ-30
TACTCTTGTCGATAAGAACTCTCAAAGAAAATCACGCTGTTATCCCTAAAGTAACTTATACTTTTAATCCACAAAGAAGGATCACACACTAATTATAATTATTAAATTAAACAGACAGTTACACATTATATCTACATCTCCCCAACGAAATATAAGCCTAATAAAGCTACTTTTCACTCAAATTGTAAGCCAAATTAAACTTATATAAAGTTTTATAGGGTCTTATCGTCCCACTAAATAATTTGAGCCTTTTCACTCAAAAGTTAAATTCAAATTACATAAAGGAGACAGCTCATCCCTCGTCCAACCTTTCATTCAAGCCTTCAATTAAAAGACTACTGACTATGCTACCTTCGCACGGTCAAATTACCGCGGCCCTTTAAATCAATCAGTGGGCAGGCTAGACTTTATAACTTATACATGATTGGAAACGATCAGATCTACAATGTTATTGTTACCGCCCACGCTTTCGTAATAATTTTCTTTATAGTAATACCTATTATAATTGGAGGCTTCGGTAATTGATTGGTTCCTCTAATATTAGGAGCGCCAGACATAGCATTCCCACGAATAAATAACATAAGATTTTGACTTCTACCCCCATCACTTACCTTGTTACTATCAAGAGGAATAGTAGAAAGAGGAGTAGGCACAGGATGAACTGTCTACCCCCCACTAGCTGCAGGAACTGCCCACGCAGGAGCCTCAGTAGACTTAGGAATCTTCTCCTTACACTTAGCAGGGGTATCTTCAATCTTAGGAGCCGTTAATTTTATTACTACCGTAATTAAC
>KLJ-01
TACTCTTGTCGATAAGAACTCTCAAAGAAAATCACGCTGTTATCCCTAAAGTAACTTATACTTTTAATCCACAAAGAAGGATCACACACTAATTATAATTATTAAATTAAATAGACAGTTACACATTATATCTACATCTCCCCAACGAAATATAAGCCTAATAAAGCTACTTTTCACTCAAATTGTAAACCAAATTAAACTTATATAAAGTTTTATAGGGTCTTATCGTCCCACTAAATAATTTGAGCCTTTTCACTCAAAAGTTAAATTCAAATTACATAAAGGAGACAGCTCATCCCTCGTCCAACCTTTCATTCAAGCCTTCAATTAAAAGACTACTGACTATGCTACCTTCGCACGGTCAAATTACCGCGGCCCTTTAAATCAATCAGTGGGCAGGCTAGACTTTATAACTTATACATGATTGGAAACGATCTTATCTATAATGTTATTGTTACCGCCCACGCTTTCGTAATAATTTTCTTTATAGTAATACCTATTATAATTGGAGGCTTCGGTAATTGATTGGTTCCTCTAATATTAGGAGCGCCAGACATAGCATTCCCACGAATAAATAACATAAGATTTTGACTTCTACCTCCATCACTTACCTTGTTACTATCAAGAGGAATAGTAGAAAGAGGAGTAGGCACAGGATGAACTGTCTACCCCCCACTAGCTGCAGGAACTGCCCACGCAGGAGCCTCAGTAGACTTAGGAATCTTCTCCTTACACTTAGCAGGGGTATCTTCAATCTTAGGAGCCGTTAATTTTATTACTACCGTAATTAAC
>KLJ-02
TACTCTTGTCGATAAGAACTCTCAAAGAAAATCACGCTGTTATCCCTAAAGTAACTTATACTTTTAATCCACAAAGAAGGATCACACACTAATTATAATTATTAAATTAAATAGACAGTTACACATTATATCTACATCTCCCCAACGAAATATAAGCCTAATAAAGCTACTTTTCACTCAAATTGTAAACCAAATTAAACTTATATAAAGTTTTATAGGGTCTTATCGTCCCACTAAATAATTTGAGCCTTTTCACTCAAAAGTTAAATTCAAATTACATAAAGGAGACAGCTCATCCCTCGTCCAACCTTTCATTCAAGCCTTCAATTAAAAGACTACTGACTATGCTACCTTCGCACGGTCAAATTACCGCGGCCCTTTAAATCAATCAGTGGGCAGGCTAGACTTTATAACTTATACATGATTGGAAACGATCAGATCTATAATGTTATTGTTACCGCCCACGCTTTCGTAATAATTTTCTTTATAGTAATACCTATTATAATTGGAGGCTTCGGTAATTGATTGGTTCCTCTAATATTAGGAGCGCCAGACATAGCATTCCCACGAATAAATAACATAAGATTTTGACTTCTACCTCCATCACTTACCTTGTTACTATCAAGAGGAATAGTAGAAAGAGGAGTAGGCACAGGATGAACTGTCTACCCCCCACTAGCTGCAGGAACTGCCCACGCAGGAGCCTCAGTAGACTTAGGAATCTTCTCCTTACACTTAGCAGGGGTATCTTCAATCTTAGGAGCCGTTAATTTTATTACTACCGTAATTAAC
>KLJ-03
TACTCTTGTCGATAAGAACTCTCAAAGAAAATCACGCTGTTATCCCTAAAGTAACTTATACTTTTAATCCACAAAGAAGGATCACACACTAATTATAATTATTAAATTAAATAGACAGTTACACATTATATCTACATCTCCCCAACGAAATATAAGCCTAATAAAGCTACTTTTCACTCAAATTGTAAACCAAATTAAACTTATATAAAGTTTTATAGGGTCTTATCGTCCCACTAAATAATTTGAGCCTTTTCACTCAAAAGTTAAATTCAAATTACATAAAGGAGACAGCTCATCCCTCGTCCAACCTTTCATTCAAGCCTTCAATTAAAAGACTACTGACTATGCTACCTTCGCACGGTCAAATTACCGCGGCCCTTTAAATCAATCAGTGGGCAGGCTAGACTTTATAACTTATACATGATTGGAAACGATCAGATCTATAATGTTATTGTTACCGCCCACGCTTTCGTAATAATTTTCTTTATAGTAATACCTATTATAATTGGAGGCTTCGGTAATTGATTGGTTCCTCTAATATTAGGAGCGCCAGACATAGCATTCCCACGAATAAATAACATAAGATTTTGACTTCTACCTCCATCACTTACCTTGTTACTATCAAGAGGAATAGTAGAAAGAGGAGTAGGCACAGGATGAACTGTCTACCCCCCACTAGCTGCAGGAACTGCCCACGCAGGAGCCTCAGTAGACTTAGGAATCTTCTCCTTACACTTAGCAGGGGTATCTTCAATCTTAGGAGCCGTTAATTTTATTACTACCGTAATTAAC
>KLJ-04
TACTCTTGTCGATAAGAACTCTCAAAGAAAATCACGCTGTTATCCCTAAAGTAACTTATACTTTTAATCCACAAAGAAGGATCACACACTAATTATAATTATTAAATTAAATAGACAGTTACACATTATATCTACATCTCCCCAACGAAATATAAGCCTAATAAAGCTACTTTTCACTCAAATTGTAAGCCAAATTAAACTTATATAAAGTTTTATAGGGTCTTATCGTCCCACTAAATAATTTGAGCCTTTTCACTCAAAAGTTAAATTCAAATTACATAAAGGAGACAGCTCATCCCTCGTCCAACCTTTCATTCAAGCCTTCAATTAAAAGACTACTGACTATGCTACCTTCGCACGGTCAAATTACCGCGGCCCTTTAAATCAATCAGTGGGCAGGCTAGACTTTATAACTTATACATGATTGGAAACGATCAGATCTATAATGTTATTGTTACCGCCCACGCTTTCGTAATAATTTTCTTTATAGTAATACCTATTATAATTGGAGGCTTCGGTAATTGATTGGTTCCTCTAATATTAGGAGCGCCAGACATAGCATTCCCACGAATAAATAACATAAGATTTTGACTTCTACCTCCATCACTTACCTTGTTACTGTCAAGAGGAATAGTAGAAAGAGGAGTAGGCACAGGATGAACTGTCTACCCCCCACTAGCTGCAGGAACTGCCCACGCAGGAGCCTCAGTAGACTTAGGAATCTTCTCCTTACACTTAGCAGGGGTATCTTCAATCTTAGGAGCCGTTAATTTTATTACTACCGTAATTAAC
>KLJ-05
TACTCTTGTCGATAAGAACTCTCAAAGAAAATCACGCTGTTATCCCTAAAGTAACTTATACTTTTAATCCACAAAGAAGGATCACACACTAATTATAATTATTAAATTAAATAGACAGTTACACATTATATCTACATCTCCCCAACGAAATATAAGCCTAATAAAGCTACTTTTCACTCAAATTGTAAACCAAATTAAACTTATATAAAGTTTTATAGGGTCTTATCGTCCCACTAAATAATTTGAGCCTTTTCACTCAAAAGTTAAATTCAAATTACATAAAGGAGACAGCTCATCCCTCGTCCAACCTTTCATTCAAGCCTTCAATTAAAAGACTACTGACTATGCTACCTTCGCACGGTCAAATTACCGCGGCCCTTTAAATCAATCAGTGGGCAGGCTAGACTTTATAACTTATACATGATTGGAAACGATCTTATCTATAATGTTATTGTTACCGCCCACGCTTTCGTAATAATTTTCTTTATAGTAATACCTATTATAATTGGAGGCTTCGGTAATTGATTGGTTCCTCTAATATTAGGAGCGCCAGACATAGCATTCCCACGAATAAATAACATAAGATTTTGACTTCTACCTCCATCACTTACCTTGTTACTATCAAGAGGAATAGTAGAAAGAGGAGTAGGCACAGGATGAACTGTCTACCCCCCACTAGCTGCAGGAACTGCCCACGCAGGAGCCTCAGTAGACTTAGGAATCTTCTCCTTACACTTAGCAGGGGTATCTTCAATCTTAGGAGCCGTTAATTTTATTACTACCGTAATTAAC
>KLJ-06
TACTCTTGTCGATAAGAACTCTCAAAGAAAATCACGCTGTTATCCCTAAAGTAACTTATACTTTTAATCCACAAAGAAGGATCACACACTAATTATAATTATTAAATTAAATAGACAGTTACACATTATATCTACATCTCCCCAACGAAATATAAGCCTAATAAAGCTACTTTTCACTCAAATTGTAAGCCAAATTAAACTTATATAAAGTTTTATAGGGTCTTATCGTCCCACTAAATAATTTGAGCCTTTTCACTCAAAAGTTAAATTCAAATTACATAAAGGAGACAGCTCATCCCTCGTCCAACCTTTCATTCAAGCCTTCAATTAAAAGACTACTGACTATGCTACCTTCGCACGGTCAAATTACCGCGGCCCTTTAAATCAATCAGTGGGCAGGCTAGACTTTATAACTTATACATGATTGGAAACGATCAGATCTATAATGTTATTGTTACCGCCCACGCTTTCGTAATAATTTTCTTTATAGTAATACCTATTATAATTGGAGGCTTCGGTAATTGATTGGTTCCTCTAATATTAGGAGCGCCAGACATAGCATTCCCACGAATAAATAACATAAGATTTTGACTTCTACCTCCATCACTTACCTTGTTACTGTCAAGAGGAATAGTAGAAAGAGGAGTAGGCACAGGATGAACTGTCTACCCCCCACTAGCTGCAGGAACTGCCCACGCAGGAGCCTCAGTAGACTTAGGAATCTTCTCCTTACACTTAGCAGGGGTATCTTCAATCTTAGGAGCCGTTAATTTTATTACTACCGTAATTAAC
>KLJ-07
TACTCTTGTCGATAAGAACTCTCAAAGAAAATCACGCTGTTATCCCTAAAGTAACTTATACTTTTAATCCACAAAGAAGGATCACACACTAATTATAATTATTAAATTAAATAGACAGTTACACATTATATCTACATCTCCCCAACGAAATATAAGCCTAATAAAGCTACTTTTCACTCAAATTGTAAACCAAATTAAACTTATATAAAGTTTTATAGGGTCTTATCGTCCCACTAAATAATTTGAGCCTTTTCACTCAAAAGTTAAATTCAAATTACATAAAGGAGACAGCTCATCCCTCGTCCAACCTTTCATTCAAGCCTTCAATTAAAAGACTACTGACTATGCTACCTTCGCACGGTCAAATTACCGCGGCCCTTTAAATCAATCAGTGGGCAGGCTAGACTTTATAACTTATACATGATTGGAAACGATCAGATCTATAATGTTATTGTTACCGCCCACGCTTTCGTAATAATTTTCTTTATAGTAATACCTATTATAATTGGAGGCTTCGGTAATTGATTGGTTCCTCTAATATTAGGAGCGCCAGACATAGCATTCCCACGAATAAATAACATAAGATTTTGACTTCTACCTCCATCACTTACCTTGTTACTATCAAGAGGAATAGTAGAAAGAGGAGTAGGCACAGGATGAACTGTCTACCCCCCACTAGCTGCAGGAACTGCCCACGCAGGAGCCTCAGTAGACTTAGGAATCTTCTCCTTACACTTAGCAGGGGTATCTTCAATCTTAGGAGCCGTTAATTTTATTACTACCGTAATTAAC
>KLJ-08
TACTCTTGTCGATAAGAACTCTCAAAGAAAATCACGCTGTTATCCCTAAAGTAACTTATACTTTTAATCCACAAAGAAGGATCACACACTAATTATAATTATTAAATTAAATAGACAGTTACACATTATATCTACATCTCCCCAACGAAATATAAGCCTAATAAAGCTACTTTTCACTCAAATTGTAAACCAAATTAAACTTATATAAAGTTTTATAGGGTCTTATCGTCCCACTAAATAATTTGAGCCTTTTCACTCAAAAGTTAAATTCAAATTACATAAAGGAGACAGCTCATCCCTCGTCCAACCTTTCATTCAAGCCTTCAATTAAAAGACTACTGACTATGCTACCTTCGCACGGTCAAATTACCGCGGCCCTTTAAATCAATCAGTGGGCAGGCTAGACTTTATAACTTATACATGATTGGAAACGATCAGATCTATAATGTTATTGTTACCGCCCACGCTTTCGTAATAATTTTCTTTATAGTAATACCTATTATAATTGGAGGCTTCGGTAATTGATTGGTTCCTCTAATATTAGGAGCGCCAGACATAGCATTCCCACGAATAAATAACATAAGATTTTGACTTCTACCTCCATCACTTACCTTGTTACTATCAAGAGGAATAGTAGAAAGAGGAGTAGGCACAGGATGAACTGTCTACCCCCCACTAGCTGCAGGAACTGCCCACGCAGGAGCCTCAGTAGACTTAGGAATCTTCTCCTTACACTTAGCAGGGGTATCTTCAATCTTAGGAGCCGTTAATTTTATTACTACCGTAATTAAC
>KLJ-09
TACTCTTGTCGATAAGAACTCTCAAAGAAAATCACGCTGTTATCCCTAAAGTAACTTATACTTTTAATCCACAAAGAAGGATCACACACTAATTATAATTATTAAATTAAATAGACAGTTACACATTATATCTACATCTCCCCAACGAAATATAAGCCTAATAAAGCTACTTTTCACTCAAATTGTAAACCAAATTAAACTTATATAAAGTTTTATAGGGTCTTATCGTCCCACTAAATAATTTGAGCCTTTTCACTCAAAAGTTAAATTCAAATTACATAAAGGAGACAGCTCATCCCTCGTCCAACCTTTCATTCAAGCCTTCAATTAAAAGACTACTGACTATGCTACCTTCGCACGGTCAAATTACCGCGGCCCTTTAAATCAATCAGTGGGCAGGCTAGACTTTATAACTTATACATGATTGGAAACGATCTTATCTATAATGTTATTGTTACCGCCCACGCTTTCGTAATAATTTTCTTTATAGTAATACCTATTATAATTGGAGGCTTCGGTAATTGATTGGTTCCTCTAATATTAGGAGCGCCAGACATAGCATTCCCACGAATAAATAACATAAGATTTTGACTTCTACCTCCATCACTTACCTTGTTACTATCAAGAGGAATAGTAGAAAGAGGAGTAGGCACAGGATGAACTGTCTACCCCCCACTAGCTGCAGGAACTGCCCACGCAGGAGCCTCAGTAGACTTAGGAATCTTCTCCTTACACTTAGCAGGGGTATCTTCAATCTTAGGAGCCGTTAATTTTATTACTACCGTAATTAAC
>KLJ-10
TACTCTTGTCGATAAGAACTCTCAAAGAAAATCACGCTGTTATCCCTAAAGTAACTTATACTTTTAATCCACAAAGAAGGATCACACACTAATTATAATTATTAAATTAAATAGACAGTTACACATTATATCTACATCTCCCCAACGAAATATAAGCCTAATAAAGCTACTTTTCACTCAAATTGTAAGCCAAATTAAACTTATATAAAGTTTTATAGGGTCTTATCGTCCCACTAAATAATTTGAGCCTTTTCACTCAAAAGTTAAATTCAAATTACATAAAGGAGACAGCTCATCCCTCGTCCAACCTTTCATTCAAGCCTTCAATTAAAAGACTACTGACTATGCTACCTTCGCACGGTCAAATTACCGCGGCCCTTTAAATCAATCAGTGGGCAGGCTAGACTTTATAACTTATACATGATTGGAAACGATCAGATCTATAATGTTATTGTTACCGCCCACGCTTTCGTAATAATTTTCTTTATAGTAATACCTATTATAATTGGAGGCTTCGGTAATTGATTGGTTCCTCTAATATTAGGAGCGCCAGACATAGCATTCCCACGAATAAATAACATAAGATTTTGACTTCTACCTCCATCACTTACCTTGTTACTGTCAAGAGGAATAGTAGAAAGAGGAGTAGGCACAGGATGAACTGTCTACCCCCCACTAGCTGCAGGAACTGCCCACGCAGGAGCCTCAGTAGACTTAGGAATCTTCTCCTTACACTTAGCAGGGGTATCTTCAATCTTAGGAGCCGTTAATTTTATTACTACCGTAATTAAC
>KLJ-11
TACTCTTGTCGATAAGAACTCTCAAAGAAAATCACGCTGTTATCCCTAAAGTAACTTATACTTTTAATCCACAAAGAAGGATCACACACTAATTATAATTATTAAATTAAATAGACAGTTACACATTATATCTACATCTCCCCAACGAAATATAAGCCTAATAAAGCTACTTTTCACTCAAATTGTAAACCAAATTAAACTTATATAAAGTTTTATAGGGTCTTATCGTCCCACTAAATAATTTGAGCCTTTTCACTCAAAAGTTAAATTCAAATTACATAAAGGAGACAGCTCATCCCTCGTCCAACCTTTCATTCAAGCCTTCAATTAAAAGACTACTGACTATGCTACCTTCGCACGGTCAAATTACCGCGGCCCTTTAAATCAATCAGTGGGCAGGCTAGACTTTATAACTTATACATGATTGGAAACGATCTTATCTATAATGTTATTGTTACCGCCCACGCTTTCGTAATAATTTTCTTTATAGTAATACCTATTATAATTGGAGGCTTCGGTAATTGATTGGTTCCTCTAATATTAGGAGCGCCAGACATAGCATTCCCACGAATAAATAACATAAGATTTTGACTTCTACCTCCATCACTTACCTTGTTACTATCAAGAGGAATAGTAGAAAGAGGAGTAGGCACAGGATGAACTGTCTACCCCCCACTAGCTGCAGGAACTGCCCACGCAGGAGCCTCAGTAGACTTAGGAATCTTCTCCTTACACTTAGCAGGGGTATCTTCAATCTTAGGAGCCGTTAATTTTATTACTACCGTAATTAAC
>KLJ-12
TACTCTTGTCGATAAGAACTCTCAAAGAAAATCACGCTGTTATCCCTAAAGTAACTTATACTTTTAATCCACAAAGAAGGATCACACACTAATTATAATTATTAAATTAAATAGACAGTTACACATTATATCTACATCTCCCCAACGAAATATAAGCCTAATAAAGCTACTTTTCACTCAAATTGTAAACCAAATTAAACTTATATAAAGTTTTATAGGGTCTTATCGTCCCACTAAATAATTTGAGCCTTTTCACTCAAAAGTTAAATTCAAATTACATAAAGGAGACAGCTCATCCCTCGTCCAACCTTTCATTCAAGCCTTCAATTAAAAGACTACTGACTATGCTACCTTCGCACGGTCAAATTACCGCGGCCCTTTAAATCAATCAGTGGGCAGGCTAGACTTTATAACTTATACATGATTGGAAACGATCAGATCTATAATGTTATTGTTACCGCCCACGCTTTCGTAATAATTTTCTTTATAGTAATACCTATTATAATTGGAGGCTTCGGTAATTGATTGGTTCCTCTAATATTAGGAGCGCCAGACATAGCATTCCCACGAATAAATAACATAAGATTTTGACTTCTACCTCCATCACTTACCTTGTTACTATCAAGAGGAATAGTAGAAAGAGGAGTAGGCACAGGATGAACTGTCTACCCCCCACTAGCTGCAGGAACTGCCCACGCAGGAGCCTCAGTAGACTTAGGAATCTTCTCCTTACACTTAGCAGGGGTATCTTCAATCTTAGGAGCCGTTAATTTTATTACTACCGTAATTAAC
>KLJ-13
TACTCTTGTCGATAAGAACTCTCAAAGAAAATCACGCTGTTATCCCTAAAGTAACTTATACTTTTAATCCACAAAGAAGGATCACACACTAATTATAATTATTAAATTAAATAGACAGTTACACATTATATCTACATCTCCCCAACGAAATATAAGCCTAATAAAGCTACTTTTCACTCAAATTGTAAACCAAATTAAACTTATATAAAGTTTTATAGGGTCTTATCGTCCCACTAAATAATTTGAGCCTTTTCACTCAAAAGTTAAATTCAAATTACATAAAGGAGACAGCTCATCCCTCGTCCAACCTTTCATTCAAGCCTTCAATTAAAAGACTACTGACTATGCTACCTTCGCACGGTCAAATTACCGCGGCCCTTTAAATCAATCAGTGGGCAGGCTAGACTTTATAACTTATACATGATTGGAAACGATCAGATCTATAATGTTATTGTTACCGCCCACGCTTTCGTAATAATTTTCTTTATAGTAATACCTATTATAATTGGAGGCTTCGGTAATTGATTGGTTCCTCTAATATTAGGAGCGCCAGACATAGCATTCCCACGAATAAATAACATAAGATTTTGACTTCTACCTCCATCACTTACCTTGTTACTATCAAGAGGAATAGTAGAAAGAGGAGTAGGCACAGGATGAACTGTCTACCCCCCACTAGCTGCAGGAACTGCCCACGCAGGAGCCTCAGTAGACTTAGGAATCTTCTCCTTACACTTAGCAGGGGTATCTTCAATCTTAGGAGCCGTTAATTTTATTACTACCGTAATTAAC
>KLJ-14
TACTCTTGTCGATAAGAACTCTCAAAGAAAATCACGCTGTTATCCCTAAAGTAACTTATACTTTTAATCCACAAAGAAGGATCACACACTAATTATAATTATTAAATTAAATAGACAGTTACACATTATATCTACATCTCCCCAACGAAATATAAGCCTAATAAAGCTACTTTTCACTCAAATTGTAAGCCAAATTAAACTTATATAAAGTTTTATAGGGTCTTATCGTCCCACTAAATAATTTGAGCCTTTTCACTCAAAAGTTAAATTCAAATTACATAAAGGAGACAGCTCATCCCTCGTCCAACCTTTCATTCAAGCCTTCAATTAAAAGACTACTGACTATGCTACCTTCGCACGGTCAAATTACCGCGGCCCTTTAAATCAATCAGTGGGCAGGCTAGACTTTATAACTTATACATGATTGGAAACGATCAGATCTATAATGTTATTGTTACCGCCCACGCTTTCGTAATAATTTTCTTTATAGTAATACCTATTATAATTGGAGGCTTCGGTAATTGATTGGTTCCTCTAATATTAGGAGCGCCAGACATAGCATTCCCACGAATAAATAACATAAGATTTTGACTTCTACCTCCATCACTTACCTTGTTACTGTCAAGAGGAATAGTAGAAAGAGGAGTAGGCACAGGATGAACTGTCTACCCCCCACTAGCTGCAGGAACTGCCCACGCAGGAGCCTCAGTAGACTTAGGAATCTTCTCCTTACACTTAGCAGGGGTATCTTCAATCTTAGGAGCCGTTAATTTTATTACTACCGTAATTAAC
>KLJ-15
TACTCTTGTCGATAAGAACTCTCAAAGAAAATCACGCTGTTATCCCTAAAGTAACTTATACTTTTAATCCACAAAGAAGGATCACACACTAATTATAATTATTAAATTAAATAGACAGTTACACATTATATCTACATCTCCCCAACGAAATATAAGCCTAATAAAGCTACTTTTCACTCAAATTGTAAACCAAATTAAACTTATATAAAGTTTTATAGGGTCTTATCGTCCCACTAAATAATTTGAGCCTTTTCACTCAAAAGTTAAATTCAAATTACATAAAGGAGACAGCTCATCCCTCGTCCAACCTTTCATTCAAGCCTTCAATTAAAAGACTACTGACTATGCTACCTTCGCACGGTCAAATTACCGCGGCCCTTTAAATCAATCAGTGGGCAGGCTAGACTTTATAACTTATACATGATTGGAAACGATCTTATCTATAATGTTATTGTTACCGCCCACGCTTTCGTAATAATTTTCTTTATAGTAATACCTATTATAATTGGAGGCTTCGGTAATTGATTGGTTCCTCTAATATTAGGAGCGCCAGACATAGCATTCCCACGAATAAATAACATAAGATTTTGACTTCTACCTCCATCACTTACCTTGTTACTATCAAGAGGAATAGTAGAAAGAGGAGTAGGCACAGGATGAACTGTCTACCCCCCACTAGCTGCAGGAACTGCCCACGCAGGAGCCTCAGTAGACTTAGGAATCTTCTCCTTACACTTAGCAGGGGTATCTTCAATCTTAGGAGCCGTTAATTTTATTACTACCGTAATTAAC
>KLJ-16
TACTCTTGTCGATAAGAACTCTCAAAGAAAATCACGCTGTTATCCCTAAAGTAACTTATACTTTTAATCCACAAAGAAGGATCACACACTAATTATAATTATTAAATTAAATAGACAGTTACACATTATATCTACATCTCCCCAACGAAATATAAGCCTAATAAAGCTACTTTTCACTCAAATTGTAAGCCAAATTAAACTTATATAAAGTTTTATAGGGTCTTATCGTCCCACTAAATAATTTGAGCCTTTTCACTCAAAAGTTAAATTCAAATTACATAAAGGAGACAGCTCATCCCTCGTCCAACCTTTCATTCAAGCCTTCAATTAAAAGACTACTGACTATGCTACCTTCGCACGGTCAAATTACCGCGGCCCTTTAAATCAATCAGTGGGCAGGCTAGACTTTATAACTTATACATGATTGGAAACGATCAGATCTATAATGTTATTGTTACCGCCCACGCTTTCGTAATAATTTTCTTTATAGTAATACCTATTATAATTGGAGGCTTCGGTAATTGATTGGTTCCTCTAATATTAGGAGCGCCAGACATAGCATTCCCACGAATAAATAACATAAGATTTTGACTTCTACCTCCATCACTTACCTTGTTACTGTCAAGAGGAATAGTAGAAAGAGGAGTAGGCACAGGATGAACTGTCTACCCCCCACTAGCTGCAGGAACTGCCCACGCAGGAGCCTCAGTAGACTTAGGAATCTTCTCCTTACACTTAGCAGGGGTATCTTCAATCTTAGGAGCCGTTAATTTTATTACTACCGTAATTAAC
>KLJ-17
TACTCTTGTCGATAAGAACTCTCAAAGAAAATCACGCTGTTATCCCTAAAGTAACTTATACTTTTAATCCACAAAGAAGGATCACACACTAATTATAATTATTAAATTAAATAGACAGTTACACATTATATCTACATCTCCCCAACGAAATATAAGCCTAATAAAGCTACTTTTCACTCAAATTGTAAGCCAAATTAAACTTATATAAAGTTTTATAGGGTCTTATCGTCCCACTAAATAATTTGAGCCTTTTCACTCAAAAGTTAAATTCAAATTACATAAAGGAGACAGCTCATCCCTCGTCCAACCTTTCATTCAAGCCTTCAATTAAAAGACTACTGACTATGCTACCTTCGCACGGTCAAATTACCGCGGCCCTTTAAATCAATCAGTGGGCAGGCTAGACTTTATAACTTATACATGATTGGAAACGATCAGATCTATAATGTTATTGTTACCGCCCACGCTTTCGTAATAATTTTCTTTATAGTAATACCTATTATAATTGGAGGCTTCGGTAATTGATTGGTTCCTCTAATATTAGGAGCGCCAGACATAGCATTCCCACGAATAAATAACATAAGATTTTGACTTCTACCTCCATCACTTACCTTGTTACTGTCAAGAGGAATAGTAGAAAGAGGAGTAGGCACAGGATGAACTGTCTACCCCCCACTAGCTGCAGGAACTGCCCACGCAGGAGCCTCAGTAGACTTAGGAATCTTCTCCTTACACTTAGCAGGGGTATCTTCAATCTTAGGAGCCGTTAATTTTATTACTACCGTAATTAAC
>KLJ-18
TACTCTTGTCGATAAGAACTCTCAAAGAAAATCACGCTGTTATCCCTAAAGTAACTTATACTTTTAATCCACAAAGAAGGATCACACACTAATTATAATTATTAAATTAAATAGACAGTTACACATTATATCTACATCTCCCCAACGAAATATAAGCCTAATAAAGCTACTTTTCACTCAAATTGTAAACCAAATTAAACTTATATAAAGTTTTATAGGGTCTTATCGTCCCACTAAATAATTTGAGCCTTTTCACTCAAAAGTTAAATTCAAATTACATAAAGGAGACAGCTCATCCCTCGTCCAACCTTTCATTCAAGCCTTCAATTAAAAGACTACTGACTATGCTACCTTCGCACGGTCAAATTACCGCGGCCCTTTAAATCAATCAGTGGGCAGGCTAGACTTTATAACTTATACATGATTGGAAACGATCTTATCTATAATGTTATTGTTACCGCCCACGCTTTCGTAATAATTTTCTTTATAGTAATACCTATTATAATTGGAGGCTTCGGTAATTGATTGGTTCCTCTAATATTAGGAGCGCCAGACATAGCATTCCCACGAATAAATAACATAAGATTTTGACTTCTACCTCCATCACTTACCTTGTTACTATCAAGAGGAATAGTAGAAAGAGGAGTAGGCACAGGATGAACTGTCTACCCCCCACTAGCTGCAGGAACTGCCCACGCAGGAGCCTCAGTAGACTTAGGAATCTTCTCCTTACACTTAGCAGGGGTATCTTCAATCTTAGGAGCCGTTAATTTTATTACTACCGTAATTAAC
>KLJ-19
TACTCTTGTCGATAAGAACTCTCAAAGAAAATCACGCTGTTATCCCTAAAGTAACTTATACTTTTAATCCACAAAGAAGGATCACACACTAATTATAATTATTAAATTAAATAGACAGTTACACATTATATCTACATCTCCCCAACGAAATATAAGCCTAATAAAGCTACTTTTCACTCAAATTGTAAACCAAATTAAACTTATATAAAGTTTTATAGGGTCTTATCGTCCCACTAAATAATTTGAGCCTTTTCACTCAAAAGTTAAATTCAAATTACATAAAGGAGACAGCTCATCCCTCGTCCAACCTTTCATTCAAGCCTTCAATTAAAAGACTACTGACTATGCTACCTTCGCACGGTCAAATTACCGCGGCCCTTTAAATCAATCAGTGGGCAGGCTAGACTTTATAACTTATACATGATTGGAAACGATCAGATCTATAATGTTATTGTTACCGCCCACGCTTTCGTAATAATTTTCTTTATAGTAATACCTATTATAATTGGAGGCTTCGGTAATTGATTGGTTCCTCTAATATTAGGAGCGCCAGACATAGCATTCCCACGAATAAATAACATAAGATTTTGACTTCTACCTCCATCACTTACCTTGTTACTATCAAGAGGAATAGTAGAAAGAGGAGTAGGCACAGGATGAACTGTCTACCCCCCACTAGCTGCAGGAACTGCCCACGCAGGAGCCTCAGTAGACTTAGGAATCTTCTCCTTACACTTAGCAGGGGTATCTTCAATCTTAGGAGCCGTTAATTTTATTACTACCGTAATTAAC
>KLJ-20
TACTCTTGTCGATAAGAACTCTCAAAGAAAATCACGCTGTTATCCCTAAAGTAACTTATACTTTTAATCCACAAAGAAGGATCACACACTAATTATAATTATTAAATTAAATAGACAGTTACACATTATATCTACATCTCCCCAACGAAATATAAGCCTAATAAAGCTACTTTTCACTCAAATTGTAAACCAAATTAAACTTATATAAAGTTTTATAGGGTCTTATCGTCCCACTAAATAATTTGAGCCTTTTCACTCAAAAGTTAAATTCAAATTACATAAAGGAGACAGCTCATCCCTCGTCCAACCTTTCATTCAAGCCTTCAATTAAAAGACTACTGACTATGCTACCTTCGCACGGTCAAATTACCGCGGCCCTTTAAATCAATCAGTGGGCAGGCTAGACTTTATAACTTATACATGATTGGAAACGATCAGATCTATAATGTTATTGTTACCGCCCACGCTTTCGTAATAATTTTCTTTATAGTAATACCTATTATAATTGGAGGCTTCGGTAATTGATTGGTTCCTCTAATATTAGGAGCGCCAGACATAGCATTCCCACGAATAAATAACATAAGATTTTGACTTCTACCTCCATCACTTACCTTGTTACTATCAAGAGGAATAGTAGAAAGAGGAGTAGGCACAGGATGAACTGTCTACCCCCCACTAGCTGCAGGAACTGCCCACGCAGGAGCCTCAGTAGACTTAGGAATCTTCTCCTTACACTTAGCAGGGGTATCTTCAATCTTAGGAGCCGTTAATTTTATTACTACCGTAATTAAC
>TLC-01
TACTCTTGTCGATAAGAACTCTCAAAGAAAATCACGCTGTTATCCCTAAAGTAACTTATACTTTTAATCCACAAAGAAGGATCACACACTAATTATAATTATTAAATTAAACAGACAGTTACACATTATATCTACATCTCCCCAACGAAATATAAGCCTAATAAAGCTACTTTTCACTCAAATTGTAAGCCAAATTAAACTTATATAAAGTTTTATAGGGTCTTATCGTCCCACTAAATAATTTGAGCCTTTTCACTCAAAAGTTAAATTCAAATTACGTAAAGGAGACAGCTCATCCCTCGTCCAACCTTTCATTCAAGCCTTCAATTAAAAGACTACTGACTATGCTACCTTCGCACGGTCAAATTACCGCGGCCCTTTAAATCAATCAGTGGGCAGGCTAGACTTTATAACTTATACATGATTGGAAACGATCAGATCTATAATGTTATTGTTACCGCCCACGCTTTCGTAATAATTTTCTTTATAGTAATACCTATTATAATTGGAGGCTTCGGTAATTGATTGGTTCCTCTAATATTAGGAGCGCCAGACATAGCATTCCCACGAATAAATAACATAAGATTTTGACTTCTACCTCCATCACTTACCTTGTTACTATCAAGAGGAATAGTAGAAAGAGGAGTAGGCACAGGATGAACTGTCTACCCCCCACTAGCTGCAGGAACTGCCCACGCAGGAGCCTCAGTAGACTTAGGAATCTTCTCCTTACACTTAGCAGGGGTATCTTCAATCTTAGGAGCCGTTAATTTTATTACTACCGTAATTAAC
>TLC-02
TACTCTTGTCGATAAGAACTCTCAAAGAAAATCACGCTGTTATCCCTAAAGTAACTTATACTTTTAATCCACAAAGAAGGATCACACACTAATTATAATTATTAAATTAAATAGACAGTTACACATTATATCTACATCTCCCCAACGAAATATAAGCCTAATAAAGCTACTTTTCACTCAAATTGTAAGCCAAATTAAACTTATATAAAGTTTTATAGGGTCTTATCGTCCCACTAAATAATTTGAGCCTTTTCACTCAAAAGTTAAATTCAAACTACATAAAGGAGACAGCTCATCCCTCGTCCAACCTTTCATTCAAGCCTTCAATTAAAAGACTACTGACTATGCTACCTTCGCACGGTCAAATTACCGCGGCCCTTTAAATCAATCAGTGGGCAGGCTAGACTTTATAACTTATACATGATTGGAAACGATCAGATCTATAATGTTATTGTTACCGCCAACGCTTTCGTAATAATTTTCTTTATAGTAATACCTATTATAATTGGAGGCTTCGGTAATTGATTAGTTCCTCTGATATTAGGAGCGCCAGATATAGCATTCCCACGAATAAATAACATAAGATTTTGACTTCTACCCCCATCACTTACCTTATTATTATCAAGAGGAATAGTAGAAAGAGGAGTAGGCACAGGATGAACTGTCTACCCCCCACTAGCTGCAGGAACTGCCCACGCAGGAGCCTCAGTAGATTTAGGAATCTTCTCCTTACACTTAGCAGGGGTATCTTCAATTTTAGGAGCCGTTAATTTTATTACTACCGTAATTAAC
>TLC-03
TACTCTTGTCGATAAGAACTCTCAAAGAAAATCACGCTGTTATCCCTAAAGTAACTTATACTTTTAATCCACAAAGAAGGATCACACACTAATTATAATTATTAAATTAAATAGACAGTTACACATTATATCTACATCTCCCCAACGAAATATAAGCCTAATAAAGCTACTTTTCACTCAAATTGTAAGCCAAATTAAACTTATATAAAGTTTTATAGGGTCTTATCGTCCCACTAAATAATTTGAGCCTTTTCACTCAAAAGTTAAATTCAAACTACATAAAGGAGACAGCTCATCCCTCGTCCAACCTTTCATTCAAGCCTTCAATTAAAAGACTACTGACTATGCTACCTTCGCACGGTCAAATTACCGCGGCCCTTTAAATCAATCAGTGGGCAGGCTAGACTTTATAACTTATACATGATTGGAAACGATCAGATCTATAATGTTATTGTTACCGCCAACGCTTTCGTAATAATTTTCTTTATAGTAATACCTATTATAATTGGAGGCTTCGGTAATTGATTAGTTCCTCTGATATTAGGAGCGCCAGATATAGCATTCCCACGAATAAATAACATAAGATTTTGACTTCTACCCCCATCACTTACCTTATTATTATCAAGAGGAATAGTAGAAAGAGGAGTAGGCACAGGATGAACTGTCTACCCCCCACTAGCTGCAGGAACTGCCCACGCAGGAGCCTCAGTAGATTTAGGAATCTTCTCCTTACACTTAGCAGGGGTATCTTCAATTTTAGGAGCCGTTAATTTTATTACTACCGTAATTAAC
>TLC-04
TACTCTTGTCGATAAGAACTCTCAAAGAAAATCACGCTGTTATCCCTAAAGTAACTTATACTTTTAATCCACAAAGAAGGATCACACACTAATTATAATTATTAAATTAAACAGACAGTTACACATTATATCTACATCTCCCCAACGAAATATAAGCCTAATAAAGCTACTTTTCACTCAAATTGTAAGCCAAATTAAACTTATATAAAGTTTTATAGGGTCTTATCGTCCCACTAAATAATTTGAGCCTTTTCACTCAAAAGTTAAATTCAAATTACATAAAGGAGACAGCTCATCCCTCGTCCAACCTTTCATTCAAGCCTTCAATTAAAAGACTACTGACTATGCTACCTTCGCACGGTCAAATTACCGCGGCCCTTTAAATCAATCAGTGGGCAGGCTAGACTTTATAACTTATACATGATTGGAAACGATCAGATCTATAATGTTATTGTTACCGCCCACGCTTTCGTAATAATTTTCTTTATAGTAATACCTATTATAATTGGAGGCTTCGGTAATTGATTAGTTCCTCTAATACTAGGAGCGCCAGATATAGCATTCCCACGAATAAATAACATAAGATTTTGACTTCTACCCCCATCACTTACCTTATTACTATCAAGAGGGATAGTAGAAAGAGGAGTAGGCACAGGATGAACTGTCTACCCCCCACTAGCTGCAGGAACTGCCCACGCAGGAGCCTCAGTAGACTTAGGAATCTTCTCCTTACACTTAGCAGGGGTATCTTCAATCTTAGGAGCCGTTAATTTTATTACTACCGTAATTAAC
>TLC-05
TACTCTTGTCGATAAGAACTCTCAAAGAAAATCACGCTGTTATCCCTAAAGTAACTTATACTTTGAATCCACAAAGAAGGATCACACACTAATTATAATTATTAAAGTAAACAGACAGTTACACATTATATCTACATCTCCCCAACGAAATATAAGCGTAATAAAGCTACTTTTCACTCAAATTGTAAGCCAAATTAAACTTATATAAAGTTTTATAGGGTCTTATCGTCCCACTAAATAATTTGAGCCTTTTCACTCAAAAGTTAAATTCAAATTACGTAAAGGAGACAGCTCATCCCTCGTCCAACCTTTCATTCAAGCCTTCAATTAAAAGACTACTGACTATGCTACCTTCGCACGGTCAAATTACCGCGGCCCTTTAAATCAATCAGTGGGCAGGCTAGACTTTATAACTTATACATGATTGGAAACGATCAGATCTATAATGTTATTGTTACCGCCCACGCTTTCGTAATAATTTTCTTTATAGTAATACCTATTATAATTGGAGGCTTCGGTAATTGATTGGTTCCTCTAATATTAGGAGCGCCAGACATAGCATTCCCACGAATAAATAACATAAGATTTTGACTTCTACCTCCATCACTTACCTTGTTACTATCAAGAGGAATAGTAGAAAGAGGAGTAGGCACAGGATGAACTGTCTACCCCCCACTAGCTGCAGGAACTGCCCACGCAGGAGCCTCAGTAGACTTAGGAATCTTTTCCTTACACTTAGCAGGGGTATCTTCAATCTTAGGAGCCGTTAATTTTATTACTACCGTAATTAAC
>TLC-06
TACTCTTGTCGATAAGAACTCTCAAAGAAAATCACGCTGTTATCCCTAAAGTAACTTATACTTTTAATCCACAAAGAAGGATCACACACTAATTATAATTATTAAATTAAACAGACAGTTACACATTATATCTACATCTCCCCAACGAAATATAAGCCTAATAAAGCTACTTTTCACTCAAATTGTAAGCCAAATTAAACTTATATAAAGTTTTATAGGGTCTTATCGTCCCACTAAATAATTTGAGCCTTTTCACTCAAAAGTTAAATTCAAATTACGTAAAGGAGACAGCTCATCCCTCGTCCAACCTTTCATTCAAGCCTTCAATTAAAAGACTACTGACTATGCTACCTTCGCACGGTCAAATTACCGCGGCCCTTTAAATCAATCAGTGGGCAGGCTAGACTTTATAACTTATACATGATTGGAAACGATCAGATCTATAATGTTATTGTTACCGCCCACGCTTTCGTAATAATTTTCTTTATAGTAATACCTATTATAATTGGAGGCTTCGGTAATTGATTAGTTCCTCTAATACTAGGAGCGCCAGATATAGCATTCCCACGAATAAATAACATAAGATTTTGACTTCTACCCCCATCACTTACCTTATTACTATCAAGAGGGATAGTAGAAAGAGGAGTAGGCACAGGATGAACTGTCTACCCCCCACTAGCTGCAGGAACTGCCCACGCAGGAGCCTCAGTAGACTTAGGAATCTTCTCCTTACACTTAGCAGGGGTATCTTCAATCTTAGGAGCCGTTAATTTTATTACTACCGTAATTAAC
>TLC-07
TACTCTTGTCGATAAGAACTCTCAAAGAAAATCACGCTGTTATCCCTAAAGTAACTTATACTTTTAATCCACAAAGAAGGATCACACACTAATTATAATTATTAAATTAAATAGACAGTTACACATTATATCTACATCTCCCCAACGAAATATAAGCCTAATAAAGCTACTTTTCACTCAAATTGTAAGCCAAATTAAACTTATATAAAGTTTTATAGGGTCTTATCGTCCCACTAAATAATTTGAGCCTTTTCACTCAAAAGTTAAATTCAAACTACATAAAGGAGACAGCTCATCCCTCGTCCAACCTTTCATTCAAGCCTTCAATTAAAAGACTACTGACTATGCTACCTTCGCACGGTCAAATTACCGCGGCCCTTTAAATCAATCAGTGGGCAGGCTAGACTTTATAACTTATACATGATTGGAAACGATCAGATCTATAATGTTATTGTTACCGCCAACGCTTTCGTAATAATTTTCTTTATAGTAATACCTATTATAATTGGAGGCTTCGGTAATTGATTAGTTCCTCTGATATTAGGAGCGCCAGATATAGCATTCCCACGAATAAATAACATAAGATTTTGACTTCTACCCCCATCACTTACCTTATTATTATCAAGAGGAATAGTAGAAAGAGGAGTAGGCACAGGATGAACTGTCTACCCCCCACTAGCTGCAGGAACTGCCCACGCAGGAGCCTCAGTAGATTTAGGAATCTTCTCCTTACACTTAGCAGGGGTATCTTCAATTTTAGGAGCCGTTAATTTTATTACTACCGTAATTAAC
>TLC-08
TACTCTTGTCGATAAGAACTCTCAAAGAAAATCACGCTGTTATCCCTAAAGTAACTTATACTTTTAATCCACAAAGAAGGATCACACACTAATTATAATTATTAAATTAAACAGACAGTTACACATTATATCTACATCTCCCCAACGAAATATAAGCCTAATAAAGCTACTTTTCACTCAAATTGTAAGCCAAATTAAACTTATATAAAGTTTTATAGGGTCTTATCGTCCCACTAAATAATTTGAGCCTTTTCACTCAAAAGTTAAATTCAAATTACATAAAGGAGACAGCTCATCCCTCGTCCAACCTTTCATTCAAGCCTTCAATTAAAAGACTACTGACTATGCTACCTTCGCACGGTCAAATTACCGCGGCCCTTTAAATCAATCAGTGGGCAGGCTAGACTTTATAACTTATACATGATTGGAAACGATCAGATCTATAATGTTATTGTTACCGCCCACGCTTTCGTAATAATTTTCTTTATAGTAATACCTATTATAATTGGAGGCTTCGGTAATTGATTAGTTCCTCTAATACTAGGAGCGCCAGATATAGCATTCCCACGAATAAATAACATAAGATTTTGACTTCTACCCCCATCACTTACCTTATTACTATCAAGAGGGATAGTAGAAAGAGGAGTAGGCACAGGATGAACTGTCTACCCCCCACTAGCTGCAGGAACTGCCCACGCAGGAGCCTCAGTAGACTTAGGAATCTTCTCCTTACACTTAGCAGGGGTATCTTCAATCTTAGGAGCCGTTAATTTTATTACTACCGTAATTAAC
>TLC-09
TACTCTTGTCGATAAGAACTCTCAAAGAAAATCACGCTGTTATCCCTAAAGTAACTTATACTTTTAATCCACAAAGAAGGATCACACACTAATTATAATTATTAAATTAAACAGACAGTTACACATTATATCTACATCTCCCCAACGAAATATAAGCCTAATAAAGCTACTTTTCACTCAAATTGTAAGCCAAATTAAACTTATATAAAGTTTTATAGGGTCTTATCGTCCCACTAAATAATTTGAGCCTTTTCACTCAAAAGTTAAATTCAAATTACGTAAAGGAGACAGCTCATCCCTCGTCCAACCTTTCATTCAAGCCTTCAATTAAAAGACTACTGACTATGCTACCTTCGCACGGTCAAATTACCGCGGCCCTTTAAATCAATCAGTGGGCAGGCTAGACTTTATAACTTATACATGATTGGAAACGATCAGATCTATAATGTTATTGTTACCGCCCACGCTTTCGTAATAATTTTCTTTATAGTAATACCTATTATAATTGGAGGCTTCGGTAATTGATTAGTTCCTCTAATACTAGGAGCGCCAGATATAGCATTCCCACGAATAAATAACATAAGATTTTGACTTCTACCCCCATCACTTACCTTATTACTATCAAGAGGGATAGTAGAAAGAGGAGTAGGCACAGGATGAACCGTCTACCCCCCACTAGCTGCAGGAACTGCCCACGCAGGAGCCTCAGTAGACTTAGGAATCTTCTCCTTACACTTAGCAGGGGTATCTTCAATCTTAGGAGCCGTTAATTTTATTACTACCGTAATTAAC
>TLC-10
TACTCTTGTCGATAAGAACTCTCAAAGAAAATCACGCTGTTATCCCTAAAGTAACTTATACTTTTAATCCACAAAGAAGGATCACACACTAATTATAATTATTAAATTAAACAGACAGTTACACATTATATCTACATCTCCCCAACGAAATATAAGCCTAATAAAGCTACTTTTCACTCAAATTGTAAGCCAAATTAAACTTATATAAAGTTTTATAGGGTCTTATCGTCCCACTAAATAATTTGAGCCTTTTCACTCAAAAGTTAAATTCAAATTACGTAAAGGAGACAGCTCATCCCTCGTCCAACCTTTCATTCAAGCCTTCAATTAAAAGACTACTGACTATGCTACCTTCGCACGGTCAAATTACCGCGGCCCTTTAAATCAATCAGTGGGCAGGCTAGACTTTATAACTTATACATAATTGGAAACGATCAGATCTATAATGTTATTGTTACCGCCCACGCTTTCGTAATAATTTTCTTTATAGTAATACCTATTATAATTGGAGGCTTCGGTAATTGATTGGTTCCTCTAATATTAGGAGCGCCAGACATAGCATTCCCACGAATAAATAACATAAGATTTTGACTTCTACCTCCATCACTTACCTTGTTACTGTCAAGAGGAATAGTAGAAAGAGGAGTAGGCACAGGATGAACTGTCTACCCCCCACTAGCTGCAGGAACTGCCCACGCAGGAGCCTCAGTAGACTTAGGAATCTTCTCCTTACACTTAGCAGGGGTATCTTCAATCTTAGGAGCCGTTAATTTTATTACTACCGTAATTAAC
>TLC-11
TACTCTTGTCGATAAGAACTCTCAAAGAAAATCACGCTGTTATCCCTAAAGTAACTTACACTTTTAATCCACAAAGAAGGATCACACACTAATTATAATTATTAAATTAAACAGACAGTTACACATTATATCTACATCTCCCCAACGAAATATAAGCCTAATAAAGCTACTTTTCACTCAAATTGTAAGCCAAATTAAACTTATATAAAGTTTTATAGGGTCTTATCGTCCCACTAAATAATTTGAGCCTTTTCACTCAAAAGTTAAATTCAAATTACATAAAGGAGACAGCTCATCCCTCGTCCAACCTTTCATTCAAGCCTTCAATTAAAAGACTACTGACTATGCTACCTTCGCACGGTCAAATTACCGCGGCCCTTTAAATCAATCAGTGGGCAGGCTAGACTTTATAACTTATACATGATTGGAAACGATCAGATCTATAATGTTATTGTTACCGCCCACGCTTTCGTAATAATTTTCTTTATAGTAATACCTATTATAATTGGAGGCTTCGGTAATTGATTAGTTCCTCTAATACTAGGAGCGCCAGATATAGCATTCCCACGAATAAATAACATAAGATTTTGACTTCTACCCCCATCACTTACCTTATTACTATCAAGAGGGATAGTAGAAAGAGGAGTAGGCCCAGGATGAACTGTCTACCCCCCACTAGCTGCAGGAACTGCCCACGCAGGAGCCTCAGTAGACTTAGGAATCTTCTCCTTACACTTAGCAGGGGTATCTTCAATCTTAGGAGCCGTTAATTTTATTACTACCGTAATTAAC
>TLC-12
TACTCTTGTCGATAAGAACTCTCAAAGAAAATCACGCTGTTATCCCTAAAGTAACTTATACTTTTAATCCACAAAGAAGGATCACACACTAATTATAATTATTAAATTAAACAGACAGTTACACATTATATCTACATCTCCCCAACGAAATATAAGCCTAATAAAGCTACTTTTCACTCAAATTGTAAGCCAAATTAAACTTATATAAAGTTTTATAGGGTCTTATCGTCCCACTAAATAATTTGAGCCTTTTCACTCAAAAGTTAAATTCAAATTACGTAAAGGAGACAGCTCATCCCTCGTCCAACCTTTCATTCAAGCCTTCAATTAAAAGACTACTGACTATGCTACCTTCGCACGGTCAAATTACCGCGGCCCTTTAAATCAATCAGTGGGCAGGCTAGACTTTATAACTTATACATGATTGGAAACGATCAGATCTATAATGTTATTGGTACCGCCAACGCTTTCGTAATAATTTTCTTTATAGTAATACCTATTATAATTGGAGGCTTCGGTAATTGATTAGTTCCTCTAATACTAGGAGCGCCAGATATAGCATTCCCACGAATAAATAACATAAGATTTTGACTTCTACCCCCATCACTTACCTTATTACTATCAAGAGGGATAGTAGAAAGAGGAGTAGGCACAGGATGAACTGTCTACCCCCCACTAGCTGCAGGAACTGCCCACGCAGGAGCCTCAGTAGACTTAGGAATCTTCTCCTTACACTTAGCAGGGGTATCTTCAATCTTAGGAGCCGTTAATTTTATTACTACCGTAATTAAC
>TLC-13
TACTCTTGTCGATAAGAACTCTCAAAGAAAATCACGCTGTTATCCCTAAAGTAACTTATACTTTTAATCCACAAAGAAGGATCACACACTAATTATAATTATTAAATTAAACAGACAGTTACACATTATATCTACATCTCCCCAACGAAATATAAGCCTAATAAAGCTACTTTTCACTCAAATTGTAAGCCAAATTAAACTTATATAAAGTTTTATAGGGTCTTATCGTCCCACTAAATAATTTGAGCCTTTTCACTCAAAAGTTAAATTCAAATTACGTAAAGGAGACAGCTCATCCCTCGTCCAACCTTTCATTCAAGCCTTCAATTAAAAGACTACTGACTATGCTACCTTCGCACGGTCAAATTACCGCGGCCCTTTAAATCAATCAGTGGGCAGGCTAGACTTTATAACTTATACATGATTGGAAACGATCAGATCTATAATGTTATTGTTACCGCCCACGCTTTCGTAATAATTTTCTTTATAGTAATACCTATTATAATTGGAGGCTTCGGTAATTGATTAGTTCCTCTAATACTAGGAGCGCCAGATATAGCATTCCCACGAATAAATAACATAAGATTTTGACTTCTACCCCCATCACTTACCTTATTACTATCAAGAGGGATAGTAGAAAGAGGAGTAGGCACAGGATGAACTGTCTACCCCCCACTAGCTGCAGGAACTGCCCACGCAGGAGCCTCAGTAGACTTAGGAATCTTCTCCTTACACTTAGCAGGGGTATCTTCAATCTTAGGAGCCGTTAATTTTATTACTACCGTAATTAAC
>TLC-14
TACTCTTGTCGATAAGAACTCTCAAAGAAAATCACGCTGTTATCCCTAAAGTAACTTATACTTTTAATCCACAAAGAAGGATCACACACTAATTATAATTATTAAATTAAACAGACAGTTACACATTATATCTACATCTCCCCAACGAAATATAAGCCTAATAAAGCTACTTTTCACTCAAATTGTAAGCCAAATTAAACTTATATAAAGTTTTATAGGGTCTTATCGTCCCACTAAATAATTTGAGCCTTTTCACTCAAAAGTTAAATTCAAATTACATAAAGGAGACAGCTCATCCCTCGTCCAACCTTTCATTCAAGCCTTCAATTAAAAGACTACTGACTATGCTACCTTCGCACGGTCAAATTACCGCGGCCCTTTAAATCAATCAGTGGGCAGGCTAGACTTTATAACTTATACATGATTGGAAACGATCAGATCTATAATGTTATTGTTACCGCCAACGCTTTCGTAATAATTTTCTTTATAGTAATACCTATTATAATTGGAGGCTTCGGTAATTGATTAGTTCCTCTAATACTAGGAGCGCCAGATATAGCATTCCCACGAATAAATAACATAAGATTTTGACTTCTACCCCCATCACTTACCTTATTACTATCAAGAGGGATAGTAGAAAGAGGAGTAGGCACAGGATGAACTGTCTACCCCCCACTAGCTGCAGGAACTGCCCACGCAGGAGCCTCAGTAGACTTAGGAATCTTCTCCTTACACTTAGCAGGGGTATCTTCAATCTTAGGAGCCGTTAATTTTATTACTACCGTAATTAAC
>TLC-15
TACTCTTGTCGATAAGAACTCTCAAAGAAAATCACGCTGTTATCCCTAAGGTAACTTATACTTTTAATCCACAAAGAAGGATCACACACTAATTATAATTATTAAATTAAACAGACAGTTACACATTATATCTACATCTCCCCAACGAAATATAAGCCTAATAAAGCTACTTTTCACTCAAATTGTAAGCCAAATTAAACTTATATAAAGTTTTATAGGGTCTTATCGTCCCACTAAATAATTTGAGCCTTTTCACTCAAAAGTTAAATTCAAATTACGTAAAGGAGACAGCTCATCCCTCGTCCAACCTTTCATTCAAGCCTTCAATTAAAAGACTACTGACTATGCTACCTTCGCACGGTCAAATTACCGCGGCCCTTTAAATCAATCAGTGGGCAGGCTAGACTTTATAACTTATACATGATTGGAAACGATCAGATCTATAATGTTATTGTTACCGCCCACGCTTTCGTAATAATTTTCTTTATAGTAATACCTATTATAATTGGAGGCTTCGGTAATTGATTGGTTCCTCTAATATTAGGAGCGCCAGACATAGCATTCCCACGAATAAATAACATAAGATTTTGACTTCTACCTCCATCACTTACCTTGTTACTATCAAGAGGAATAGTAGAAAGAGGAGTAGGCACAGGATGAACTGTCTACCCCCCACTAGCTGCAGGAACTGCCCACGCAGGAGCCTCAGTAGACTTAGGAATCTTCTCCTTACACTTAGCAGGGGTATCTTCAATCTTAGGAGCCGTTAATTTTATTACTACCGTAATTAAC
>TLC-16
TACTCTTGTCGATAAGAACTCTCAAAGAAAATCACGCTGTTATCCCTAAAGTAACTTATACTTTTAATCCACAAAGAAGGATCACACACTAATTATAATTATTAAATTAAACAGACAGTTACACATTATATCTACATCTCCCCAACGAAATATAAGCCTAATAAAGCTACTTTTCACTCAAATTGTAAGCCAAATTAAACTTATATAAAGTTTTATAGGGTCTTATCGTCCCACTAAATAATTTGAGCCTTTTCACTCAAAAGTTAAATTCAAATTACGTAAAGGAGACAGCTCATCCCTCGTCCAACCTTTCATTCAAGCCTTCAATTAAAAGACTACTGACTATGCTACCTTCGCACGGTCAAATTACCGCGGCCCTTTAAATCAATCAGTGGGCAGGCTAGACTTTATAACTTATACATGATTGGAAACGATCAGATCTATAATGTTATTGTTACCGCCCACGCTTTCGTAATAATTTTCTTTATAGTAATACCTATTATAATTGGAGGCTTCGGTAATTGATTAGTTCCTCTAATACTAGGAGCGCCAGATATAGCATTCCCACGAATAAATAACATAAGATTTTGACTTCTACCCCCATCACTTACCTTATTACTATCAAGAGGGATAGTAGAAAGAGGAGTAGGCACAGGATGAACTGTCTACCCCCCACTAGCTGCAGGAACTGCCCACGCAGGAGCCTCAGTAGACTTAGGAATCTTCTCCTTACACTTAGCAGGGGTATCTTCAATCTTAGGAGCCGTTAATTTTATTACTACCGTAATTAAC
>TLC-17
TACTCTTGTCGATAAGAACTCTCAAAGAAAATCACGCTGTTATCCCTAAAGTAACTTATACTTTTAATCCACAAAGAAGGATCACACACTAATTATAATTATTAAATTAAACAGACAGTTACACATTATATCTACATCTCCCCAACGAAATATAAGCCTAATAAAGCTACTTTTCACTCAAATTGTAAGCCAAATTAAACTTATATAAAGTTTTATAGGGTCTTATCGTCCCACTAAATAATTTGAGCCTTTTCACTCAAAAGTTAAATTCAAATTACATAAAGGAGACAGCTCATCCCTCGTCCAACCTTTCATTCAAGCCTTCAATTAAAAGACTACTGACTATGCTACCTTCGCACGGTCAAATTACCGCGGCCCTTTAAATCAATCAGTGGGCAGGCTAGACTTTATAACTTATACATGATTGGAAACGATCAGATCTATAATGTTATTGTTACCGCCCACGCTTTCGTAATAATTTTCTTTATAGTAATACCTATTATAATTGGAGGCTTCGGTAATTGATTAGTTCCTCTAATACTAGGAGCGCCAGATATAGCATTCCCACGAATAAATAACATAAGATTTTGACTTCTACCCCCATCACTTACCTTATTACTATCAAGAGGGATAGTAGAAAGAGGAGTAGGCACAGGATGAACTGTCTACCCCCCACTAGCTGCAGGAACTGCCCACGCAGGAGCCTCAGTAGACTTAGGAATCTTCTCCTTACACTTAGCAGGGGTATCTTCAATCTTAGGAGCCGTTAATTTTATTACTACCGTAATTAAC
>TLC-18
TACTCTTGTCGATAAGAACTCTCAAAGAAAATCACGCTGTTATCCCTAAAGTAACTTATACTTTTAATCCACAAAGAAGGATCACACACTAATTATAATTATTAAATTAAATAGACAGTTACACATTATATCTACATCTCCCCAACGAAATATAAGCCTAATAAAGCTACTTTTCACTCAAATTGTAAGCCAAATTAAACTTATATAAAGTTTTATAGGGTCTTATCGTCCCACTAAATAATTTGAGCCTTTTCACTCAAAAGTTAAATTCAAATTACATAAAGGAGACAGCTCATCCCTCGTCCAACCTTTCATTCAAGCCTTCAATTAAAAGACTACTGACTATGCTACCTTCGCACGGTCAAATTACCGCGGCCCTTTAAATCAATCAGTGGGCAGGCTAGACTTTATAACTTATACATGATTGGAAACGATCAGATCTATAATGTTATTGTTACCGCCCACGCTTTCGTAATAATTTTCTTTATAGTAATACCTATTATAATTGGAGGCTTCGGTAATTGATTAGTTCCTCTAATACTAGGAGCGCCAGATATAGCATTCCCACGAATAAATAACATAAGATTTTGACTTCTACCCCCATCACTTACCTTATTACTATCAAGAGGGATAGTAGAAAGAGGAGTAGGCACAGGATGAACTGTCTACCCCCCACTAGCTGCAGGAACTGCCCACGCAGGAGCCTCAGTAGACTTAGGAATCTTCTCCTTACACTTAGCAGGGGTATCTTCAATCTTAGGAGCCGTTAATTTTATTACTACCGTAATTAAC
>TLC-19
TACTCTTGTCGATAAGAACTCTCAAAGAAAATCACGCTGTTATCCCTAAAGTAACTTATACTTTTAATCCACAAAGAAGGATCACACACTAATTATAATTATTAAATTAAACAGACAGTTACACATTATATCTACATCTCCCCAACGAAATATAAGCCTAATAAAGCTACTTTTCACTCAAATTGTAAGCCAAATTAAACTTATATAAAGTTTTATAGGGTCTTATCGTCCCACTAAATAATTTGAGCCTTTTCACTCAAAAGTTAAATTCAAATTACGTAAAGGAGACAGCTCATCCCTCGTCCAACCTTTCATTCAAGCCTTCAATTAAAAGACTACTGACTATGCTACCTTCGCACGGTCAAATTACCGCGGCCCTTTAAATCAATCAGTGGGCAGGCTAGACTTTATAACTTATACATGATTGGAAACGATCAGATCTATAATGTTATTGGTACCGCCAACGCTTTCGTAATAATTTTCTTTATAGTAATACCTATTATAATTGGAGGCTTCGGTAATTGATTGGTTCCTCTAATACTAGGAGCGCCAGATATAGCATTCCCACGAATAAATAACATAAGATTTTGACTTCTACCCCCATCACTTACCTTATTACTATCAAGAGGGATAGTAGAAAGAGGAGTAGGCACAGGATGAACTGTCTACCCCCCACTAGCTGCAGGAACTGCCCACGCAGGAGCCTCAGTAGACTTAGGAATCTTCTCCTTACACTTAGCAGGGGTATCTTCAATCTTAGGAGCCGTTAATTTTATTACTACCGTAATTAAC
>TLC-20
TACTCTTGTCGATAAGAACTCTCAAAGAAAATCACGCTGTTATCCCTAAAGTAACTTATACTTTTAATCCACAAAGAAGGATCACACACTAATTATAATTATTAAATTAAACAGACAGTTACACATTATATCTACATCTCCCCAACGAAATATAAGCCTAATAAAGCTACTTTTCACTCAAATTGTAAGCCAAATTAAACTTATATAAAGTTTTATAGGGTCTTATCGTCCCACTAAATAATTTGAGCCTTTTCACTCAAAAGTTAAATTCAAATTACGTAAAGGAGACAGCTCATCCCTCGTCCAACCTTTCATTCAAGCCTTCAATTAAAAGACTACTGACTATGCTACCTTCGCACGGTCAAATTACCGCGGCCCTTTAAATCAATCAGTGGGCAGGCTAGACTTTATAACTTATACATGATTGGAAACGATCAGATCTATAATGTTATTGTTACCGCCCACGCTTTCGTAATAATTTTCTTTATAGTAATACCTATTATAATTGGAGGCTTCGGTAATTGATTAGTTCCTCTAATACTAGGAGCGCCAGATATAGCATTCCCACGAATAAATAACATAAGATTTTGACTTCTACCCCCATCACTTACCTTATTACTATCAAGAGGGATAGTAGAAAGAGGAGTAGGCACAGGATGAACTGTCTACCCCCCACTAGCTGCAGGAACTGCCCACGCAGGAGCCTCAGTAGACTTAGGAATCTTCTCCTTACACTTAGCAGGGGTATCTTCAATCTTAGGAGCCGTTAATTTTATTACTACCGTAATTAAC
>TLC-21
TACTCTTGTCGATAAGAACTCTCAAAGAAAATCACGCTGTTATCCCTAAAGTAACTTATACTTTTAATCCACAAAGAAGGATCACACACTAATTATAATTATTAAATTAAATAGACAGTTACACATTATATCTACATCTCCCCAACGAAATATAAGCCTAATAAAGCTACTTTTCACTCAAATTGTGAACCAAATTAAACTTATATAAAGTTTTATAGGGGCTTATCGTCCCACTAAATAATTTGAGCCTTTTCACTCAAAAGTTAAATTCAAATTACATAAAGGAGACAGCTCATCCCTCGTCCAACCTTTCATTCAAGCCTTCAATTAAAAGACTACTGACTATGCTACCTTCGCACGGTCAAATTACCGCGGCCCTTTAAATCAATCAGTGGGGAGGCTAGACTTTATAACTTATACATGATTGGAAACGATCAGATCTATAATGTTATTGTTACCGCCCACGCTTTCGTAATAATTTTCTTTATAGTAATACCTATTATAATTGGAGGCTTCGGTAATTGATTAGTTCCTCTAATACTAGGAGCGCCAGATATAGCATTCCCACGAATAAATAACATAAGATTTTGACTTCTACCCCCATCACTTACCTTATTACTATCAAGAGGGATAGTAGAAAGAGGAGTAGGCACAGGATGAACTGTCTACCCCCCACTAGCTGCAGGAACTGCCCACGCAGGAGCCTCAGTAGACTTAGGAATCTTCTCCTTACACTTAGCAGGGGTATCTTCAATCTTAGGAGCCGTTAATTTTATTACTACCGTAATTAAC
>TLC-22
TACTCTTGTCGATAAGAACTCTCAAAGAAAATCACGCTGTTATCCCTAAAGTAACTTATACTTTTAATCCACAAAGAAGGATCACACACTAATTATAATTATTAAATTAAACAGACAGTTACACATTATATCTACATCTCCCCAACGAAATATAAGCCTAATAAAGCTACTTTTCACTCAAATTGTAAGCCAAATTAAACTTATATAAAGTTTTATAGGGTCTTATCGTCCCACTAAATAATTTGAGCCTTTTCACTCAAAAGTTAAATTCAAATTACATAAAGGAGACAGCTCATCCCTCGTCCAACCTTTCATTCAAGCCTTCAATTAAAAGACTACTGACTATGCTACCTTCGCACGGTCAAATTACCGCGGCCCTTTAAATCAATCAGTGGGCAGGCTAGACTTTATAACTTATACATGATTGGAAACGATCAGATCTATAATGTTATTGTTACCGCCCACGCTTTCGTAATAATTTTCTTTATAGTAATACCTATTATAATTGGAGGCTTCGGTAATTGATTAGTTCCTCTAATACTAGGAGCGCCAGATATAGCATTCCCACGAATAAATAACATAAGATTTTGACTTCTACCCCCATCACTTACCTTATTACTATCAAGAGGGATAGTAGAAAGAGGAGTAGGCACAGGATGAACTGTCTACCCCCCACTAGCTGCAGGAACTGCCCACGCAGGAGCCTCAGTAGACTTAGGAATCTTCTCCTTACACTTAGCAGGGGTATCTTCAATCTTAGGAGCCGTTAATTTTATTACTACCGTAATTAAC
>TLC-23
TACTCTTGTCGATAAGAACTCTCAAAGAAAATCACGCTGTTATCCCTAAAGTAACTTATACTTTTAATCCACAAAGAAGGATCACACACTAATTATAATTATTAAATTAAACAGACAGTTACACATTATATCTACATCTCCCCAACGAAATATAAGCCTAATAAAGCTACTTTTCACTCAAATTGTAAGCCAAATTAAACTTATATAAAGTTTTATAGGGTCTTATCGTCCCACTAAATAATTTGAGCCTTTTCACTCAAAAGTTAAATTCAAATTACGTAAAGGAGACAGCTCATCCCTCGTCCAACCTTTCATTCAAGCCTTCAATTAAAAGACTACTGACTATGCTACCTTCGCACGGTCAAATTACCGCGGCCCTTTAAATCAATCAGTGGGCAGGCTAGACTTTATAACTTATACATGATTGGAAACGATCAGATCTATAATGTTATTGTTACCGCCCACGCTTTCGTAATAATTTTCTTTATAGTAATACCTATTATAATTGGAGGCTTCGGTAATTGATTAGTTCCTCTAATACTAGGAGCGCCAGATATAGCATTCCCACGAATAAATAACATAAGATTTTGACTTCTACCCCCATCACTTACCTTATTACTATCAAGAGGGATAGTAGAAAGAGGAGTAGGCACAGGATGAACTGTCTACCCCCCACTAGCTGCAGGAACTGCCCACGCAGGAGCCTCAGTAGACTTAGGAATCTTCTCCTTACACTTAGCAGGGGTATCTTCAATCTTAGGAGCCGTTAATTTTATTACTACCGTAATTAAC
>TLC-24
TACTCTTGTCGATAACAACTCTCAAAGAAAATCACGCTGTTATCCCTAAAGTAACTTATACTTTTAATCCACAAAGAAGGATCACACACTAATTATAATTATTAAATTAAACAGACAGTTACACATTATATCTCCCTCTCCCCAACGAAATATAAGCCTAATAAAGCTACTTTTCACTCAAATTGTAAGCCCAATTAAACTTATATAAAGTTTTATAGGGTCCTATCGTCCCACTAAATAATTTGAGCCTTTTCACTCAAAAGTTAAATTCAAATTACATAAAGGAGACAGCTCATCCCTCGTCCAACCTTTCATTCAAGCCTTCAATTAAAAGACTACTGACTATGCTACCTTCTCACGGTCAAATTACCGCGGCCCTTTAAATCAATCAGTGGGCAGGCTAGACTTTATAACTTATACATGATTGGAAACGATCAGATCTATAATGTTATTGTTACCGCCCACGCTTTCGTAATAATTTTCTTTATAGTAATACCTATTATAATTGGAGGCTTCGGTAATTGATTAGTTCCTCTAATACTAGGAGCGCCAGATATAGCATTCCCACGAATAAATAACATAAGATTTTGACTTCTACCCCCATCACTTACCTTATTACTATCAAGAGGGATAGTAGAAAGAGGAGTAGGCACAGGATGAACTGTCTACCCCCCACTAGCTGCAGGAACTGCCCACGCAGGAGCCTCAGTAGACTTAGGAATCTTCTCCTTACACTTAGCAGGGGTATCTTCAATCTTAGGAGCCGTTAATTTTATTACTACCGTAATTAAC
>MRC-01
TACTCTTGTCGATAAGAACTCTCAAAGAAAATCACGCTGTTATCCCTAAAGTAACTTATACTTTTAATCCACAAAGAAGGATCACACACTAATTATAATTATTAAATTAAACAGACAGTTACACATTATATCTACATCTCCCCAACGAAATATAAACCTAATAAAGCTACTTTTCACTCAAATTGTAAGCCAAATTAAACTTATATAAAGTTTTATAGGGTCTTATCGTCCCACTAAATAATTTGAGCGTTTTCACTCAAAAGTTAAATTCAAATTACGTAAAGGAGACAGCTCATCCCTCGTCCAACCTTTCATTCAAGCCTTCAATTAAAAGACTACTGACTATGCTACCTTCGCACGGTCAAATTACCGCGGCCCTTTAAATCAATCAGTGGGCAGGCTAGACTTTATAACTTATACCTGATTGGAAACGATCAGATCTATAATGTTATTGTTACCGCCCACGCTTTCGTAATAATTTTCTTTATAGTAATACCTATTATAATTGGAGGCTTCGGTAATTGATTAGTTCCTCTAATATTAGGAGCGCCAGATATAGCATTCCCACGAATAAATAACATAAGATTTTGACTTCTACCCCCATCACTTACCTTATTATTATCAAGAGGAATAGTAGAAAGAGGAGTAGGCACAGGATGAACTGTCTACCCCCCACTAGCTGCAGGAACTGCCCACGCAGGAGCCTCAGTAGATTTAGGAATCTTCTCCTTACACTTAGCAGGGGTATCTTCAATTTTAGGAGCCGTTAATTTTATTACTACCGTAATTAAC
>MRC-02
TACTCTTGTCGATAAGAACTCTCAAAGAAAATCACGCTGTTATCCCTAAAGTAACTTATACTTTTAATCCACAAAGAAGGATCACACACTAATTATAATTATTAAATTAAACAGACAGTTACACATTATATCTACATCTCCCCAACGAAATATAAACCTAATAAAGCTACTTTTCACTCAAATTGTAAGCCAAATTAAACTTATATAAAGTTTTATAGGGTCTTATCGTCCCACTAAATAATTTGAGCCTTTTCACTCAAAAGTTAAATTCAAATTACGTAAAGGAGACAGCTCATCCCTCGTCCAACCTTTCATTCAAGCCTTCAATTAAAAGACTACTGACTATGCTACCTTCGCACGGTCAAATTACCGCGGCCCTTTAAATCAATCAGTGGGCAGGCTAGACTTTATAACTTATACATGATTGGAAACGATCAGATCTATAATGTTATTGTTACCGCCCACGCTTTCGTAATAATTTTCTTTATAGTAATACCTATTATAATTGGAGGCTTCGGTAATTGATTAGTTCCTCTAATATTAGGAGCGCCAGATATAGCATTCCCACGAATAAATAACATAAGATTTTGACTTCTACCCCCATCACTTACCTTATTATTATCAAGAGGAATAGTAGAAAGAGGAGTAGGCACAGGATGAACTGTCTACCCCCCACTAGCTGCAGGAACTGCCCACGCAGGAGCCTCAGTAGATTTAGGAATCTTCTCCTTACACTTAGCAGGGGTATCTTCAATTTTAGGAGCCGTTAATTTTATTACTACCGTAATTAAC
>MRC-03
TACTCTTGTCGATAAGAACTCTCAAAGAAAATCACGCTGTTATCCCTAAAGTAACTTATACTTTTAATCCACAAAGAAGGATCACACACTAATTATAATTATTAAATTAAACAGACAGTTACACATTATATCTACATCTCCCCAACGAAATATAAACCTAATAAAGCTACTTTTCACTCAAATTGTAAGCCAAATTAAACTTATATAAAGTTTTATAGGGTCTTATCGTCCCACTAAATAATTTGAGCCTTTTCACTCAAAAGTTAAATTCAAATTACGTAAAGGAGACAGCTCATCCCTCGTCCAACCTTTCATTCAAGCCTTCAATTAAAAGACTACTGACTATGCTACCTTCGCACGGTCAAATTACCGCGGCCCTTTAAATCAATCAGTGGGCAGGCTAGACTTTATAACTTATACATGATTGGAAACGATCAGATCTATAATGTTATTGTTACCGCCCACGCTTTCGTAATAATTTTCTTTATAGTAATACCTATTATAATTGGAGGCTTCGGTAATTGATTAGTTCCTCTAATATTAGGAGCGCCAGATATAGCATTCCCACGAATAAATAACATAAGATTTTGACTTCTACCCCCATCACTTACCTTATTATTATCAAGAGGAATAGTAGAAAGAGGAGTAGGCACAGGATGAACTGTCTACCCCCCACTAGCTGCAGGAACTGCCCACGCAGGAGCCTCAGTAGATTTAGGAATCTTCTCCTTACACTTAGCAGGGGTATCTTCAATTTTAGGAGCCGTTAATTTTATTACTACCGTAATTAAC
>MRC-04
TACTCTTGTCGATAAGAACTCTCAAAGAAAATCACGCTGTTATCCCTAAAGTAACTTATACTTTTAATCCAGAAAGAAGGATCACACACTAATTATAATTATTAAATTAAACAGACAGTTACACATTATATCTACATCTCCCCAACGAAATATAAACCTAATAAAGCTACTTTTCACTCAAATTGTAAGCCAAATTAAACTTATATAAAGTTTTATAGGGTCTTATCGTCCCACTAAATAATTTGAGCCTTTTCACTCAAAAGTTAAATTCAAATTACGTAAAGGAGACAGCTCATCCCTCGTCCAACCTTTCATTCAAGCCTTCAATTAAAAGACTACTGACTATGCTACCTTCGCACGGTCAAATTACCGCGGCCCTTTAAATCAATCAGTGGGGAGGCTAGACTTTATAACTTATACATGATTGGAAACGATCAGATCTATAATGTTATTGTTACCGCCCACGCTTTCGTAATAATTTTCTTTATAGTAATACCTATTATAATTGGAGGCTTCGGTAATTGATTAGTTCCTCTAATATTAGGAGCGCCAGATATAGCATTCCCACGAATAAATAACATAAGATTTTGACTTCTACCCCCATCACTTACCTTATTATTATCAAGAGGAATAGTAGAAAGAGGAGTAGGCACAGGATGAACTGTCTACCCCCCACTAGCTGCAGGAACTGCCCACGCAGGAGCCTCAGTAGATTTAGGAATCTTCTCCTTACACTTAGCAGGGGTATCTTCAATTTTAGGAGCCGTTAATTTTATTACTACCGTAATTAAC
>MRC-05
TACTCTTGTCGATAAGAACTCTCAAAGAAAATCACGCTGTTATCCCTAAAGTAACTTATACTTTTAATCCACAAAGAAGGATCACACACTAATTATAATTATTAAATTAAACAGACAGTTACACATTATATCTACATCTCCCCAACGAAATATAAACCTAATAAAGCTACTTTTCACTCAAATTGTAAGCCAAATTAAACTTATATAAAGTTTTATAGGGTCTTATCGTCCCACTAAATAATTTGAGCCTTTTCACTCAAAAGTTAAATTCAAATTACGTAAAGGAGACAGCTCATCCCTCGTCCAACCTTTCATTCAAGCCTTCAATTAAAAGACTACTGACTATGCTACCTTCGCACGGTCAAATTACCGCGGCCCTTTAAATCAATCAGTGGGCAGGCTAGACTTTATAACTTATACATGATTGGAAACGATCAGATCTATAATGTTATTGTTACCGCCCACGCTTTCGTAATAATTTTCTTTATAGTAATACCTATTATAATTGGAGGCTTCGGTAATTGATTAGTTCCTCTGATATTAGGAGCGCCAGATATAGCATTCCCACGAATAAATAACATAAGATTTTGACTTCTACCCCCATCACTTACCTTATTATTATCAAGAGGAATAGTAGAAAGAGGAGTAGGCACAGGATGAACTGTCTACCCCCCACTAGCTGCAGGAACTGCCCACGCAGGAGCCTCAGTAGATTTAGGAATCTTCTCCTTACACTTAGCAGGGGTATCTTCAATTTTAGGAGCCGTTAATTTTATTACTACCGTAATTAAC
>MRC-06
TACTCTTGTCGATAAGAACTCTCAAAGAAAATCACGCTGTTATCCCTAAAGTAACTTATACTTTTAATCCACAAAGAAGGATCACACACTAATTATAATTATTAAATTAAATAGACAGTTACACATTATATCTACATCTCCCCAACGAAATATAAGCCTAATAAAGCTACTTTTCACTCAAATTGTAAGCCAAATTAAACTTATATAAAGTTTTATAGGGTCTTATCGTCCCACTAAATAATTTGAGCCTTTTCACTCAAAAGTTAAATTCAAACTACATAAAGGAGACAGCTCATCCCTCGTCCAACCTTTCATTCAAGCCTTCAATTAAAAGACTACTGACTATGCTACCTTCGCACGGTCAAATTACCGCGGCCCTTTAAATCAATCAGTGGGCAGGCTAGACTTTATAACTTATACATGATTGGAAACGATCAGATCTATAATGTTATTGTTACCGCCCACGCTTTCGTAATAATTTTCTTTATAGTAATACCTATTATAATTGGAGGCTTCGGTAATTGATTGGTTCCTCTAATATTAGGAGCGCCAGACATAGCATTCCCACGAATAAATAACATAAGATTTTGACTTCTACCTCCATCACTTACCTTGTTACTATCAAGAGGAATAGTAGAAAGAGGAGTAGGCACAGGATGAACTGTCTACCCCCCACTAGCTGCAGGAACTGCCCACGCAGGAGCCTCAGTAGACTTAGGAATCTTTTCCTTACACTTAGCAGGGGTATCTTCAATCTTAGGAGCCGTTAATTTTATTACTACCGTAATTAAC
>MRC-07
TACTCTTGTCGATAAGAACTCTCAGAGAAAATCACGCTGTTATCCCTAAAGTAACTTATACTTTTAATCCACAAAGAAGGATCACACACTAATTATAATTATTAAATTAAACAGACAGTTACACATTATATCTACATCTCCCCAACGAAATATAAACCTAATAAAGCTACTTTTCACTCAAATTGTAAGCCAAATTAAACTTATATAAAGTTTTATAGGGTCTTATCGTCCCACTAAATAATTTGAGCCTTTTCACTCAAAAGTTAAATTCAAATTACGTAAAGGAGACAGCTCATCCCTCGTCCAACCTTTCATTCAAGCCTTCAATTAAAAGACTACTGACTATGCTACCTTCGCACGGTCAAATTACCGCGGCCCTTTAAATCAATCAGTGGGCAGGCTAGACTTTATAACTTATACATGATTGGAAACGATCAGATCTATAATGTTATTGTTACCGCCCACGCTTTCGTAATAATTTTCTTTATAGTAATACCTATTATAATTGGAGGCTTCGGTAATTGATTAGTTCCTCTGATATTAGGAGCGCCAGATATAGCATTCCCACGAATAAATAACATAAGATTTTGACTTCTACCCCCATCACTTACCTTATTATTATCAAGAGGAATAGTAGAAAGAGGAGTAGGCACAGGATGAACTGTCTACCCCCCACTAGCTGCAGGAACTGCCCACGCAGGAGCCTCAGTAGATTTAGGAATCTTCTCCTTACACTTAGCAGGGGTATCTTCAATTTTAGGAGCCGTTAATTTTATTACTACCGTAATTAAC
>MRC-08
TACTCTTGTCGATAAGAACTCTCAAAGAAAATCACGCTGTTATCCCTAAAGTAACTTATACTTTTAATCCACAAAGAAGGATCACACACTAATTATAATTATTAAATTAAACAGACAGTTACACATTATATCTACATCTCCCCAACGAAATATAAACCTAATAAAGCTACTTTTCACTCAAATTGTAAGCCAAATTAAACTTATATAAAGTTTTATAGGGTCTTATCGTCCCACTAAATAATTTGAGCCTTTTCACTCAAAAGTTAAATTCAAATTACGTAAAGGAGACAGCTCATCCCTCGTCCAACCTTTCATTCAAGCCTTCAATTAAAAGACTACTGACTATGCTACCTTCGCACGGTCAAATTACCGCGGCCCTTTAAATCAATCAGTGGGCAGGCTAGACTTTATAACTTATACATGATTGGAAACGATCAGATCTATAATGTTATTGTTACCGCCCACGCTTTCGTAATAATTTTCTTTATAGTAATACCTATTATAATTGGAGGCTTCGGTAATTGATTAGTTCCTCTAATATTAGGAGCGCCAGATATAGCATTCCCACGAATAAATAACATAAGATTTTGACTTCTACCCCCATCACTTACCTTATTATTATCAAGAGGAATAGTAGAAAGAGGAGTAGGCACAGGATGAACTGTCTACCCCCCACTAGCTGCAGGAACTGCCCACGCAGGAGCCTCAGTAGATTTAGGAATCTTCTCCTTACACTTAGCAGGGGTATCTTCAATTTTAGGAGCCGTTAATTTTATTACTACCGTAATTAAC
>MRC-09
TACTCTTGTCGATAAGAACTCTCAAAGAAAATCACGCTGTTATCCCTAAAGTAACTTATACTTTTAATCCACAAAGAAGGATCACACACTAATTATAATTATTAAATTAAACAGACAGTTACACATTATATCTACATCTCCCCAACGAAATATAAACCTAATAAAGCTACTTTTCACTCAAATTGTAAGCCAAATTAAACTTATATAAAGTTTTATAGGGTCTTATCGTCCCACTAAATAATTTGAGCCTTTTCACTCAAAAGTTAAATTCAAATTACGTAAAGGAGACAGCTCATCCCTCGTCCAACCTTTCATTCAAGCCTTCAATTAAAAGACTACTGACTATGCTACCTTCGCACGGTCAAATTACCGCGGCCCTTTAAATCAATCAGTGGGCAGGCTAGACTTTATAACTTATACATGATTGGAAACGATCAGATCTATAATGTTATTGTTACCGCCCACGCTTTCGTAATAATTTTCTTTATAGTAATACCTATTATAATTGGAGGCTTCGGTAATTGATTAGTTCCTCTAATATTAGGAGCGCCAGATATAGCATTCCCACGAATAAATAACATAAGATTTTGACTTCTACCCCCATCACTTACCTTATTATTATCAAGAGGAATAGTAGAAAGAGGAGTAGGCACAGGATGAACTGTCTACCCCCCACTAGCTGCAGGAACTGCCCACGCAGGAGCCTCAGTAGATTTAGGAATCTTCTCCTTACACTTAGCAGGGGTATCTTCAATTTTAGGAGCCGTTAATTTTATTACTACCGTAATTAAC
>MRC-10
TACTCTTGTCGATAAGAACTCTCAAAGAAAATCACGCTGTTATCCCTAAAGTAACTTATACTTTTAATCCACAAAGAAGGATCACACACTAATTATAATTATTAAATTAAACAGACAGTTACACATTATATCTACATCTCCCCAACGAAATATAAACCTAATAAAGCTACTTTTCACTCAAATTGTAAGCCAAATTAAACTTATATAAAGTTTTATAGGGTCTTATCGTCCCACTAAATAATTTGAGCCTTTTCACTCAAAAGTTAAATTCAAATTACGTAAAGGAGACAGCTCATCCCTCGTCCAACCTTTCATTCAAGCCTTCAATTAAAAGACTACTGACTATGCTACCTTCGCACGGTCAAATTACCGCGGCCCTTTAAATCAATCAGTGGGCAGGCTAGACTTTATAACTTATACATGATTGGAAACGATCAGATCTATAATGTTATTGTTACCGCCCACGCTTTCGTAATAATTTTCTTTATAGTAATACCTATTATAATTGGAGGCTTCGGTAATTGATTAGTTCCTCTAATATTAGGAGCGCCAGATATAGCATTCCCACGAATAAATAACATAAGATTTTGACTTCTACCCCCATCACTTACCTTATTATTATCAAGAGGAATAGTAGAAAGAGGAGTAGGCACAGGATGAACTGTCTACCCCCCACTAGCTGCAGGAACTGCCCACGCAGGAGCCTCAGTAGATTTAGGAATCTTCTCCTTACACTTAGCAGGGGTATCTTCAATTTTAGGAGCCGTTAATTTTATTACTACCGTAATTAAC
>MRC-11
TACTCTTGTCGATAAGAACTCTCAAAGAAAATCACGCTGTTATCCCTAAAGTAACTTATACTTTTAATCCACAAAGAAGGATCACACACTAATTATAATTATTAAATTAAATAGACAGTTACACATTATATCTACATCTCCCCAACGAAATATAAGCCTAATAAAGCTACTTTTCACTCAAATTGTAAGCCAAATTAAACTTATATAAAGTTTTATAGGGTCTTATCGTCCCACTAAATAATTTGAGCCTTTTCACTCAAAAGTTAAATTCAAACTACATAAAGGAGACAGCTCATCCCTCGTCCAACCTTTCATTCAAGCCTTCAATTAAAAGACTACTGACTATGCTACCTTCGCACGGTCAAATTACCGCGGCCCTTTAAATCAATCAGTGGGCAGGCTAGACTTTATAACTTATACATGATTGGAAACGATCAGATCTATAATGTTATTGTTACCGCCCACGCTTTCGTAATAATTTTCTTTATAGTAATACCTATTATAATTGGAGGCTTCGGTAATTGATTAGTTCCTCTGATATTAGGAGCGCCAGATATAGCATTCCCACGAATAAATAACATAAGATTTTGACTTCTACCCCCATCACTTACCTTATTATTATCAAGAGGAATAGTAGAAAGAGGAGTAGGCACAGGATGAACTGTCTACCCCCCACTAGCTGCAGGAACTGCCCACGCAGGAGCCTCAGTAGATTTAGGAATCTTCTCCTTACACTTAGCAGGGGTATCTTCAATTTTAGGAGCCGTTAATTTTATTACTACCGTAATTAAC
>MRC-12
TACTCTTGTCGATAAGAACTCTCAAAGAAAATCACGCTGTTATCCCTAAAGTAACTTATACTTTTAATCCACAAAGAAGGATCACACACTAATTATAATTATTAAATTAAACAGACAGTTACACATTATATCTACATCTCCCCAACGAAATATAAACCTAATAAAGCTACTTTTCACTCAAATTGTAAGCCAAATTAAACTTATATAAAGTTTTATAGGGTCTTATCGTCCCACTAAATAATTTGAGCCTTTTCACTCAAAAGTTAAATTCAAATTACGTAAAGGAGACAGCTCATCCCTCGTCCAACCTTTCATTCAAGCCTTCAATTAAAAGACTACTGACTATGCTACCTTCGCACGGTCAAATTACCGCGGCCCTTTAAATCAATCAGTGGGCAGGCTAGACTTTATAACTTATACATGATTGGAAACGATCAGATCTATAATGTTATTGTTACCGCCCACGCTTTCGTAATAATTTTCTTTATAGTAATACCTATTATAATTGGAGGCTTCGGTAATTGATTGGTTCCTCTAATATTAGGAGCGCCAGACATAGCATTCCCACGAATAAATAACATAAGATTTTGACTTCTACCTCCATCACTTACCTTGTTACTATCAAGAGGAATAGTAGAAAGAGGAGTAGGCACAGGATGAACTGTCTACCCCCCACTAGCTGCAGGAACTGCCCACGCAGGAGCCTCAGTAGACTTAGGAATCTTTTCCTTACACTTAGCAGGGGTATCTTCAATCTTAGGAGCCGTTAATTTTATTACTACCGTAATTAAC
>MRC-13
TACTCTTGTCGATAAGAACTCTCAAAGAAAATCACGCTGTTATCCCTAAAGTAACTTATACTTTTAATCCACAAAGAAGGATCACACACTAATTATAATTATTAAATTAAACAGACAGTTACACATTATATCTACATCTCCCCAACGAAATATAAGCCTAATAAAGCTACTTTTCACTCAAATTGTAAGCCAAATTAAACTTATATAAAGTTTTATAGGGTCTTATCGTCCCACTAAATAATTTGAGCCTTTTCACTCAAAAGTTAAATTCAAATTACATAAAGGAGACAGCTCATCCCTCGTCCAACCTTTCATTCAAGCCTTCAATTAAAAGACTACTGACTATGCTACCTTCGCACGGTCAAATTACCGCGGCCCTTTAAATCAATCAGTGGGCAGGCTAGACTTTATAACTTATACATGATTGGAAACGATCAGATCTATAATGTTATTGTTACCGCCCACGCTTTCGTAATAATTTTCTTTATAGTAATACCTATTATAATTGGAGGCTTCGGTAATTGATTAGTTCCTCTGATATTAGGAGCGCCAGATATAGCATTCCCACGAATAAATAACATAAGATTTTGACTTCTACCCCCATCACTTACCTTATTATTATCAAGAGGAATAGTAGAAAGAGGAGTAGGCACAGGATGAACTGTCTACCCCCCACTAGCTGCAGGAACTGCCCACGCAGGAGCCTCAGTAGATTTAGGAATCTTCTCCTTACACTTAGCAGGGGTATCTTCAATTTTAGGAGCCGTTAATTTTATTACTACCGTAATTAAC
>MRC-14
TACTCTTGTCGATAAGAACTCTCAAAGAAAATCACGCTGTTATCCCTAAAGTAACTTATACTTTTAATCCACAAAGAAGGATCACACACTAATTATAATTATTAAATTAAACAGACAGTTACACATTATATCTACATCTCCCCAACGAAATATAAACCTAATAAAGCTACTTTTCACTCAAATTGTAAGCCAAATTAAACTTATATAAAGTTTTATAGGGTCTTATCGTCCCACTAAATAATTTGAGCCTTTTCACTCAAAAGTTAAATTCAAATTACGTAAAGGAGACAGCTCATCCCTCGTCCAACCTTTCATTCAAGCCTTCAATTAAAAGACTACTGACTATGCTACCTTCGCACGGTCAAATTACCGCGGCCCTTTAAATCAATCAGTGGGCAGGCTAGACTTTATAACTTATACATGATTGGAAACGATCAGATCTATAATGTTATTGTTACCGCCCACGCTTTCGTAATAATTTTCTTTATAGTAATACCTATTATAATTGGAGGCTTCGGTAATTGATTAGTTCCTCTAATATTAGGAGCGCCAGATATAGCATTCCCACGAATAAATAACATAAGATTTTGACTTCTACCCCCATCACTTACCTTATTATTATCAAGAGGAATAGTAGAAAGAGGAGTAGGCACAGGATGAACTGTCTACCCCCCACTAGCTGCAGGAACTGCCCACGCAGGAGCCTCAGTAGATTTAGGAATCTTCTCCTTACACTTAGCAGGGGTATCTTCAATTTTAGGAGCCGTTAATTTTATTACTACCGTAATTAAC
>MRC-15
TACTCTTGTCGATAAGAACTCTCAAAGAAAATCACGCTGTTATCCCTAAAGTAACTTATACTTTTAATCCACAAAGAAGGATCACACACTAATTATAATTATTAAATTAAACAGACAGTTACACATTATATCTACATCTCCCCAACGAAATATAAACCTAATAAAGCTACTTTTCACTCAAATTGTAAGCCAAATTAAACTTATATAAAGTTTTATAGGGTCTTATCGTCCCACTAAATAATTTGAGCCTTTTCACTCAAAAGTTAAATTCAAATTACGTAAAGGAGACAGCTCATCCCTCGTCCAACCTTTCATTCAAGCCTTCAATTAAAAGACTACTGACTATGCTACCTTCGCACGGTCAAATTACCGCGGCCCTTTAAATCAATCAGTGGGCAGGCTAGACTTTATAACTTATACATGATTGGAAACGATCAGATCTATAATGTTATTGTTACCGCCCACGCTTTCGTAATAATTTTCTTTATAGTAATACCTATTATAATTGGAGGCTTCGGTAATTGATTAGTTCCTCTAATATTAGGAGCGCCAGATATAGCATTCCCACGAATAAATAACATAAGATTTTGACTTCTACCCCCATCACTTACCTTATTATTATCAAGAGGAATAGTAGAAAGAGGAGTAGGCACAGGATGAACTGTCTACCCCCCACTAGCTGCAGGAACTGCCCACGCAGGAGCCTCAGTAGATTTAGGAATCTTCTCCTTACACTTAGCAGGGGTATCTTCAATTTTAGGAGCCGTTAATTTTATTACTACCGTAATTAAC
>MRC-16
TACTCTTGTCGATAAGAACTCTCAAAGAAAATCACGCTGTTATCCCTAAAGTAACTTATACTTTTAATCCACAAAGAAGGATCACACACTAATTATAATTATTAAATTAAACAGACAGTTACACATTATATCTACATCTCCCCAACGAAATATAAACCTAATAAAGCTACTTTTCACTCAAATTGTAAGCCAAATTAAACTTATATAAAGTTTTATAGGGTCTTATCGTCCCACTAAATAATTTGAGCCTTTTCACTCAAAAGTTAAATTCAAATTACGTAAAGGAGACAGCTCATCCCTCGTCCAACCTTTCATTCAAGCCTTCAATTAAAAGACTACTGACTATGCTACCTTCGCACGGTCAAATTACCGCGGCCCTTTAAATCAATCAGTGGGCAGGCTAGACTTTATAACTTATACATGATTGGAAACGATCAGATCTATAATGTTATTGTTACCGCCCACGCTTTCGTAATAATTTTCTTTATAGTAATACCTATTATAATTGGAGGCTTCGGTAATTGATTAGTTCCTCTAATATTAGGAGCGCCAGATATAGCATTCCCACGAATAAATAACATAAGATTTTGACTTCTACCCCCATCACTTACCTTATTATTATCAAGAGGAATAGTAGAAAGAGGAGTAGGCACAGGATGAACTGTCTACCCCCCACTAGCTGCAGGAACTGCCCACGCAGGAGCCTCAGTAGATTTAGGAATCTTCTCCTTACACTTAGCAGGGGTATCTTCAATTTTAGGAGCCGTTAATTTTATTACTACCGTAATTAAC
>MRC-17
TACTCTTGTCGATAAGAACTCTCAAAGAAAATCACGCTGTTATCCCTAAAGTAACTTATACTTTTAATCCACAAAGAAGGATCACACACTAATTATAATTATTAAATTAAACAGACAGTTACACATTATATCTACATCTCCCCAACGAAATATAAACCTAATAAAGCTACTTTTCACTCAAATTGTAAGCCAAATTAAACTTATATAAAGTTTTATAGGGTCTTATCGTCCCACTAAATAATTTGAGCCTTTTCACTCAAAAGTTAAATTCAAATTACGTAAAGGAGACAGCTCATCCCTCGTCCAACCTTTCATTCAAGCCTTCAATTAAAAGACTACTGACTATGCTACCTTCGCACGGTCAAATTACCGCGGCCCTTTAAATCAATCAGTGGGCAGGCTAGACTTTATAACTTATACATGATTGGAAACGATCAGATCTATAATGTTATTGTTACCGCCCACGCTTTCGTAATAATTTTCTTTATAGTAATACCTATTATAATTGGAGGCTTCGGTAATTGATTAGTTCCTCTAATATTAGGAGCGCCAGATATAGCATTCCCACGAATAAATAACATAAGATTTTGACTTCTACCCCCATCACTTACCTTATTATTATCAAGAGGAATAGTAGAAAGAGGAGTAGGCACAGGATGAACTGTCTACCCCCCACTAGCTGCAGGAACTGCCCACGCAGGAGCCTCAGTAGATTTAGGAATCTTCTCCTTACACTTAGCAGGGGTATCTTCAATTTTAGGAGCCGTTAATTTTATTACTACCGTAATTAAC
>MRC-18
TACTCTTGTCGATAAGAACTCTCAAAGAAAATCACGCTGTTATCCCTAAAGTAACTTATACTTTTAATCCAGAAAGAAGGATCACACACTAATTATAATTATTAAATTAAACAGACAGTTACACATTATATCTACATCTCCCCAACGAAATATAAACCTAATAAAGCTACTTTTCACTCAAATTGTAAGCCAAATTAAACTTATATAAAGTTTTATAGGGTCTTATCGTCCCACTAAATAATTTGAGCCTTTTCACTCAAAAGTTAAATTCAAATTACGTAAAGGAGACAGCTCATCCCTCGTCCAACCTTTCATTCAAGCCTTCAATTAAAAGACTACTGACTATGCTACCTTCGCACGGTCAAATTACCGCGGCCCTTTAAATCAATCAGTGGGGAGGCTAGACTTTATAACTTATACATGATTGGAAACGATCAGATCTATAATGTTATTGTTACCGCCCACGCTTTCGTAATAATTTTCTTTATAGTAATACCTATTATAATTGGAGGCTTCGGTAATTGATTAGTTCCTCTAATATTAGGAGCGCCAGATATAGCATTCCCACGAATAAATAACATAAGATTTTGACTTCTACCCCCATCACTTACCTTATTATTATCAAGAGGAATAGTAGAAAGAGGAGTAGGCACAGGATGAACTGTCTACCCCCCACTAGCTGCAGGAACTGCCCACGCAGGAGCCTCAGTAGATTTAGGAATCTTCTCCTTACACTTAGCAGGGGTATCTTCAATTTTAGGAGCCGTTAATTTTATTACTACCGTAATTAAC
>MRC-19
TACTCTTGTCGATAAGAACTCTCAAAGAAAATCACGCTGTTATCCCTAAAGTAACTTATACTTTTAATCCACAAAGAAGGATCACACACTAATTATAATTATTAAATTAAACAGACAGTTACACATTATATCTACATCTCCCCAACGAAATATAAACCTAATAAAGCTACTTTTCACTCAAATTGTAAGCCAAATTAAACTTATATAAAGTTTTATAGGGTCTTATCGTCCCACTAAATAATTTGAGCCTTTTCACTCAAAAGTTAAATTCAAATTACGTAAAGGAGACAGCTCATCCCTCGTCCAACCTTTCATTCAAGCCTTCAATTAAAAGACTACTGACTATGCTACCTTCGCACGGTCAAATTACCGCGGCCCTTTAAATCAATCAGTGGGCAGGCTAGACTTTATAACTTATACATGATTGGAAACGATCAGATCTATAATGTTATTGTTACCGCCCACGCTTTCGTAATAATTTTCTTTATAGTAATACCTATTATAATTGGAGGCTTCGGTAATTGATTAGTTCCTCTGATATTAGGAGCGCCAGATATAGCATTCCCACGAATAAATAACATAAGATTTTGACTTCTACCCCCATCACTTACCTTATTATTATCAAGAGGAATAGTAGAAAGAGGAGTAGGCACAGGATGAACTGTCTACCCCCCACTAGCTGCAGGAACTGCCCACGCAGGAGCCTCAGTAGATTTAGGAATCTTCTCCTTACACTTAGCAGGGGTATCTTCAATTTTAGGAGCCGTTAATTTTATTACTACCGTAATTAAC
>MRC-20
TACTCTTGTCGATAAGAACTCTCAAAGAAAATCACGCTGTTATCCCTAAAGTAACTTATACTTTTAATCCACAAAGAAGGATCACACACTAATTATAATTATTAAATTAAACAGACAGTTACACATTATATCTACATCTCCCCAACGAAATATAAACCTAATAAAGCTACTTTTCACTCAAATTGTAAGCCAAATTAAACTTATATAAAGTTTTATAGGGTCTTATCGTCCCACTAAATAATTTGAGCCTTTTCACTCAAAAGTTAAATTCAAATTACGTAAAGGAGACAGCTCATCCCTCGTCCAACCTTTCATTCAAGCCTTCAATTAAAAGACTACTGACTATGCTACCTTCGCACGGTCAAATTACCGCGGCCCTTTAAATCAATCAGTGGGCAGGCTAGACTTTATAACTTATACATGATTGGAAACGATCAGATCTATAATGTTATTGTTACCGCCCACGCTTTCGTAATAATTTTCTTTATAGTAATACCTATTATAATTGGAGGCTTCGGTAATTGATTAGTTCCTCTGATATTAGGAGCGCCAGATATAGCATTCCCACGAATAAATAACATAAGATTTTGACTTCTACCCCCATCACTTACCTTATTATTATCAAGAGGAATAGTAGAAAGAGGAGTAGGCACAGGATGAACTGTCTACCCCCCACTAGCTGCAGGAACTGCCCACGCAGGAGCCTCAGTAGATTTAGGAATCTTCTCCTTACACTTAGCAGGGGTATCTTCAATTTTAGGAGCCGTTAATTTTATTACTACCGTAATTAAC
>MRC-21
TACTCTTGTCGATAAGAACTCTCAAAGAAAATCACGCTGTTATCCCTAAAGTAACTTATACTTTTAATCCACAAAGAAGGATCACACACTAATTATAATTATTAAATTAAACAGACAGTTACACATTATATCTACATCTCCCCAACGAAATATAAACCTAATAAAGCTACTTTTCACTCAAATTGTAAGCCAAATTAAACTTATATAAAGTTTTATAGGGTCTTATCGTCCCACTAAATAATTTGAGCCTTTTCACTCAAAAGTTAAATTCAAATTACGTAAAGGAGACAGCTCATCCCTCGTCCAACCTTTCATTCAAGCCTTCAATTAAAAGACTACTGACTATGCTACCTTCGCACGGTCAAATTACCGCGGCCCTTTAAATCAATCAGTGGGCAGGCTAGACTTTATAACTTATACATGATTGGAAACGATCAGATCTATAATGTTATTGTTACCGCCCACGCTTTCGTAATAATTTTCTTTATAGTAATACCTATTATAATTGGAGGCTTCGGTAATTGATTAGTTCCTCTAATATTAGGAGCGCCAGATATAGCATTCCCACGAATAAATAACATAAGATTTTGACTTCTACCCCCATCACTTACCTTATTATTATCAAGAGGAATAGTAGAAAGAGGAGTAGGCACAGGATGAACTGTCTACCCCCCACTAGCTGCAGGAACTGCCCACGCAGGAGCCTCAGTAGATTTAGGAATCTTCTCCTTACACTTAGCAGGGGTATCTTCAATTTTAGGAGCCGTTAATTTTATTACTACCGTAATTAAC
>MRC-22
TACTCTTGTCGATAAGAACTCTCAAAGAAAATCACGCTGTTATCCCTAAAGTAACTTATACTTTTAATCCACAAAGAAGGATCACACACTAATTATAATTATTAAATTAAACAGACAGTTACACATTATATCTACATCTCCCCAACGAAATATAAACCTAATAAAGCTACTTTTCACTCAAATTGTAAGCCAAATTAAACTTATATAAAGTTTTATAGGGTCTTATCGTCCCACTAAATAATTTGAGCCTTTTCACTCAAAAGTTAAATTCAAATTACGTAAAGGAGACAGCTCATCCCTCGTCCAACCTTTCATTCAAGCCTTCAATTAAAAGACTACTGACTATGCTACCTTCGCACGGTCAAATTACCGCGGCCCTTTAAATCAATCAGTGGGCAGGCTAGACTTTATAACTTATACATGATTGGAAACGATCAGATCTATAATGTTATTGTTACCGCCCACGCTTTCGTAATAATTTTCTTTATAGTAATACCTATTATAATTGGAGGCTTCGGTAATTGATTAGTTCCTCTAATATTAGGAGCGCCAGATATAGCATTCCCACGAATAAATAACATAAGATTTTGACTTCTACCCCCATCACTTACCTTATTATTATCAAGAGGAATAGTAGAAAGAGGAGTAGGCACAGGATGAACTGTCTACCCCCCACTAGCTGCAGGAACTGCCCACGCAGGAGCCTCAGTAGATTTAGGAATCTTCTCCTTACACTTAGCAGGGGTATCTTCAATTTTAGGAGCCGTTAATTTTATTACTACCGTAATTAAC
>MRC-23
TACTCTTGTCGATAAGAACTCTCAAAGAAAATCACGCTGTTATCCCTAAAGTAACTTATACTTTTAATCCACAAAGAAGGATCACACACTAATTATAATTATTAAATTAAACAGACAGTTACACATTATATCTACATCTCCCCAACGAAATATAAACCTAATAAAGCTACTTTTCACTCAAATTGTAAGCCAAATTAAACTTATATAAAGTTTTATAGGGTCTTATCGTCCCACTAAATAATTTGAGCCTTTTCACTCAAAAGTTAAATTCAAATTACGTAAAGGAGACAGCTCATCCCTCGTCCAACCTTTCATTCAAGCCTTCAATTAAAAGACTACTGACTATGCTACCTTCGCACGGTCAAATTACCGCGGCCCTTTAAATCAATCAGTGGGCAGGCTAGACTTTATAACTTATACATGATTGGAAACGATCAGATCTATAATGTTATTGTTACCGCCCACGCTTTCGTAATAATTTTCTTTATAGTAATACCTATTATAATTGGAGGCTTCGGTAATTGATTAGTTCCTCTAATATTAGGAGCGCCAGATATAGCATTCCCACGAATAAATAACATAAGATTTTGACTTCTACCCCCATCACTTACCTTATTATTATCAAGAGGAATAGTAGAAAGAGGAGTAGGCACAGGATGAACTGTCTACCCCCCACTAGCTGCAGGAACTGCCCACGCAGGAGCCTCAGTAGATTTAGGAATCTTCTCCTTACACTTAGCAGGGGTATCTTCAATTTTAGGAGCCGTTAATTTTATTACTACCGTAATTAAC
>MRC-24
TACTCTTGTCGATAAGAACTCTCAAAGAAAATCACGCTGTTATCCCTAAAGTAACTTATACTTTTAATCCACAAAGAAGGATCACACACTAATTATAATTATTAAATTAAACAGACAGTTACACATTATATCTACATCTCCCCAACGAAATATAAACCTAATAAAGCTACTTTTCACTCAAATTGTAAGCCAAATTAAACTTATATAAAGTTTTATAGGGTCTTATCGTCCCACTAAATAATTTGAGCCTTTTCACTCAAAAGTTAAATTCAAATTACGTAAAGGAGACAGCTCATCCCTCGTCCAACCTTTCATTCAAGCCTTCAATTAAAAGACTACTGACTATGCTACCTTCGCACGGTCAAATTACCGCGGCCCTTTAAATCAATCAGTGGGCAGGCTAGACTTTATAACTTATACATGATTGGAAACGATCAGATCTATAATGTTATTGTTACCGCCCACGCTTTCGTAATAATTTTCTTTATAGTAATACCTATTATAATTGGAGGCTTCGGTAATTGATTAGTTCCTCTAATATTAGGAGCGCCAGATATAGCATTCCCACGAATAAATAACATAAGATTTTGACTTCTACCCCCATCACTTACCTTATTATTATCAAGAGGAATAGTAGAAAGAGGAGTAGGCACAGGATGAACTGTCTACCCCCCACTAGCTGCAGGAACTGCCCACGCAGGAGCCTCAGTAGATTTAGGAATCTTCTCCTTACACTTAGCAGGGGTATCTTCAATTTTAGGAGCCGTTAATTTTATTACTACCGTAATTAAC
>MRC-25
TACTCTTGTCGATAAGAACTCTCAAAGAAAATCACGCTGTTATCCCTAAAGTAACTTATACTTTTAATCCACAAAGAAGGATCACACACTAATTATAATTATTAAATTAAACAGACAGTTACACATTATATCTACATCTCCCCAACGAAATATAAACCTAATAAAGCTACTTTTCACTCAAATTGTAAGCCAAATTAAACTTATATAAAGTTTTATAGGGTCTTATCGTCCCACTAAATAATTTGAGCCTTTTCACTCAAAAGTTAAATTCAAATTACGTAAAGGAGACAGCTCATCCCTCGTCCAACCTTTCATTCAAGCCTTCAATTAAAAGACTACTGACTATGCTACCTTCGCACGGTCAAATTACCGCGGCCCTTTAAATCAATCAGTGGGCAGGCTAGACTTTATAACTTATACATGATTGGAAACGATCAGATCTATAATGTTATTGTTACCGCCCACGCTTTCGTAATAATTTTCTTTATAGTAATACCTATTATAATTGGAGGCTTCGGTAATTGATTAGTTCCTCTAATATTAGGAGCGCCAGATATAGCATTCCCACGAATAAATAACATAAGATTTTGACTTCTACCCCCATCACTTACCTTATTATTATCAAGAGGAATAGTAGAAAGAGGAGTAGGCACAGGATGAACTGTCTACCCCCCACTAGCTGCAGGAACTGCCCACGCAGGAGCCTCAGTAGATTTAGGAATCTTCTCCTTACACTTAGCAGGGGTATCTTCAATTTTAGGAGCCGTTAATTTTATTACTACCGTAATTAAC
>JRC-01
TACTCTTGTCGATAAGAACTCTCAAAGAAAATCACGCTGTTATCCCTAAAGTAACTTATACTTTTAATCCACAAAGAAGGATCACACACTAATTATAATTATTAAATTAAACAGACAGTTACACATTATATCTACATCTCCCCAACGAAATATAAACCTAATAAAGCTACTTTTCACTCAAATTGTAAGCCAAATTAAACTTATATAAAGTTTTATAGGGTCTTATCGTCCCACTAAATAATTTGAGCCTTTTCACTCAAAAGTTAAATTCAAATTACGTAAAGGAGACAGCTCATCCCTCGTCCAACCTTTCATTCAAGCCTTCAATTAAAAGACTACTGACTATGCTACCTTCGCACGGTCAAATTACCGCGGCCCTTTAAATCAATCAGTGGGCAGGCTAGACTTTATAACTTATACATGATTGGAAACGATCAGATCTATAATGTTATTGTTACCGCCCACGCTTTCGTAATAATTTTCTTTATAGTAATACCTATTATAATTGGAGGCTTCGGTAATTGATTAGTTCCTCTAATATTAGGAGCGCCAGATATAGCATTCCCACGAATAAATAACATAAGATTTTGACTTCTACCCCCATCACTTACCTTATTATTATCAAGAGGAATAGTAGAAAGAGGAGTAGGCACAGGATGAACTGTCTACCCCCCACTAGCTGCAGGAACTGCCCACGCAGGAGCCTCAGTAGATTTAGGAATCTTCTCCTTACACTTAGCAGGGGTATCTTCAATTTTAGGAGCCGTTAATTTTATTACTACCGTAATTAAC
>JRC-02
TACTCTTGTCGATAAGAACTCTCAAAGAAAATCACGCTGTTATCCCTAAAGTAACTTATACTTTTAATCCACAAAGAAGGATCACACACTAATTATAATTATTAAATTAAACAGACAGTTACACATTATATCTACATCTCCCCAACGAAATATAAACCTAATAAAGCTACTTTTCACTCAAATTGTAAGCCAAATTAAACTTATATAAAGTTTTATAGGGTCTTATCGTCCCACTAAATAATTTGAGCCTTTTCACTCAAAAGTTAAATTCAAATTACGTAAAGGAGACAGCTCATCCCTCGTCCAACCTTTCATTCAAGCCTTCAATTAAAAGACTACTGACTATGCTACCTTCGCACGGTCAAATTACCGCGGCCCTTTAAATCAATCAGTGGGCAGGCTAGACTTTATAACTTATACATGATTGGAAACGATCAGATCTATAAGGTTATTGTTACCGCCCACGCTTTCGTAATAATTTTCTTTATAGTAATACCTATTATAATTGGAGGCTTCGGTAATTGATTAGTTCCTCTGATATTAGGAGCGCCAGATATAGCATTCCCACGAATAAATAACATAAGATTTTGACTTCTACCCCCATCACTTACCTTATTATTATCAAGAGGAATAGTAGAAAGAGGAGTAGGCACAGGATGAACTGTCTACCCCCCACTAGCTGCAGGAACTGCCCACGCAGGAGCCTCAGTAGATTTAGGAATCTTCTCCTTACACTTAGCAGGGGTATCTTCAATTTTAGGAGCCGTTAATTTTATTACTACCGTAATTAAC
>JRC-03
TACTCTTGTCGATAAGAACTCTCAAAGAAAATCACGCTGTTATCCCTAAAGTAACTTATACTTTTAATCCACAAAGAAGGATCACACACTAATTATAATTATTAAATTAAACAGACAGTTACACATTATATCTACATCTCCCCAACGAAATATAAACCTAATAAAGCTACTTTTCACTCAAATTGTAAGCCAAATTAAACTTATATAAAGTTTTATAGGGTCTTATCGTCCCACTAAATAATTTGAGCCTTTTCACTCAAAAGTTAAATTCAAATTACGTAAAGGAGACAGCTCATCCCTCGTCCAACCTTTCATTCAAGCCTTCAATTAAAAGACTACTGACTATGCTACCTTCGCACGGTCAAATTACCGCGGCCCTTTAAATCAATCAGTGGGCAGGCTAGACTTTATAACTTATACATGATTGGAAACGATCAGATCTATAATGTTATTGTTACCGCCCACGCTTTCGTAATAATTTTCTTTATAGTAATACCTATTATAATTGGAGGCTTCGGTAATTGATTAGTTCCTCTGATATTAGGAGCGCCAGATATAGCATTCCCACGAATAAATAACATAAGATTTTGACTTCTACCCCCATCACTTACCTTATTATTATCAAGAGGAATAGTAGAAAGAGGAGTAGGCACAGGATGAACTGTCTACCCCCCACTAGCTGCAGGAACTGCCCACGCAGGAGCCTCAGTAGATTTAGGAATCTTCTCCTTACACTTAGCAGGGGTATCTTCAATTTTAGGAGCCGTTAATTTTATTACTACCGTAATTAAC
>JRC-04
TACTCTTGTCGATAAGAACTCTCAAAGAAAATCACGCTGTTATCCCTAAAGTAACTTATACTTTTAATCCACAAAGAAGGATCACACACTAATTATAATTATTAAATTAAACAGACAGTTACACATTATATCTACATCTCCCCAACGAAATATAAACCTAATAAAGCTACTTTTCACTCAAATTGTAAGCCAAATTAAACTTATATAAAGTTTTATAGGGTCTTATCGTCCCACTAAATAATTTGAGCCTTTTCACTCAAAAGTTAAATTCAAATTACGTAAAGGAGACAGCTCATCCCTCGTCCAACCTTTCATTCAAGCCTTCAATTAAAAGACTACTGACTATGCTACCTTCGCACGGTCAAATTACCGCGGCCCTTTAAATCAATCAGTGGGCAGGCTAGACTTTATAACTTATACATGATTGGAAACGATCAGATCTATAATGTTATTGTTACCGCCCACGCTTTCGTAATAATTTTCTTTATAGTAATACCTATTATAATTGGAGGCTTCGGTAATTGATTAGTTCCTCTAATATTAGGAGCGCCAGATATAGCATTCCCACGAATAAATAACATAAGATTTTGACTTCTACCCCCATCACTTACCTTATTATTATCAAGAGGAATAGTAGAAAGAGGAGTAGGCACAGGATGAACTGTCTACCCCCCACTAGCTGCAGGAACTGCCCACGCAGGAGCCTCAGTAGATTTAGGAATCTTCTCCTTACACTTAGCAGGGGTATCTTCAATTTTAGGAGCCGTTAATTTTATTACTACCGTAATTAAC
>JRC-05
TACTCTTGTCGATAAGAACTCTCAAAGAAAATCACGCTGTTATCCCTAAAGTAACTTATACTTTTAATCCACAAAGAAGGATCACACACTAATTATAATTATTAAATTAAACAGACAGTTACACATTATATCTACATCTCCCCAACGAAATATAAACCTAATAAAGCTACTTTTCACTCAAATTGTAAGCCAAATTAAACTTATATAAAGTTTTATAGGGTCTTATCGTCCCACTAAATAATTTGAGCCTTTTCACTCAAAAGTTAAATTCAAATTACGTAAAGGAGACAGCTCATCCCTCGTCCAACCTTTCATTCAAGCCTTCAATTAAAAGACTACTGACTATGCTACCTTCGCACGGTCAAATTACCGCGGCCCTTTAAATCAATCAGTGGGCAGGCTAGACTTTATAACTTATACATGATTGGAAACGATCAGATCTATAATGTTATTGTTACCGCCCACGCTTTCGTAATAATTTTCTTTATAGTAATACCTATTATAATTGGAGGCTTCGGTAATTGATTAGTTCCTCTGATATTAGGAGCGCCAGATATAGCATTCCCACGAATAAATAACATAAGATTTTGACTTCTACCCCCATCACTTACCTTATTATTATCAAGAGGAATAGTAGAAAGAGGAGTAGGCACAGGATGAACTGTCTACCCCCCACTAGCTGCAGGAACTGCCCACGCAGGAGCCTCAGTAGATTTAGGAATCTTCTCCTTACACTTAGCAGGGGTATCTTCAATTTTAGGAGCCGTTAATTTTATTACTACCGTAATTAAC
>JRC-06
TACTCTTGTCGATAAGAACTCTCAAAGAAAATCACGCTGTTATCCCTAAAGTAACTTATACTTTTAATCCACAAAGAAGGATCACACACTAATTATAATTATTAAATTAAATAGACAGTTACACATTATATCTACATCTCCCCAACGAAATATAAGCCTAATAAAGCTACTTTTCACTCAAATTGTAAGCCAAATTAAACTTATATAAAGTTTTATAGGGTCTTATCGTCCCACTAAATAATTTGAGCCTTTTCACTCAAAAGTTAAATTCAAACTACATAAAGGAGACAGCTCATCCCTCGTCCAACCTTTCATTCAAGCCTTCAATTAAAAGACTACTGACTATGCTACCTTCGCACGGTCAAATTACCGCGGCCCTTTAAATCAATCAGTGGGCAGGCTAGACTTTATAACTTATACATGATTGGAAACGATAAGATCTATAATGTTATTGTTACCGCCCACGCTTTCGTAATAATTTTCTTTATAGTAATACCTATTATAATTGGAGGCTTCGGTAATTGATTAGTTCCTCTAATATTAGGAGCGCCAGATATATCATTCCCACGAATAAATAACATAAGATTTTGACTTCTACCCCCATCACTTACCTTATTATTATCAAGAGGAATAGTAGAAAGAGGAGTAGGCACAGGATGAACTGTCTACCCCCCACTAGCTGCAGGAACTGCCCACGCAGGAGCCTCAGTAGATTTAGGAATCTTCTCCTTACACTTAGCAGGGGTATCTTCAATTTTAGGAGCCGTTAATTTTATTACTACCGTAATTAAC
>JRC-07
TACTCTTGTCGATAAGAACTCTCAAAGAAAATCACGCTGTTATCCCTAAAGTAACTTATACTTTTAATCCACAAAGAAGGATCACACACTAATTATAATTATTAAATTAAACAGACAGTTACACATTATATCTACATCTCCCCAACGAAATATAAACCTAATAAAGCTACTTTTCACTCAAATTGTAAGCCAAATTAAACTTATATAAAGTTTTATAGGGTCTTATCGTCCCACTAAATAATTTGAGCCTTTTCACTCAAAAGTTAAATTCAAATTACGTAAAGGAGACAGCTCATCCCTCGTCCAACCTTTCATTCAAGCCTTCAATTAAAAGACTACTGACTATGCTACCTTCGCACGGTCAAATTACCGCGGCCCTTTAAATCAATCAGTGGGCAGGCTAGACTTTATAACTTATACATGATTGGAAACGATAAGATCTATAATGTTATTGTTACCGCCCACGCTTTCGTAATAATTTTCTTTATAGTAATACCTATTATAATTGGAGGCTTCGGTAATTGATTAGTTCCTCTAATATTAGGAGCGCCAGATATAGCATTCCCACGAATAAATAACATAAGATTTTGACTTCTACCCCCATCACTTACCTTATTATTATCAAGAGGAATAGTAGAAAGAGGAGTAGGCACAGGATGAACTGTCTACCCCCCACTAGCTGCAGGAACTGCCCACGCAGGAGCCTCAGTAGATTTAGGAATCTTCTCCTTACACTTAGCAGGGGTATCTTCAATTTTAGGAGCCGTTAATTTTATTACTACCGTAATTAAC
>JRC-08
TACTCTTGTCGATAAGAACTCTCAAAGAAAATCACGCTGTTATCCCTAAAGTAACTTATACTTTTAATCCACAAAGAAGGATCACACACTAATTATAATTATTAAATTAAACAGACAGTTACACATTATATCTACATCTCCCCAACGAAATATAAACCTAATAAAGCTACTTTTCACTCAAATTGTAAGCCAAATTAAACTTATATAAAGTTTTATAGGGTCTTATCGTCCCACTAAATAATTTGAGCCTTTTCACTCAAAAGTTAAATTCAAATTACGTAAAGGAGACAGCTCATCCCTCGTCCAACCTTTCATTCAAGCCTTCAATTAAAAGACTACTGACTATGCTACCTTCGCACGGTCAAATTACCGCGGCCCTTTAAATCAATCAGTGGGCAGGCTAGACTTTATAACTTATACATGATTGGAAACGATCAGATCTATAATGTTATTGTTACCGCCCACGCTTTCGTAATAATTTTCTTTATAGTAATACCTATTATAATTGGAGGCTTCGGTAATTGATTAGTTCCTCTAATATTAGGAGCGCCAGATATAGCATTCCCACGAATAAATAACATAAGATTTTGACTTCTACCCCCATCACTTACCTTATTATTATCAAGAGGAATAGTAGAAAGAGGAGTAGGCACAGGATGAACTGTCTACCCCCCACTAGCTGCAGGAACTGCCCACGCAGGAGCCTCAGTAGATTTAGGAATCTTCTCCTTACACTTAGCAGGGGTATCTTCAATTTTAGGAGCCGTTAATTTTATTACTACCGTAATTAAC
>JRC-09
TACTCTTGTCGATAAGAACTCTCAAAGAAAATCACGCTGTTATCCCTAAAGTAACTTATACTTTTAATCCACAAAGAAGGATCACACACTAATTATAATTATTAAATTAAATAGACAGTTACACATTATATCTACATCTCCCCAACGAAATATAAGCCTAATAAAGCTACTTTTCACTCAAATTGTAAGCCAAATTAAACTTATATAAAGTTTTATAGGGTCTTATCGTCCCACTAAATAATTTGAGCCTTTTCACTCAAAAGTTAAATTCAAACTACATAAAGGAGACAGCTCATCCCTCGTCCAACCTTTCATTCAAGCCTTCAATTAAAAGACTACTGACTATGCTACCTTCGCACGGTCAAATTACCGCGGCCCTTTAAATCAATCAGTGGGCAGGCTAGACTTTATAACTTATACATGATTGGAAACGATCAGATCTATAATGTTATTGTTACCGCCCACGCTTTCGTAATAATTTTCTTTATAGTAATACCTATTATAATTGGAGGCTTCGGTAATTGATTGGTTCCTCTAATATTAGGAGCGCCAGACATAGCATTCCCACGAATAAATAACATAAGATTTTGACTTCTACCTCCATCACTTACCTTGTTACTATCAAGAGGAATAGTAGAAAGAGGAGTAGGCACAGGATGAACTGTCTACCCCCCACTAGCTGCAGGAACTGCCCACGCAGGAGCCTCAGTAGACTTAGGAATCTTTTCCTTACACTTAGCAGGGGTATCTTCAATCTTAGGAGCCGTTAATTTTATTACTACCGTAATTAAC
>JRC-10
TACTCTTGTCGATAAGAACTCTCAGAGAAAATCACGCTGTTATCCCTAAAGTAACTTATACTTTTAATCCACAAAGAAGGATCACACACTAATTATAATTATTAAATTAAACAGACAGTTACACATTATATCTACATCTCCCCAACGAAATATAAACCTAATAAAGCTACTTTTCACTCAAATTGTAAGCCAAATTAAACTTATATAAAGTTTTATAGGGTCTTATCGTCCCACTAAATAATTTGAGCCTTTTCACTCAAAAGTTAAATTCAAATTACGTAAAGGAGACAGCTCATCCCTCGTCCAACCTTTCATTCAAGCCTTCAATTAAAAGACTACTGACTATGCTACCTTCGCACGGTCAAATTACCGCGGCCCTTTAAATCAATCAGTGGGCAGGCTAGACTTTATAACTTATACATGATTGGAAACGATCAGATCTATAATGTTATTGTTACCGCCCACGCTTTCGTAATAATTTTCTTTATAGTAATACCTATTATAATTGGAGGCTTCGGTAATTGATTAGTTCCTCTGATATTAGGAGCGCCAGATATAGCATTCCCACGAATAAATAACATAAGATTTTGACTTCTACCCCCATCACTTACCTTATTATTATCAAGAGGAATAGTAGAAAGAGGAGTAGGCACAGGATGAACTGTCTACCCCCCACTAGCTGCAGGAACTGCCCACGCAGGAGCCTCAGTAGATTTAGGAATCTTCTCCTTACACTTAGCAGGGGTATCTTCAATTTTAGGAGCCGTTAATTTTATTACTACCGTAATTAAC
>JRC-11
TACTCTTGTCGATAAGAACTCTCAAAGAAAATCACGCTGTTATCCCTAAAGTAACTTATACTTTTAATCCACAAAGAAGGATCACACACTAATTATAATTATTAAATTAAACAGACAGTTACACATTATATCTACATCTCCCCAACGAAATATAAACCTAATAAAGCTACTTTTCACTCAAATTGTAAGCCAAATTAAACTTATATAAAGTTTTATAGGGTCTTATCGTCCCACTAAATAATTTGAGCCTTTTCACTCAAAAGTTAAATTCAAATTACGTAAAGGAGACAGCTCATCCCTCGTCCAACCTTTCATTCAAGCCTTCAATTAAAAGACTACTGACTATGCTACCTTCGCACGGTCAAATTACCGCGGCCCTTTAAATCAATCAGTGGGCAGGCTAGACTTTATAACTTATACATGATTGGAAACGATCAGATCTATAATGTTATTGTTACCGCCCACGCTTTCGTAATAATTTTCTTTATAGTAATACCTATTATAATTGGAGGCTTCGGTAATTGATTAGTTCCTCTAATATTAGGAGCGCCAGATATAGCATTCCCACGAATAAATAACATAAGATTTTGACTTCTACCCCCATCACTTACCTTATTATTATCAAGAGGAATAGTAGAAAGAGGAGTAGGCACAGGATGAACTGTCTACCCCCCACTAGCTGCAGGAACTGCCCACGCAGGAGCCTCAGTAGATTTAGGAATCTTCTCCTTACACTTAGCAGGGGTATCTTCAATTTTAGGAGCCGTTAATTTTATTACTACCGTAATTAAC
>JRC-12
TACTCTTGTCGATAAGAACTCTCAAAGAAAATCACGCTGTTATCCCTAAAGTAACTTATACTTTTAATCCACAAAGAAGGATCACACACTAATTATAATTATTAAATTAAACAGACAGTTACACATTATATCTACATCTCCCCAACGAAATATAAACCTAATAAAGCTACTTTTCACTCAAATTGTAAGCCAAATTAAACTTATATAAAGTTTTATAGGGTCTTATCGTCCCACTAAATAATTTGAGCCTTTTCACTCAAAAGTTAAATTCAAATTACGTAAAGGAGACAGCTCATCCCTCGTCCAACCTTTCATTCAAGCCTTCAATTAAAAGACTACTGACTATGCTACCTTCGCACGGTCAAATTACCGCGGCCCTTTAAATCAATCAGTGGGCAGGCTAGACTTTATAACTTATACATGATTGGAAACGATCAGATCTATAATGTTATTGTTACCGCCCACGCTTTCGTAATAATTTTCTTTATAGTAATACCTATTATAATTGGAGGCTTCGGTAATTGATTGGTTCCTCTAATATTAGGAGCGCCAGACATAGCATTCCCACGAATAAATAACATAAGATTTTGACTTCTACCTCCATCACTTACCTTGTTACTATCAAGAGGAATAGTAGAAAGAGGAGTAGGCACAGGATGAACTGTCTACCCCCCACTAGCTGCAGGAACTGCCCACGCAGGAGCCTCAGTAGACTTAGGAATCTTTTCCTTACACTTAGCAGGGGTATCTTCAATCTTAGGAGCCGTTAATTTTATTACTACCGTAATTAAC
>JRC-13
TACTCTTGTCGATAAGAACTCTCAAAGAAAATCACGCTGTTATCCCTAAAGTAACTTATACTTTTAATCCACAAAGAAGGATCACACACTAATTATAATTATTAAATTAAACAGACAGTTACACATTATATCTACATCTCCCCAACGAAATATAAACCTAATAAAGCTACTTTTCACTCAAATTGTAAGCCAAATTAAACTTATATAAAGTTTTATAGGGTCTTATCGTCCCACTAAATAATTTGAGCCTTTTCACTCAAAAGTTAAATTCAAATTACGTAAAGGAGACAGCTCATCCCTCGTCCAACCTTTCATTCAAGCCTTCAATTAAAAGACTACTGACTATGCTACCTTCGCACGGTCAAATTACCGCGGCCCTTTAAATCAATCAGTGGGCAGGCTAGACTTTATAACTTATACATGATTGGAAACGATCAGATCTATAATGTTATTGTTACCGCCCACGCTTTCGTAATAATTTTCTTTATAGTAATACCTATTATAATTGGAGGCTTCGGTAATTGATTAGTTCCTCTGATATTAGGAGCGCCAGATATAGCATTCCCACGAATAAATAACATAAGATTTTGACTTCTACCCCCATCACTTACCTTATTATTATCAAGAGGAATAGTAGAAAGAGGAGTAGGCACAGGATGAACTGTCTACCCCCCACTAGCTGCAGGAACTGCCCACGCAGGAGCCTCAGTAGATTTAGGAATCTTCTCCTTACACTTAGCAGGGGTATCTTCAATTTTAGGAGCCGTTAATTTTATTACTACCGTAATTAAC
>JRC-14
TACTCTTGTCGATAAGAACTCTCAAAGAAAATCACGCTGTTATCCCTAAAGTAACTTATACTTTTAATCCACAAAGAAGGATCACACACTAATTATAATTATTAAATTAAACAGACAGTTACACATTATATCTACATCTCCCCAACGAAATATAAGCCTAATAAAGCTACTTTTCACTCAAATTGTAAGCCAAATTAAACTTATATAAAGTTTTATAGGGTCTTATCGTCCCACTAAATAATTTGAGCCTTTTCACTCAAAAGTTAAATTCAAATTACGTAAAGGAGACAGCTCATCCCTCGTCCAACCTTTCATTCAAGCCTTCAATTAAAAGACTACTGACTATGCTACCTTCGCACGGTCAAATTACCGCGGCCCTTTAAATCAATCAGTGGGCAGGCTAGACTTTATAACTTATACATGATTGGAAACGATCAGATCTATAATGTTATTGTTACCGCCCACGCTTTCGTAATAATTTTCTTTATAGTAATACCTATTATAATTGGAGGCTTCGGTAATTGATTAGTTCCTCTGATATTAGGAGCGCCAGATATAGCATTCCCACGAATAAATAACATAAGATTTTGACTTCTACCCCCATCACTTACCTTATTATTATCAAGAGGAATAGTAGAAAGAGGAGTAGGCACAGGATGAACTGTCTACCCCCCACTAGCTGCAGGAACTGCCCACGCAGGAGCCTCAGTAGATTTAGGAATCTTCTCCTTACACTTAGCAGGGGTATCTTCAATTTTAGGAGCCGTTAATTTTATTACTACCGTAATTAAC
>JRC-15
TACTCTTGTCGATAAGAACTCTCAAAGAAAATCACGCTGTTATCCCTAAAGTAACTTATACTTTTAATCCACAAAGAAGGATCACACACTAATTATAATTATTAAATTAAACAGACAGTTACACATTATATCTACATCTCCCCAACGAAATATAAACCTAATAAAGCTACTTTTCACTCAAATTGTAAGCCAAATTAAACTTATATAAAGTTTTATAGGGTCTTATCGTCCCACTAAATAATTTGAGCCTTTTCACTCAAAAGTTAAATTCAAATTACGTAAAGGAGACAGCTCATCCCTCGTCCAACCTTTCATTCAAGCCTTCAATTAAAAGACTACTGACTATGCTACCTTCGCACGGTCAAATTACCGCGGCCCTTTAAATCAATCAGTGGGCAGGCTAGACTTTATAACTTATACATGATTGGAAACGATAAGATCTATAATGTTATTGTTACCGCCCACGCTTTCGTAATAATTTTCTTTATAGTAATACCTATTATAATTGGAGGCTTCGGTAATTGATTAGTTCCTCTAATATTAGGAGCGCCAGATATAGCATTCCCACGAATAAATAACATAAGATTTTGACTTCTACCCCCATCACTTACCTTATTATTATCAAGAGGAATAGTAGAAAGAGGAGTAGGCACAGGATGAACTGTCTACCCCCCACTAGCTGCAGGAACTGCCCACGCAGGAGCCTCAGTAGATTTAGGAATCTTCTCCTTACACTTAGCAGGGGTATCTTCAATTTTAGGAGCCGTTAATTTTATTACTACCGTAATTAAC
>JRC-16
TACTCTTGTCGATAAGAACTCTCAAAGAAAATCACGCTGTTATCCCTAAAGTAACTTATACTTTTAATCCACAAAGAAGGATCACACACTAATTATAATTATTAAATTAAATAGACAGTTACACATTATATCTACATCTCCCCAACGAAATATAAGCCTAATAAAGCTACTTTTCACTCAAATTGTAAGCCAAATTAAACTTATATAAAGTTTTATAGGGTCTTATCGTCCCACTAAATAATTTGAGCCTTTTCACTCAAAAGTTAAATTCAAACTACATAAAGGAGACAGCTCATCCCTCGTCCAACCTTTCATTCAAGCCTTCAATTAAAAGACTACTGACTATGCTACCTTCGCACGGTCAAATTACCGCGGCCCTTTAAATCAATCAGTGGGCAGGCTAGACTTTATAACTTATACATGATTGGAAACGATAAGATCTATAATGTTATTGTTACCGCCCACGCTTTCGTAATAATTTTTTTTATAGTAATACCTATTATAATTGGAGGCTTCGGTAATTGATTAGTTCCTCTAATATTAGGAGCGCCAGATATATCATTCCCACGAATAAATAACATAAGATTTTGACTTCTACCCCCATCACTTACCTTATTATTATCAAGAGGAATAGTAGAAAGAGGAGTAGGCACAGGATGAACTGTCTACCCCCCACTAGCTGCAGGAACTGCCCACGCAGGAGCCTCAGTAGATTTAGGAATCTTCTCCTTACACTTAGCAGGGGTATCTTCAATTTTAGGAGCCGTTAATTTTATTACTACCGTAATTAAC
>JRC-17
TACTCTTGTCGATAAGAACTCTCAAAGAAAATCACGCTGTTATCCCTAAAGTAACTTATACTTTTAATCCACAAAGAAGGATCACACACTAATTATAATTATTAAATTAAACAGACAGTTACACATTATATCTACATCTCCCCAACGAAATATAAACCTAATAAAGCTACTTTTCACTCAAATTGTAAGCCAAATTAAACTTATATAAAGTTTTATAGGGTCTTATCGTCCCACTAAATAATTTGAGCCTTTTCACTCAAAAGTTAAATTCAAATTACGTAAAGGAGACAGCTCATCCCTCGTCCAACCTTTCATTCAAGCCTTCAATTAAAAGACTACTGACTATGCTACCTTCGCACGGTCAAATTACCGCGGCCCTTTAAATCAATCAGTGGGCAGGCTAGACTTTATAACTTATACATGATTGGAAACGATAAGATCTATAATGTTATTGTTACCGCCCACGCTTTCGTAATAATTTTCTTTATAGTAATACCTATTATAATTGGAGGCTTCGGTAATTGATTAGTTCCTCTAATATTAGGAGCGCCAGATATAGCATTCCCACGAATAAATAACATAAGATTTTGACTTCTACCCCCATCACTTACCTTATTATTATCAAGAGGAATAGTAGAAAGAGGAGTAGGCACAGGATGAACTGTCTACCCCCCACTAGCTGCAGGAACTGCCCACGCAGGAGCCTCAGTAGATTTAGGAATCTTCTCCTTACACTTAGCAGGGGTATCTTCAATTTTAGGAGCCGTTAATTTTATTACTACCGTAATTAAC
>JRC-18
TACTCTTGTCGATAAGAACTCTCAAAGAAAATCACGCTGTTATCCCTAAAGTAACTTATACTTTTAATCCACAAAGAAGGATCACACACTAATTATAATTATTAAATTAAACAGACAGTTACACATTATATCTACATCTCCCCAACGAAATATAAACCTAATAAAGCTACTTTTCACTCAAATTGTAAGCCAAATTAAACTTATATAAAGTTTTATAGGGTCTTATCGTCCCACTAAATAATTTGAGCCTTTTCACTCAAAAGTTAAATTCAAATTACGTAAAGGAGACAGCTCATCCCTCGTCCAACCTTTCATTCAAGCCTTCAATTAAAAGACTACTGACTATGCTACCTTCGCACGGTCAAATTACCGCGGCCCTTTAAATCAATCAGTGGGCAGGCTAGACTTTATAACTTATACATGATTGGAAACGATCAGATCTATAATGTTATTGTTACCGCCCACGCTTTCGTAATAATTTTCTTTATAGTAATACCTATTATAATTGGAGGCTTCGGTAATTGATTAGTTCCTCTAATATTAGGAGCGCCAGATATAGCATTCCCACGAATAAATAACATAAGATTTTGACTTCTACCCCCATCACTTACCTTATTATTATCAAGAGGAATAGTAGAAAGAGGAGTAGGCACAGGATGAACTGTCTACCCCCCACTAGCTGCAGGAACTGCCCACGCAGGAGCCTCAGTAGATTTAGGAATCTTCTCCTTACACTTAGCAGGGGTATCTTCAATTTTAGGAGCCGTTAATTTTATTACTACCGTAATTAAC
>JRC-19
TACTCTTGTCGATAAGAACTCTCAAAGAAAATCACGCTGTTATCCCTAAAGTAACTTATACTTTTAATCCACAAAGAAGGATCACACACTAATTATAATTATTAAATTAAATAGACAGTTACACATTATATCTACATCTCCCCAACGAAATATAAGCCTAATAAAGCTACTTTTCACTCAAATTGTAAGCCAAATTAAACTTATATAAAGTTTTATAGGGTCTTATCGTCCCACTAAATAATTTGAGCCTTTTCACTCAAAAGTTAAATTCAAACTACATAAAGGAGACAGCTCATCCCTCGTCCAACCTTTCATTCAAGCCTTCAATTAAAAGACTACTGACTATGCTACCTTCGCACGGTCAAATTACCGCGGCCCTTTAAATCAATCAGTGGGCAGGCTAGACTTTATAACTTATACATGATTGGAAACGATCAGATCTATAATGTTATTGTTACCGCCCACGCTTTCGTAATAATTTTCTTTATAGTAATACCTATTATAATTGGAGGCTTCGGTAATTGATTGGTTCCTCTAATATTAGGAGCGCCAGACATAGCATTCCCACGAATAAATAACATAAGATTTTGACTTCTACCTCCATCACTTACCTTGTTACTATCAAGAGGAATAGTAGAAAGAGGAGTAGGCACAGGATGAACTGTCTACCCCCCACTAGCTGCAGGAACTGCCCACGCAGGAGCCTCAGTAGACTTAGGAATCTTTTCCTTACACTTAGCAGGGGTATCTTCAATCTTAGGAGCCGTTAATTTTATTACTACCGTAATTAAC
>JRC-20
TACTCTTGTCGATAAGAACTCTCAGAGAAAATCACGCTGTTATCCCTAAAGTAACTTATACTTTTAATCCACAAAGAAGGATCACACACTAATTATAATTATTAAATTAAACAGACAGTTACACATTATATCTACATCTCCCCAACGAAATATAAACCTAATAAAGCTACTTTTCACTCAAATTGTAAGCCAAATTAAACTTATATAAAGTTTTATAGGGTCTTATCGTCCCACTAAATAATTTGAGCCTTTTCACTCAAAAGTTAAATTCAAATTACGTAAAGGAGACAGCTCATCCCTCGTCCAACCTTTCATTCAAGCCTTCAATTAAAAGACTACTGACTATGCTACCTTCGCACGGTCAAATTACCGCGGCCCTTTAAATCAATCAGTGGGCAGGCTAGACTTTATAACTTATACATGATTGGAAACGATCAGATCTATAATGTTATTGTTACCGCCCACGCTTTCGTAATAATTTTCTTTATAGTAATACCTATTATAATTGGAGGCTTCGGTAATTGATTAGTTCCTCTGATATTAGGAGCGCCAGATATAGCATTCCCACGAATAAATAACATAAGATTTTGACTTCTACCCCCATCACTTACCTTATTATTATCAAGAGGAATAGTAGAAAGAGGAGTAGGCACAGGATGAACTGTCTACCCCCCACTAGCTGCAGGAACTGCCCACGCAGGAGCCTCAGTAGATTTAGGAATCTTCTCCTTACACTTAGCAGGGGTATCTTCAATTTTAGGAGCCGTTAATTTTATTACTACCGTAATTAAC
>JRC-21
TACTCTTGTCGATAAGAACTCTCAAAGAAAATCACGCTGTTATCCCTAAAGTAACTTATACTTTTAATCCACAAAGAAGGATCACACACTAATTATAATTATTAAATTAAACAGACAGTTACACATTATATCTACATCTCCCCAACGAAATATAAACCTAATAAAGCTACTTTTCACTCAAATTGTAAGCCAAATTAAACTTATATAAAGTTTTATAGGGTCTTATCGTCCCACTAAATAATTTGAGCCTTTTCACTCAAAAGTTAAATTCAAATTACGTAAAGGAGACAGCTCATCCCTCGTCCAACCTTTCATTCAAGCCTTCAATTAAAAGACTACTGACTATGCTACCTTCGCACGGTCAAATTACCGCGGCCCTTTAAATCAATCAGTGGGCAGGCTAGACTTTATAACTTATACATGATTGGAAACGATCAGATCTATAATGTTATTGTTACCGCCCACGCTTTCGTAATAATTTTCTTTATAGTAATACCTATTATAATTGGAGGCTTCGGTAATTGATTAGTTCCTCTAATATTAGGAGCGCCAGATATAGCATTCCCACGAATAAATAACATAAGATTTTGACTTCTACCCCCATCACTTACCTTATTATTATCAAGAGGAATAGTAGAAAGAGGAGTAGGCACAGGATGAACTGTCTACCCCCCACTAGCTGCAGGAACTGCCCACGCAGGAGCCTCAGTAGATTTAGGAATCTTCTCCTTACACTTAGCAGGGGTATCTTCAATTTTAGGAGCCGTTAATTTTATTACTACCGTAATTAAC
>JRC-22
TACTCTTGTCGATAAGAACTCTCAAAGAAAATCACGCTGTTATCCCTAAAGTAACTTATACTTTTAATCCACAAAGAAGGATCACACACTAATTATAATTATTAAATTAAACAGACAGTTACACATTATATCTACATCTCCCCAACGAAATATAAACCTAATAAAGCTACTTTTCACTCAAATTGTAAGCCAAATTAAACTTATATAAAGTTTTATAGGGTCTTATCGTCCCACTAAATAATTTGAGCCTTTTCACTCAAAAGTTAAATTCAAATTACGTAAAGGAGACAGCTCATCCCTCGTCCAACCTTTCATTCAAGCCTTCAATTAAAAGACTACTGACTATGCTACCTTCGCACGGTCAAATTACCGCGGCCCTTTAAATCAATCAGTGGGCAGGCTAGACTTTATAACTTATACATGATTGGAAACGATCAGATCTATAATGTTATTGTTACCGCCCACGCTTTCGTAATAATTTTCTTTATAGTAATACCTATTATAATTGGAGGCTTCGGTAATTGATTGGTTCCTCTAATATTAGGAGCGCCAGACATAGCATTCCCACGAATAAATAACATAAGATTTTGACTTCTACCTCCATCACTTACCTTGTTACTATCAAGAGGAATAGTAGAAAGAGGAGTAGGCACAGGATGAACTGTCTACCCCCCACTAGCTGCAGGAACTGCCCACGCAGGAGCCTCAGTAGACTTAGGAATCTTTTCCTTACACTTAGCAGGGGTATCTTCAATCTTAGGAGCCGTTAATTTTATTACTACCGTAATTAAC
>HRK-01
TACTCTTGTCGATAAGAACTCTCAAAGAAAATCACGCTGTTATCCCTAAAGTAACTTATACTTTTAATCCACAAAGAAGGATCACACACTAATTATAATTATTAAATTAAACAGACAGTTACACATTATATCTACATCTCCCCAACGAAATATAAACCTAATAAAGCTACTTTTCACTCAAATTGTAAGCCAAATTAAACTTATATAAAGTTTTATAGGGTCTTATCGTCCCACTAAATAATTTGAGCCTTTTCACTCAAAAGTTAAATTCAAATTACGTAAAGGAGACAGCTCATCCCTCGTCCAACCTTTCATTCAAGCCTTCAATTAAAAGACTACTGACTATGCTACCTTCGCACGGTCAAATTACCGCGGCCCTTTAAATCAATCAGTGGGCAGGCTAGACTTTATAACTTATACATGATTGGAAACGATCAGATCTATAATGTTATTGTTACCGCCCACGCTTTCGTAATAATTTTCTTTATCGTAATACCTATTATAATTGGAGGCTTCGGTAATTGATTAGTTCCTCTGATATTAGGAGCGCCAGATATAGCATTCCCACGAATAAATAACATAAGATTTTGACTTCTACCCCCATCACTTACCTTATTATTATCAAGAGGAATAGTAGAAAGAGGAGTAGGCACAGGATGAACTGTCTACCCCCCACTAGCTGCAGGAACTGCCCACGCAGGAGCCTCAGTAGATTTAGGAATCTTCTCCTTACACTTAGCAGGGGTATCTTCAATTTTAGGAGCCGTTAATTTTATTACTACCGTAATTAAC
>HRK-02
TACTCTTGTCGATAAGAACTCTCAAAGAAAATCACGCTGTTATCCCTAAAGTAACTTATACTTTTAATCCACAAAGAAGGATCACACACTAATTATAATTATTAAATTAAACAGACAGTTACACATTATATCTACATCTCCCCAACGAAATATAAACCTAATAAAGCTACTTTTCACTCAAATTGTAAGCCAAATTAAACTTATATAAAGTTTTATAGGGTCTTATCGTCCCACTAAATAATTTGAGCCTTTTCACTCAAAAGTTAAATTCAAATTACGTAAAGGAGACAGCTCATCCCTCGTCCAACCTTTCATTCAAGCCTTCAATTAAAAGACTACTGACTATGCTACCTTCGCACGGTCAAATTACCGCGGCCCTTTAAATCAATCAGTGGGCAGGCTAGACTTTATAACTTATACATGATTGGAAACGATCAGATCTATAATGTTATTGTTACCGCCCACGCTTTCGTAATAATTTTCTTTATAGTAATACCTATTATAATTGGAGGCTTCGGTAATTGATTAGTTCCTCTGATATTAGGAGCGCCAGATATAGCATTCCCACGAATAAATAACATAAGATTTTGACTTCTACCCCCATCACTTACCTTATTATTATCAAGAGGAATAGTAGAAAGAGGAGTAGGCACAGGATGAACTGTCTACCCCCCACTAGCTGCAGGAACTGCCCACGCAGGAGCCTCAGTAGATTTAGGAATCTTCTCCTTACACTTAGCAGGGGTATCTTCAATCTTAGGAGCCGTTAATTTTATTACTACCGTAATTAAC
>HRK-03
TACTCTTGTCGATAAGAACTCTCAAAGAAAATCACGCTGTTATCCCTAAAGTAACTTATACTTTTAATCCACAAAGAAGGATCACACACTAATTATAATTATTAAATTAAACAGACAGTTACACATTATATCTACATCTCCCCAACGAAATATAAACCTAATAAAGCTACTTTTCACTCAAATTGTAAGCCAAATTAAACTTATATAAAGTTTTATAGGGTCTTATCGTCCCACTAAATAATTTGAGCCTTTTCACTCAAAAGTTAAATTCAAATTACGTAAAGGAGACAGCTCATCCCTCGTCCAACCTTTCATTCAAGCCTTCAATTAAAAGACTACTGACTATGCTACCTTCGCACGGTCAAATTACCGCGGCCCTTTAAATCAATCAGTGGGCAGGCTAGACTTTATAACTTATACATGATTGGAAACGATCAGATCTATAATGTTATTGTTACCGCCCACGCTTTCGTAATAATTTTCTTTATAGTAATACCTATTATAATTGGAGGCTTCGGTAATTGATTAGTTCCTCTGATATTAGGAGCGCCAGATATAGCATTCCCACGAATAAATAACATAAGATTTTGACTTCTACCCCCATCACTTACCTTATTATTATCAAGAGGAATAGTAGAAAGAGGAGTAGGCACAGGATGAACTGTCTACCCCCCACTAGCTGCAGGAACTGCCCACGCAGGAGCCTCAGTAGATTTAGGAATCTTCTCCTTACACTTAGCGGGGGTATCTTCAATTTTAGGAGCCGTTAATTTTATTACTACCGTAATTAAC
>HRK-04
TACTCTTGTCGATAAGAACTCTCAAAGAAAATCACGCTGTTATCCCTAAAGTAACTTATACTTTTAATCCACAAAGAAGGATCACACACTAATTATAATTATTAAATTAAACAGACAGTTACACATTATATCTACATCTCCCCAACGAAATATAAACCTAATAAAGCTACTTTTCACTCAAATTGTAAGCCAAATTAAACTTATATAAAGTTTTATAGGGTCTTATCGTCCCACTAAATAATTTAAGCCTTTTCACTCAAAAGTTAAATTCAAATTACGTAAAGGAGACAGCTCATCCCTCGTCCAACCTTTCATTCAAGCCTTCAATTAAAAGACTACTGACTATGCTACCTTCGCACGGTCAAATTACCGCGGCCCTTTAAATCAATCAGTGGGCAGGCTAGACTTTATAACTTATACATGATTGGAAACGATCAGATCTATAATGTTATTGTTACCGCCCACGCTTTCGTAATAATTTTCTTTATAGTAATACCTATTATAATTGGAGGCTTCGGTAATTGATTAGTTCCTCTGATATTAGGAGCGCCAGATATAGCATTCCCACGAATAAATAACATAAGATTTTGACTTCTACCCCCATCACTTACCTTATTATTATCAAGAGGAATAGTAGAAAGAGGAGTAGGCACAGGATGAACTGTCTACCCCCCACTAGCTGCAGGAACTGCCCACGCAGGAGCCTCAGTAGATTTAGGAATCTTCTCCTTACACTTAGCAGGGGTATCTTCAATTTTAGGAGCCGTTAATTTTATTACTACCGTAATTAAC
>HRK-05
TACTCTTGTCGATAAGAACTCTCAAAGAAAATCACGCTGTTATCCCTAAAGTAACTTATACTTTTAATCCACAAAGAAGGATCACACACTAATTATAATTATTAAATTAAACAGACAGTTACACATTATATCTACATCTCCCCAACGAAATATAAACCTAATAAAGCTACTTTTCACTCAAATTGTAAGCCAAATTAAACTTATATAAAGTTTTATAGGGTCTTATCGTCCCACTAAATAATTTGAGCCTTTTCACTCAAAAGTTAAATTCAAATTACGTAAAGGAGACAGCTCATCCCTCGTCCAACCTTTCATTCAAGCCTTCAATTAAAAGACTACTGACTATGCTACCTTCGCACGGTCAAATTACCGCGGCCCTTTAAATCAATCAGTGGGCAGGCTAGACTTTATAACTTATACATGATTGGAAACGATCAGATCTATAATGTTATTGTTACCGCCCACGCTTTCGTAATAATTTTCTTTATAGTAATACCTATTATAATTGGAGGCTTCGGTAATTGATTAGTTCCTCTGATATTAGGAGCGCCAGATATAGCATTCCCACGAATAAATAACATAAGATTTTGACTTCTACCCCCATCACTTACCTTATTATTATCAAGAGGAATAGTAGAAAGAGGAGTAGGCGCAGGATGAACTGTCTACCCCCCACTAGCTGCAGGAACTGCCCACGCAGGAGCCTCAGTAGATTTAGGAATCTTCTCCTTACACTTAGCAGGGGTATCTTCAATTTTAGGAGCCGTTAATTTTATTACTACCGTAATTAAC
>HRK-06
TACTCTTGTCGATAAGAACTCTCAAAGAAAATCACGCTGTTATCCCTAAAGTAACTTATACTTTTAATCCACAAAGAAGGATCACACACTAATTATAATTATTAAATTAAACAGACAGTTACACATTATATCTACATCTCCCCAACGAAATATAAACCTAATAAAGCTACTTTTCACTCAAATTGTAAGCCAAATTAAACTTATATAAAGTTTTATAGGGTCTTATCGTCCCACTAAATAATTTGAGCCTTTTCACTCAAAAGTTAAATTCAAATTACGTAAAGGAGACAGCTCATCCCTCGTCCAACCTTTCATTCAAGCCTTCAATTAAAAGACTACTGACTATGCTACCTTCGCACGGTCAAATTACCGCGGCCCTTTAAATCAATCAGTGGGCAGGCTAGACTTTATAACTTATACATGATTGGAAACGATCAGATCTATAATGTTATTGTTACCGCCCACGCTTTCGTAATAATTTTCTTTATAGTAATACCTATTATAATTGGAGGCTTCGGTAATTGATTAGTTCCTCTGATATTAGGAGCGCCAGATATAGCATTCCCACGAATAAATAACATAAGATTTTGACTTCTACCCCCATCACTTACCTTATTATTATCAAGAGGAATAGTAGAAAGAGGAGTAGGCACAGGATGAACTGTCTACCCCCCACTAGCTGCAGGAACTGCCCACGCAGGAGCCTCAGTAGATTTAGGAATCTTCTCCTTACACTTAGCAGGGGTATCTTCAATTTTAGGAGCCGTTAATTTTATTACTACCGTAATTAAC
>HRK-07
TACTCTTGTCGATAAGAACTCTCAAAGAAAATCACGCTGTTATCCCTAAAGTAACTTATACTTTTAATCCACAAAGAAGGATCACACACTAATTATAATTATTAAATTAAACAGACAGTTACACATTATATCTACATCTCCCCAACGAAATATAAACCTAATAAAGCTACTTTTCACTCAAATTGTAAGCCAAATTAAACTTATATAAAGTTTTATAGGGTCTTATCGTCCCACTAAATAATTTGAGCCTTTTCACTCAAAAGTTAAATTCAAATTACGTAAAGGAGACAGCTCATCCCTCGTCCAACCTTTCATTCAAGCCTTCAATTAAAAGACTACTGACTATGCTACCTTCGCACGGTCAAATTACCGCGGCCCTTTAAATCAATCAGTGGGCAGGCTAGACTTTATAACTTATACATGATTGGAAACGATCAGATCTATAATGTTATTGTTACCGCCCACGCTTTCGTAATAATTTTCTTTATAGTAATACCTATTATAATTGGAGGCTTCGGTAATTGATTAGTTCCTCTGATATTAGGAGCGCCAGATATAGCATTCCCACGAATAAATAACATAAGATTTTGACTTCTACCCCCATCACTTACCTTATTATTATCAAGAGGAATAGTAGAAAGAGGAGTAGGCACAGGATGAACTGTCTACCCCCCACTAGCTGCAGGAACTGCCCACGCAGGAGCCTCAGTAGATTTAGGAATCTTCTCCTTACACTTAGCAGGGGTATCTTCAATTTTAGGAGCCGTTAATTTTATTACTACCGTAATTAAC
>HRK-08
TACTCTTGTCGATAAGAACTCTCAAAGAAAATCACGCTGTTATCCCTAAAGTAACTTATACTTTTAATCCACAAAGAAGGATCACACACTAATTATAATTATTAAATTAAACAGACAGTTACACATTATATCTACATCTCCCCAACGAAATATAAACCTAATAAAGCTACTTTTCACTCAAATTGTAAGCCAAATTAAACTTATATAAAGTTTTATAGGGTCTTATCGTCCCACTAAATAATTTGAGCCTTTTCACTCAAAAGTTAAATTCAAATTACGTAAAGGAGACAGCTCATCCCTCGTCCAACCTTTCATTCAAGCCTTCAATTAAAAGACTACTGACTATGCTACCTTCGCACGGTCAAATTACCGCGGCCCTTTAAATCAATCAGTGGGCAGGCTAGACTTTATAACTTATACATGATTGGAAACGATCAGATCTATAATGTTATTGTTACCGCCCACGCTTTCGTAATAATTTTCTTTATAGTAATACCTATTATAATTGGAGGCTTCGGTAATTGATTAGTTCCTCTGATATTAGGAGCGCCAGATATAGCATTCCCACGAATAAATAACATAAGATTTTGACTTCTACCCCCATCACTTACCTTATTATTATCAAGAGGAATAGTAGAAAGAGGAGTAGGCACAGGATGAACTGTCTACCCCCCACTAGCTGCAGGAACTGCCCACGCAGGAGCCTCAGTAGATTTAGGAATCTTCTCCTTACACTTAGCAGGGGTATCTTCAATTTTAGGAGCCGTTAATTTTATTACTACCGTAATTAAC
>HRK-09
TACTCTTGTCGATAAGAACTCTCAAAGAAAATCACGCTGTTATCCCTAAAGTAACTTATACTTTTAATCCACAAAGAAGGATCACACACTAATTATAATTATTAAATTAAACAGACAGTTACACATTATATCTACATCTCCCCAACGAAATATAAACCTAATAAAGCTACTTTTCACTCAAATTGTAAGCCAAATTAAACTTATATAAAGTTTTATAGGGTCTTATCGTCCCACTAAATAATTTGAGCCTTTTCACTCAAAAGTTAAATTCAAATTACGTAAAGGAGACAGCTCATCCCTCGTCCAACCTTTCATTCAAGCCTTCAATTAAAAGACTACTGACTATGCTACCTTCGCACGGTCAAATTACCGCGGCCCTTTAAATCAATCAGTGGGCAGGCTAGACTTTATAACTTATACATGATTGGAAACGATCAGATCTATAATGTTATTGTTACCGCCCACGCTTTCGTAATAATTTTCTTTATAGTAATACCTATTATAATTGGAGGCTTCGGTAATTGATTAGTTCCTCTGATATTAGGAGCGCCAGATATAGCATTCCCACGAATAAATAACATAAGATTTTGACTTCTACCCCCATCACTTACCTTATTATTATCAAGAGGAATAGTAGAAAGAGGAGTAGGCACAGGATGAACTGTCTACCCCCCACTAGCTGCAGGAACTGCCCACGCAGGAGCCTCAGTAGATTTAGGAATCTTCTCCTTACACTTAGCAGGGGTATCTTCAATTTTAGGAGCCGTTAATTTTATTACTACCGTAATTAAC
>HRK-10
TACTCTTGTCGATAAGAACTCTCAAAGAAAATCACGCTGTTATCCCTAAAGTAACTTATACTTTTAATCCACAAAGAAGGATCACACACTAATTATAATTATTAAATTAAACAGACAGTTACACATTATATCTACATCTCCCCAACGAAATATAAACCTAATAAAGCTACTTTTCACTCAAATTGTAAGCCAAATTAAACTTATATAAAGTTTTATAGGGTCTTATCGTCCCACTAAATAATTTGAGCCTTTTCACTCAAAAGTTAAATTCAAATTACGTAAAGGAGACAGCTCATCCCTCGTCCAACCTTTCATTCAAGCCTTCAATTAAAAGACTACTGACTATGCTACCTTCGCACGGTCAAATTACCGCGGCCCTTTAAATCAATCAGTGGGCAGGCTAGACTTTATAACTTATACATGATTGGAAACGATCAGATCTATAATGTTATTGTTACCGCCCACGCTTTCGTAATAATTTTCTTTATAGTAATACCTATTATAATTGGAGGCTTCGGTAATTGATTAGTTCCTCTGATATTAGGAGCGCCAGATATAGCATTCCCACGAATAAATAACATAAGATTTTGACTTCTACCCCCATCACTTACCTTATTATTATCAAGAGGAATAGTAGAAAGAGGAGTAGGCACAGGATGAACTGTCTACCCCCCACTAGCTGCAGGAACTGCCCACGCAGGAGCCTCAGTAGATTTAGGAATCTTCTCCTTACACTTAGCAGGGGTATCTTCAATTTTAGGAGCCGTTAATTTTATTACTACCGTAATTAAC
>HRK-11
TACTCTTGTCGATAAAAACTCTCAAAGAAAATCACGCTGTTATCCCTAAAGTAACTTATACTTTTAATCCACAAAGAAGGATCACACACTAATTATAATTATTAAATTAAACAGACGGTTACACATTATATCTACCTCTCCCCAACGAAATATAAACCTAATAAAGCTACTTTTCACTCAAATTGTAAGCCAAATTAAACTTATATAAAGTTTTATAGGGTCTTATCGTCCCACTAAATAATTTGAGCCTTTTCACTCAAAAGTTAAATTCAAATTACGTAAAGGAGACAGCTCATCCCTCGTCCAACCTTTCATTCAAGCCTTCAATTAAAAGACTACTGACTATGCTACCTTCGCACGGTCAAATTACCGCGGCCCTTTAAATCAATCAGTGGGCAGGCTAGACTTTATAACTTATACATGATTGGAAACGATCAGATCTATAATGTTATTGTTACCGCCCACGCTTTCGTAATAATTTTCTTTATAGTAATACCTATTATAATTGGAGGCTTCGGTAATTGATTAGTTCCTCTGATATTAGGAGCGCCAGATATAGCATTCCCACGAATAAATAACATAAGATTTTGACTTCTACCCCCATCACTTACCTTATTATTATCAAGAGGAATAGTAGAAAGAGGAGTAGGCACAGGATGAACTGTCTACCCCCCACTAGCTGCAGGAACTGCCCACGCAGGAGCCTCAGTAGATTTAGGAATCTTCTCCTTACACTTAGCAGGGGTATCTTCAATTTTAGGAGCCGTTAATTTTATTACTACCGTAATTAAC
>HRK-12
TACTCTTGTCGATAAGAACTCTCAAAGAAAATCACGCTGTTATCCCTAAAGTAACTTATACTTTTAATCCACAAAGAAGGATCACACACTAATTATAATTATTAAATTAAACAGACAGTTACACATTATATCTACATCTCCCCAACGAAATATAAACCTAATAAAGCTACTTTTCACTCAAATTGTAAGCCAAATTAAACTTATATAAAGTTTTATAGGGTCTTATCGTCCCACTAAATAATTTGAGCCTTTTCACTCAAAAGTTAAATTCAAATTACGTAAAGGAGACAGCTCATCCCTCGTCCAACCTTTCATTCAAGCCTTCAATTAAAAGACTACTGACTATGCTACCTTCGCACGGTCAAATTACCGCGGCCCTTTAAATCAATCAGTGGGCAGGCTAGACTTTATAACTTATACATGATTGGAAACGATCAGATCTATAATGTTATTGTTACCGCCCACGCTTTCGTAATAATTTTCTTTATAGTAATACCTATTATAATTGGAGGCTTCGGTAATTGATTAGTTCCTCTGATATTAGGAGCGCCAGATATAGCATTCCCACGAATAAATAACATAAGATTTTGACTTCTACCCCCATCACTTACCTTATTATTATCAAGAGGAATAGTAGAAAGAGGAGTAGGCACAGGATGAACTGTCTACCCCCCACTAGCTGCAGGAACTGCCCACGCAGGAGCCTCAGTAGATTTAGGAATCTTCTCCTTACACTTAGCAGGGGTATCTTCAATTTTAGGAGCCGTTAATTTTATTACTACCGTAATTAAC
>HRK-13
TACTCTTGTCGATAAGAACTCTCAAAGAAAATCACGCTGTTATCCCTAAAGTAACTTATACTTTTAATCCACAAAGAAGGATCACACACTAATTATAATTATTAAATTAAACAGACAGTTACACATTATATCTACATCTCCCCAACGAAATATAAACCTAATAAAGCTACTTTTCACTCAAATTGTAAGCCAAATTAAACTTATATAAAGTTTTATAGGGTCTTATCGTCCCACTAAATAATTTGAGCCTTTTCACTCAAAAGTTAAATTCAAATTACGTAAAGGAGACAGCTCATCCCTCGTCCAACCTTTCATTCAAGCCTTCAATTAAAAGACTACTGACTATGCTACCTTCGCACGGTCAAATTACCGCGGCCCTTTAAATCAATCAGTGGGCAGGCTAGACTTTATAACTTATACATGATTGGAAACGATCAGATCTATAATGTTATTGTTACCGCCCACGCTTTCGTAATAATTTTCTTTATAGTAATACCTATTATAATTGGAGGCTTCGGTAATTGATTAGTTCCTCTGATATTAGGAGCGCCAGATATAGCATTCCCACGAATAAATAACATAAGATTTTGACTTCTACCCCCATCACTTACCTTATTATTATCAAGAGGAATAGTAGAAAGAGGAGTAGGCACAGGATGAACTGGCTACCCCCCACTAACTGCCGGAACTGGCCACCCAGGAGCCTCAGTAGATTTAGGAATCTTCTCCTTACACTTAGCAGGGGTATCTTCAATTTTAGGAGCCGTTAATTTTATTACTACCGTAATTAAC
>HRK-14
TACTCTTGTCGATAAGAACTCTCAAAGAAAATCACGCTGTTATCCCTAAAGTAACTTATACTTTTAATCCACAAAGAAGGATCACACACTAATTATAATTATTAAATTAAACAGACAGTTACACATTATATCTACATCTCCCCAACGAAATATAAACCTAATAAAGCTACTTTTCACTCAAATTGTAAGCCAAATTAAACTTATATAAAGTTTTATAGGGTCTTATCGTCCCACTAAATAATTTGAGCCTTTTCACTCAAAAGTTAAATTCAAATTACGTAAAGGAGACAGCTCATCCCTCGTCCAACCTTTCATTCAAGCCTTCAATTAAAAGACTACTGACTATGCTACCTTCGCACGGTCAAATTACCGCGGCCCTTTAAATCAATCAGTGGGCAGGCTAGACTTTATAACTTATACATGATTGGAAACGATCAGATCTATAATGTTATTGTTACCGCCCACGCTTTCGTAATAATTTTCTTTATAGTAATACCTATTATAATTGGAGGCTTCGGTAATTGATTAGTTCCTCTGATATTAGGAGCGCCAGATATAGCATTCCCACGAATAAATAACATAAGATTTTGACTTCTACCCCCATCACTTACCTTATTATTATCAAGAGGAATAGTAGAAAGAGGAGTAGGCACAGGATGAACTGTCTACCCCCCACTAGCTGCAGGAACTGCCCACGCAGGAGCCTCAGTAGATTTAGGAATCTTCTCCTTACACTTAGCAGGGGTATCTTCAATTTTAGGAGCCGTTAATTTTATTACTACCGTAATTAAC
>HRK-15
TACTCTTGTCGATAAGAACTCTCAAAGAAAATCACGCTGTTATCCCTAAAGTAACTTATACTTTTAATCCACAAAGAAGGATCACACACTAATTATAATTATTAAATTAAACAGACAGTTACACATTATATCTACATCTCCCCAACGAAATATAAACCTAATAAAGCTACTTTTCACTCAAATTGTAAGCCAAATTAAACTTATATAAAGTTTTATAGGGTCTTATCGTCCCACTAAATAATTTGAGCCTTTTCACTCAAAAGTTAAATTCAAATTACGTAAAGGAGACAGCTCATCCCTCGTCCAACCTTTCATTCAAGCCTTCAATTAAAAGACTACTGACTATGCTACCTTCGCACGGTCAAATTACCGCGGCCCTTTAAATCAATCAGTGGGCAGGCTAGACTTTATAACTTATACATGATTGGAAACGATCAGATCTATAATGTTATTGTTACCGCCCACGCTTTCGTAATAATTTTCTTTATAGTAATACCTATTATAATTGGAGGCTTCGGTAATTGATTAGTTCCTCTGATATTAGGAGCGCCAGATATAGCATTCCCACGAATAAATAACATAAGATTTTGACTTCTACCCCCATCACTTACCTTATTATTATCAAGAGGAATAGTAGAAAGAGGAGTAGGCACAGGATGAACTGTCTACCCCCCACTAGCTGCAGGAACTGCCCACGCAGGAGCCTCAGTAGATTTAGGAATCTTCTCCTTACACTTAGCAGGGGTATCTTCAATTTTAGGAGCCGTTAATTTTATTACTACCGTAATTAAC
>HRK-16
TACTCTTGTCGATAAGAACTCTCAAAGAAAATCACGCTGTTATCCCTAAAGTAACTTATACTTTTAATCCACAAAGAAGGATCACACACTAATTATAATTATTAAATTAAACAGACAGTTACACATTATATCTACATCTCCCCAACGAAATATAAACCTAATAAAGCTACTTTTCACTCAAATTGTAAGCCAAATTAAACTTATATAAAGTTTTATAGGGTCTTATCGTCCCACTAAATAATTTGAGCCTTTTCACTCAAAAGTTAAATTCAAATTACGTAAAGGAGACAGCTCATCCCTCGTCCAACCTTTCATTCAAGCCTTCAATTAAAAGACTACTGACTATGCTACCTTCGCACGGTCAAATTACCGCGGCCCTTTAAATCAATCAGTGGGCAGGCTAGACTTTATAACTTATACATGATTGGAAACGATCAGATCTATAATGTTATTGTTACCGCCCACGCTTTCGTAATAATTTTCTTTATAGTAATACCTATTATAATTGGAGGCTTCGGTAATTGATTAGTTCCTCTGATATTAGGAGCGCCAGATATAGCATTCCCACGAATAAATAACATAAGATTTTGACTTCTACCCCCATCACTTACCTTATTATTATCAAGAGGAATAGTAGAAAGAGGAGTAGGCACAGGATGAACTGTCTACCCCCCACTAGCTGCAGGAACTGCCCACGCAGGAGCCTCAGTAGATTTAGGAATCTTCTCCTTACACTTAGCAGGGGTATCTTCAATTTTAGGAGCCGTTAATTTTATTACTACCGTAATTAAC
>HRK-17
TACTCTTGTCGATAAGAACTCTCAAAGAAAATCACGCTGTTATCCCTAAAGTAACTTATACTTTTAATCCACAAAGAAGGATCACACACTAATTATAATTATTAAATTAAACAGACAGTTACACATTATATCTACATCTCCCCAACGAAATATAAACCTAATAAAGCTACTTTTCACTCAAATTGTAAGCCAAATTAAACTTATATAAAGTTTTATAGGGTCTTATCGTCCCACTAAATAATTTGAGCCTTTTCACTCAAAAGTTAAATTCAAATTACGTAAAGGAGACAGCTCATCCCTCGTCCAACCTTTCATTCAAGCCTTCAATTAAAAGACTACTGACTATGCTACCTTCGCACGGTCAAATTACCGCGGCCCTTTAAATCAATCAGTGGGCAGGCTAGACTTTATAACTTATACATGATTGGAAACGATCAGATCTATAATGTTATTGTTACCGCCCACGCTTTCGTAATAATTTTCTTTATAGTAATACCTATTATAATTGGAGGCTTCGGTAATTGATTAGTTCCTCTGATATTAGGAGCGCCAGATATAGCATTCCCACGAATAAATAACATAAGATTTTGACTTCTACCCCCATCACTTACCTTATTATTATCAAGAGGAATAGTAGAAAGAGGAGTAGGCACAGGATGAACTGTCTACCCCCCACTAGCTGCAGGAACTGCCCACGCAGGAGCCTCAGTAGATTTAGGAATCTTCTCCTTACACTTAGCAGGGGTATCTTCAATTTTAGGAGCCGTTAATTTTATTACTACCGTAATTAAC
>HRK-18
TACTCTTGTCGATAAGAACTCTCAAAGAAAATCACGCTGTTATCCCTAAAGTAACTTATACTTTTAATCCACAAAGAAGGATCACACACTAATTATAATTATTAAATTAAACAGACAGTTACACATTATATCTACATCTCCCCAACGAAATATAAACCTAATAAAGCTACTTTTCACTCAAATTGTAAGCCAAATTAAACTTATATAAAGTTTTATAGGGTCTTATCGTCCCACTAAATAATTTGAGCCTTTTCACTCAAAAGTTAAATTCAAATTACGTAAAGGAGACAGCTCATCCCTCGTCCAACCTTTCATTCAAGCCTTCAATTAAAAGACTACTGACTATGCTACCTTCGCACGGTCAAATTACCGCGGCCCTTTAAATCAATCAGTGGGCAGGCTAGACTTTATAACTTATACATGATTGGAAACGATCAGATCTATAATGTTATTGTTACCGCCCACGCTTTCGTAATAATTTTCTTTATCGTAATACCTATTATAATTGGAGGCTTCGGTAATTGATTAGTTCCTCTGATATTAGGAGCGCCAGATATAGCATTCCCACGAATAAATAACATAAGATTTTGACTTCTACCCCCATCACTTACCTTATTATTATCAAGAGGAATAGTAGAAAGAGGAGTAGGCACAGGATGAACTGTCTACCCCCCACTAGCTGCAGGAACTGCCCACGCAGGAGCCTCAGTAGATTTAGGAATCTTCTCCTTACACTTAGCAGGGGTATCTTCAATTTTAGGAGCCGTTAATTTTATTACTACCGTAATTAAC
>HRK-19
TACTCTTGTCGATAAGAACTCTCAAAGAAAATCACGCTGTTATCCCTAAAGTAACTTATACTTTTAATCCACAAAGAAGGATCACACACTAATTATAATTATTAAATTAAACAGACAGTTACACATTATATCTACATCTCCCCAACGAAATATAAACCTAATAAAGCTACTTTTCACTCAAATTGTAAGCCAAATTAAACTTATATAAAGTTTTATAGGGTCTTATCGTCCCACTAAATAATTTGAGCCTTTTCACTCAAAAGTTAAATTCAAATTACGTAAAGGAGACAGCTCATCCCTCGTCCAACCTTTCATTCAAGCCTTCAATTAAAAGACTACTGACTATGCTACCTTCGCACGGTCAAATTACCGCGGCCCTTTAAATCAATCAGTGGGCAGGCTAGACTTTATAACTTATACATGATTGGAAACGATCAGATCTATAATGTTATTGTTACCGCCCACGCTTTCGTAATAATTTTCTTTATAGTAATACCTATTATAATTGGAGGCTTCGGTAATTGATTAGTTCCTCTGATATTAGGAGCGCCAGATATAGCATTCCCACGAATAAATAACATAAGATTTTGACTTCTACCCCCATCACTTACCTTATTATTATCAAGAGGAATAGTAGAAAGAGGAGTAGGCACAGGATGAACTGTCTACCCCCCACTAGCTGCAGGAACTGCCCACGCAGGAGCCTCAGTAGATTTAGGAATCTTCTCCTTACACTTAGCAGGGGTATCTTCAATTTTAGGAGCCGTTAATTTTATTACTACCGTAATTAAC
>HRK-20
TACTCTTGTCGATAAGAACTCTCAAAGAAAATCACGCTGTTATCCCTAAAGTAACTTATACTTTTAATCCACAAAGAAGGATCACACACTAATTATAATTATTAAATTAAACAGACAGTTACACATTATATCTACATCTCCCCAACGAAATATAAACCTAATAAAGCTACTTTTCACTCAAATTGTAAGCCAAATTAAACTTATATAAAGTTTTATAGGGTCTTATCGTCCCACTAAATAATTTGAGCCTTTTCACTCAAAAGTTAAATTCAAATTACGTAAAGGAGACAGCTCATCCCTCGTCCAACCTTTCATTCAAGCCTTCAATTAAAAGACTACTGACTATGCTACCTTCGCACGGTCAAATTACCGCGGCCCTTTAAATCAATCAGTGGGCAGGCTAGACTTTATAACTTATACATGATTGGAAACGATCAGATCTATAATGTTATTGTTACCGCCCACGCTTTCGTAATAATTTTCTTTATAGTAATACCTATTATAATTGGAGGCTTCGGTAATTGATTAGTTCCTCTGATATTAGGAGCGCCAGATATAGCATTCCCACGAATAAATAACATAAGATTTTGACTTCTACCCCCATCACTTACCTTATTATTATCAAGAGGAATAGTAGAAAGAGGAGTAGGCACAGGATGAACTGTCTACCCCCCACTAGCTGCAGGAACTGCCCACGCAGGAGCCTCAGTAGATTTAGGAATCTTCTCCTTACACTTAGCAGGGGTATCTTCAATTTTAGGAGCCGTTAATTTTATTACTACCGTAATTAAC
>HRK-21
TACTCTTGTCGATAAGAACTCTCAAAGAAAATCACGCTGTTATCCCTAAAGTAACTTATACTTTTAATCCACAAAGAAGGATCACACACTAATTATAATTATTAAATTAAACAGACAGTTACACATTATATCTACATCTCCCCAACGAAATATAAACCTAATAAAGCTACTTTTCACTCAAATTGTAAGCCAAATTAAACTTATATAAAGTTTTATAGGGTCTTATCGTCCCACTAAATAATTTGAGCCTTTTCACTCAAAAGTTAAATTCAAATTACGTAAAGGAGACAGCTCATCCCTCGTCCAACCTTTCATTCAAGCCTTCAATTAAAAGACTACTGACTATGCTACCTTCGCACGGTCAAATTACCGCGGCCCTTTAAATCAATCAGTGGGCAGGCTAGACTTTATAACTTATACATGATTGGAAACGATCAGATCTATAATGTTATTGTTACCGCCCACGCTTTCGTAATAATTTTCTTTATAGTAATACCTATTATAATTGGAGGCTTCGGTAATTGATTAGTTCCTCTGATATTAGGAGCGCCAGATATAGCATTCCCACGAATAAATAACATAAGATTTTGACTTCTACCCCCATCACTTACCTTATTATTATCAAGAGGAATAGTAGAAAGAGGAGTAGGCACAGGATGAACTGTCTACCCCCCACTAGCTGCAGGAACTGCCCACGCAGGAGCCTCAGTAGATTTAGGAATCTTCTCCTTACACTTAGCAGGGGTATCTTCAATTTTAGGAGCCGTTAATTTTATTACTACCGTAATTAAC
>HRK-22
TACTCTTGTCGATAAGAACTCTCAAAGAAAATCACGCTGTTATCCCTAAAGTAACTTATACTTTTAATCCACAAAGAAGGATCACACACTAATTATAATTATTAAATTAAACAGACAGTTACACATTATATCTACATCTCCCCAACGAAATATAAACCTAATAAAGCTACTTTTCACTCAAATTGTAAGCCAAATTAAACTTATATAAAGTTTTATAGGGTCTTATCGTCCCACTAAATAATTTAAGCCTTTTCACTCAAAAGTTAAATTCAAATTACGTAAAGGAGACAGCTCATCCCTCGTCCAACCTTTCATTCAAGCCTTCAATTAAAAGACTACTGACTATGCTACCTTCGCACGGTCAAATTACCGCGGCCCTTTAAATCAATCAGTGGGCAGGCTAGACTTTATAACTTATACATGATTGGAAACGATCAGATCTATAATGTTATTGTTACCGCCCACGCTTTCGTAATAATTTTCTTTATAGTAATACCTATTATAATTGGAGGCTTCGGTAATTGATTAGTTCCTCTGATATTAGGAGCGCCAGATATAGCATTCCCACGAATAAATAACATAAGATTTTGACTTCTACCCCCATCACTTACCTTATTATTATCAAGAGGAATAGTAGAAAGAGGAGTAGGCACAGGATGAACTGTCTACCCCCCACTAGCTGCAGGAACTGCCCACGCAGGAGCCTCAGTAGATTTAGGAATCTTCTCCTTACACTTAGCAGGGGTATCTTCAATTTTAGGAGCCGTTAATTTTATTACTACCGTAATTAAC
>HRK-23
TACTCTTGTCGATAAGAACTCTCAAAGAAAATCACGCTGTTATCCCTAAAGTAACTTATACTTTTAATCCACAAAGAAGGATCACACACTAATTATAATTATTAAATTAAACAGACAGTTACACATTATATCTACATCTCCCCAACGAAATATAAACCTAATAAAGCTACTTTTCACTCAAATTGTAAGCCAAATTAAACTTATATAAAGTTTTATAGGGTCTTATCGTCCCACTAAATAATTTGAGCCTTTTCACTCAAAAGTTAAATTCAAATTACGTAAAGGAGACAGCTCATCCCTCGTCCAACCTTTCATTCAAGCCTTCAATTAAAAGACTACTGACTATGCTACCTTCGCACGGTCAAATTACCGCGGCCCTTTAAATCAATCAGTGGGCAGGCTAGACTTTATAACTTATACATGATTGGAAACGATCAGATCTATAATGTTATTGTTACCGCCCACGCTTTCGTAATAATTTTCTTTATAGTAATACCTATTATAATTGGAGGCTTCGGTAATTGATTAGTTCCTCTGATATTAGGAGCGCCAGATATAGCATTCCCACGAATAAATAACATAAGATTTTGACTTCTACCCCCATCACTTACCTTATTATTATCAAGAGGAATAGTAGAAAGAGGAGTAGGCACAGGATGAACTGTCTACCCCCCACTAGCTGCAGGAACTGCCCACGCAGGAGCCTCAGTAGATTTAGGAATCTTCTCCTTACACTTAGCAGGGGTATCTTCAATTTTAGGAGCCGTTAATTTTATTACTACCGTAATTAAC
>HRK-24
TACTCTTGTCGATAAGAACTCTCAAAGAAAATCACGCTGTTATCCCTAAAGTAACTTATACTTTTAATCCACAAAGAAGGATCACACACTAATTATAATTATTAAATTAAACAGACAGTTACACATTATATCTACATCTCCCCAACGAAATATAAACCTAATAAAGCTACTTTTCACTCAAATTGTAAGCCAAATTAAACTTATATAAAGTTTTATAGGGTCTTATCGTCCCACTAAATAATTTGAGCCTTTTCACTCAAAAGTTAAATTCAAATTACGTAAAGGAGACAGCTCATCCCTCGTCCAACCTTTCATTCAAGCCTTCAATTAAAAGACTACTGACTATGCTACCTTCGCACGGTCAAATTACCGCGGCCCTTTAAATCAATCAGTGGGCAGGCTAGACTTTATAACTTATACATGATTGGAAACGATCAGATCTATAATGTTATTGTTACCGCCCACGCTTTCGTAATAATTTTCTTTATAGTAATACCTATTATAATTGGAGGCTTCGGTAATTGATTAGTTCCTCTGATATTAGGAGCGCCAGATATAGCATTCCCACGAATAAATAACATAAGATTTTGACTTCTACCCCCATCACTTACCTTATTATTATCAAGAGGAATAGTAGAAAGAGGAGTAGGCACAGGATGAACTGTCTACCCCCCACTAGCTGCAGGAACTGCCCACGCAGGAGCCTCAGTAGATTTAGGAATCTTCTCCTTACACTTAGCAGGGGTATCTTCAATTTTAGGAGCCGTTAATTTTATTACTACCGTAATTAAC
>HRK-25
TACTCTTGTCGATAAGAACTCTCAAAGAAAATCACGCTGTTATCCCTAAAGTAACTTATACTTTTAATCCACAAAGAAGGATCACACACTAATTATAATTATTAAATTAAACAGACAGTTACACATTATATCTACATCTCCCCAACGAAATATAAACCTAATAAAGCTACTTTTCACTCAAATTGTAAGCCAAATTAAACTTATATAAAGTTTTATAGGGTCTTATCGTCCCACTAAATAATTTGAGCCTTTTCACTCAAAAGTTAAATTCAAATTACGTAAAGGAGACAGCTCATCCCTCGTCCAACCTTTCATTCAAGCCTTCAATTAAAAGACTACTGACTATGCTACCTTCGCACGGTCAAATTACCGCGGCCCTTTAAATCAATCAGTGGGCAGGCTAGACTTTATAACTTATACATGATTGGAAACGATCAGATCTATAATGTTATTGTTACCGCCCACGCTTTCGTAATAATTTTCTTTATAGTAATACCTATTATAATTGGAGGCTTCGGTAATTGATTAGTTCCTCTGATATTAGGAGCGCCAGATATAGCATTCCCACGAATAAATAACATAAGATTTTGACTTCTACCCCCATCACTTACCTTATTATTATCAAGAGGAATAGTAGAAAGAGGAGTAGGCGCAGGATGAACTGTCTACCCCCCACTAGCTGCAGGAACTGCCCACGCAGGAGCCTCAGTAGATTTAGGAATCTTCTCCTTACACTTAGCAGGGGTATCTTCAATTTTAGGAGCCGTTAATTTTATTACTACCGTAATTAAC
>HRK-26
TACTCTTGTCGATAAGAACTCTCAAAGAAAATCACGCTGTTATCCCTAAAGTAACTTATACTTTTAATCCACAAAGAAGGATCACACACTAATTATAATTATTAAATTAAACAGACAGTTACACATTATATCTACATCTCCCCAACGAAATATAAACCTAATAAAGCTACTTTTCACTCAAATTGTAAGCCAAATTAAACTTATATAAAGTTTTATAGGGTCTTATCGTCCCACTAAATAATTTAAGCCTTTTCACTCAAAAGTTAAATTCAAATTACGTAAAGGAGACAGCTCATCCCTCGTCCAACCTTTCATTCAAGCCTTCAATTAAAAGACTACTGACTATGCTACCTTCGCACGGTCAAATTACCGCGGCCCTTTAAATCAATCAGTGGGCAGGCTAGACTTTATAACTTATACATGATTGGAAACGATCAGATCTATAATGTTATTGTTACCGCCCACGCTTTCGTAATAATTTTCTTTATAGTAATACCTATTATAATTGGAGGCTTCGGTAATTGATTAGTTCCTCTGATATTAGGAGCGCCAGATATAGCATTCCCACGAATAAATAACATAAGATTTTGACTTCTACCCCCATCACTTACCTTATTATTATCAAGAGGAATAGTAGAAAGAGGAGTAGGCACAGGATGAACTGTCTACCCCCCACTAGCTGCAGGAACTGCCCACGCAGGAGCCTCAGTAGATTTAGGAATCTTCTCCTTACACTTAGCAGGGGTATCTTCAATTTTAGGAGCCGTTAATTTTATTACTACCGTAATTAAC
>HRK-27
TACTCTTGTCGATAAGAACTCTCAAAGAAAATCACGCTGTTATCCCTAAAGTAACTTATACTTTTAATCCACAAAGAAGGATCACACACTAATTATAATTATTAAATTAAACAGACAGTTACACATTATATCTACATCTCCCCAACGAAATATAAACCTAATAAAGCTACTTTTCACTCAAATTGTAAGCCAAATTAAACTTATATAAAGTTTTATAGGGTCTTATCGTCCCACTAAATAATTTGAGCCTTTTCACTCAAAAGTTAAATTCAAATTACGTAAAGGAGACAGCTCATCCCTCGTCCAACCTTTCATTCAAGCCTTCAATTAAAAGACTACTGACTATGCTACCTTCGCACGGTCAAATTACCGCGGCCCTTTAAATCAATCAGTGGGCAGGCTAGACTTTATAACTTATACATGATTGGAAACGATCAGATCTATAATGTTATTGTTACCGCCCACGCTTTCGTAATAATTTTCTTTATAGTAATACCTATTATAATTGGAGGCTTCGGTAATTGATTAGTTCCTCTGATATTAGGAGCGCCAGATATAGCATTCCCACGAATAAATAACATAAGATTTTGACTTCTACCCCCATCACTTACCTTATTATTATCAAGAGGAATAGTAGAAAGAGGAGTAGGCACAGGATGAACTGTCTACCCCCCACTAGCTGCAGGAACTGCCCACGCAGGAGCCTCAGTAGATTTAGGAATCTTCTCCTTACACTTAGCAGGGGTATCTTCAATTTTAGGAGCCGTTAATTTTATTACTACCGTAATTAAC
>HRK-28
TACTCTTGTCGATAAGAACTCTCAAAGAAAATCACGCTGTTATCCCTAAAGTAACTTATACTTTTAATCCACAAAGAAGGATCACACACTAATTATAATTATTAAATTAAACAGACAGTTACACATTATATCTACATCTCCCCAACGAAATATAAACCTAATAAAGCTACTTTTCACTCAAATTGTAAGCCAAATTAAACTTATATAAAGTTTTATAGGGTCTTATCGTCCCACTAAATAATTTGAGCCTTTTCACTCAAAAGTTAAATTCAAATTACGTAAAGGAGACAGCTCATCCCTCGTCCAACCTTTCATTCAAGCCTTCAATTAAAAGACTACTGACTATGCTACCTTCGCACGGTCAAATTACCGCGGCCCTTTAAATCAATCAGTGGGCAGGCTAGACTTTATAACTTATACATGATTGGAAACGATCAGATCTATAATGTTATTGTTACCGCCCACGCTTTCGTAATAATTTTCTTTATAGTAATACCTATTATAATTGGAGGCTTCGGTAATTGATTAGTTCCTCTGATATTAGGAGCGCCAGATATAGCATTCCCACGAATAAATAACATAAGATTTTGACTTCTACCCCCATCACTTACCTTATTATTATCAAGAGGAATAGTAGAAAGAGGAGTAGGCACAGGATGAACTGTCTACCCCCCACTAGCTGCAGGAACTGCCCACGCAGGAGCCTCAGTAGATTTAGGAATCTTCTCCTTACACTTAGCAGGGGTATCTTCAATTTTAGGAGCCGTTAATTTTATTACTACCGTAATTAAC
>HRK-29
TACTCTTGTCGATAAAAACTCTCAAAGAAAATCACGCTGTTATCCCTAAAGTAACTTATACTTTTAATCCACAAAGAAGGATCACACACTAATTATAATTATTAAATTAAACAGACGGTTACACATTATATCTACCTCTCCCCAACGAAATATAAACCTAATAAAGCTACTTTTCACTCAAATTGTAAGCCAAATTAAACTTATATAAAGTTTTATAGGGTCTTATCGTCCCACTAAATAATTTGAGCCTTTTCACTCAAAAGTTAAATTCAAATTACGTAAAGGAGACAGCTCATCCCTCGTCCAACCTTTCATTCAAGCCTTCAATTAAAAGACTACTGACTATGCTACCTTCGCACGGTCAAATTACCGCGGCCCTTTAAATCAATCAGTGGGCAGGCTAGACTTTATAACTTATACATGATTGGAAACGATCAGATCTATAATGTTATTGTTACCGCCCACGCTTTCGTAATAATTTTCTTTATAGTAATACCTATTATAATTGGAGGCTTCGGTAATTGATTAGTTCCTCTGATATTAGGAGCGCCAGATATAGCATTCCCACGAATAAATAACATAAGATTTTGACTTCTACCCCCATCACTTACCTTATTATTATCAAGAGGAATAGTAGAAAGAGGAGTAGGCACAGGATGAACTGTCTACCCCCCACTAGCTGCAGGAACTGCCCACGCAGGAGCCTCAGTAGATTTAGGAATCTTCTCCTTACACTTAGCAGGGGTATCTTCAATTTTAGGAGCCGTTAATTTTATTACTACCGTAATTAAC
>HRK-30
TACTCTTGTCGATAAGAACTCTCAAAGAAAATCACGCTGTTATCCCTAAAGTAACTTATACTTTTAATCCACAAAGAAGGATCACACACTAATTATAATTATTAAATTAAACAGACAGTTACACATTATATCTACATCTCCCCAACGAAATATAAACCTAATAAAGCTACTTTTCACTCAAATTGTAAGCCAAATTAAACTTATATAAAGTTTTATAGGGTCTTATCGTCCCACTAAATAATTTGAGCCTTTTCACTCAAAAGTTAAATTCAAATTACGTAAAGGAGACAGCTCATCCCTCGTCCAACCTTTCATTCAAGCCTTCAATTAAAAGACTACTGACTATGCTACCTTCGCACGGTCAAATTACCGCGGCCCTTTAAATCAATCAGTGGGCAGGCTAGACTTTAGAACTTATACATGATTGGAAACGATCAGATCTATAATGTTATTGTTACCGCCCACGCTTTCGTAATAATTTTCTTTATAGTAATACCTATTATAATTGGAGGCTTCGGTAATTGATTAGTTCCTCTGATATTAGGAGCGCCAGATATAGCATTCCCACGAATAAATAACATAAGATTTTGACTTCTACCCCCATCACTTACCTTATTATTATCAAGAGGAATAGTAGAAAGAGGAGTAGGCACAGGATGAACTGTCTACCCCCCACTAGCTGCAGGAACTGCCCACGCAGGAGCCTCAGTAGATTTAGGAATCTTCTCCTTACACTTAGCAGGGGTATCTTCAATTTTAGGAGCCGTTAATTTTATTACTACCGTAATTAAC
>HRK-31
TACTCTTGTCGATAAGAACTCTCAAAGAAAATCACGCTGTTATCCCTAAAGTAACTTATACTTTTAATCCACAAAGAAGGATCACACACTAATTATAATTATTAAATTAAACAGACAGTTACACATTATATCTACATCTCCCCAACGAAATATAAACCTAATAAAGCTACTTTTCACTCAAATTGTAAGCCAAATTAAACTTATATAAAGTTTTATAGGGTCTTATCGTCCCACTAAATAATTTGAGCCTTTTCACTCAAAAGTTAAATTCAAATTACGTAAAGGAGACAGCTCATCCCTCGTCCAACCTTTCATTCAAGCCTTCAATTAAAAGACTACTGACTATGCTACCTTCGCACGGTCAAATTACCGCGGCCCTTTAAATCAATCAGTGGGCAGGCTAGACTTTATAACTTATACATGATTGGAAACGATCAGATCTATAATGTTATTGTTACCGCCCACGCTTTCGTAATAATTTTCTTTATAGTAATACCTATTATAATTGGAGGCTTCGGTAATTGATTAGTTCCTCTGATATTAGGAGCGCCAGATATAGCATTCCCACGAATAAATAACATAAGATTTTGACTTCTACCCCCATCACTTACCTTATTATTATCAAGAGGAATAGTAGAAAGAGGAGTAGGCACAGGATGAACTGGCTACCCCCCACTAACTGCCGGAACTGGCCACCCAGGAGCCTCAGTAGATTTAGGAATCTTCTCCTTACACTTAGCAGGGGTATCTTCAATTTTAGGAGCCGTTAATTTTATTACTACCGTAATTAAC
>XRC-01
TACTCTTGTCGATAAGAACTCTCAAAGAAAATCACGCTGTTATCCCTAAAGTAACTTATACTTTTAATCCACAAAGAAGGATCACACACTAATTATAATTATTAAATTAAACAGACAGTTACACATTATATCTACATCTCCCCAACGAAATATAAACCTAATAAAGCTACTTTTCACTCAAATTGTAAGCCAAATTAAACTTATATAAAGTTTTATAGGGTCTTATCGTCCCACTAAATAATTTGAGCCTTTTCACTCAAAAGTTAAATTCAAATTACGTAAAGGAGACAGCTCATCCCTCGTCCAACCTTTCATTCAAGCCTTCAATTAAAAGACTACTGACTATGCTACCTTCGCACGGTCAAATTACCGCGGCCCTTTAAATCAATCAGTGGGCAGGCTAGACTTTATAACTTATACATGATTGGAAACGATCAGATCTATAATGTTATTGTTACCGCCAACGCTTTCGTAATAATTTTCTTTATAGTAATACCTATTATAATTGGAGGCTTCGGTAATTGATTAGTTCCTCTGATATTAGGAGCGCCAGATATAGCATTCCCACGAATAAATAACATAAGATTTTGACTTCTACCCCCATCACTTACCTTATTATTATCAAGAGGAATAGTAGAAAGAGGAGTAGGCACAGGATGAACTGTCTACCCCCCACTAGCTGCAGGAACTGCCCACGCAGGAGCCTCAGTAGATTTAGGAATCTTCTCCTTACACTTAGCAGGGGTATCTTCAATTTTAGGAGCCGTTAATTTTATTACTACCGTAATTAAC
>XRC-02
TACACTTGTCGATAAGAACTCTCTAAGAAAATCACGCTGTTATCCCTAAAGTAACTTATACTTTTAATCCACAAAGAAGGATCACACACTAATTATAATTATTAAATTAAACAGACAGTTACACATTATATCTACATCTCCCCAACGAAATATAAACCTAATAAGGCTACTTTAAACTAAGGTTGAAGGCCAAATTAAACTTATAGAAAGTTTAATAGGAACTTATCTTCCCAGGAAATAATTTGAGCCTTTTCACTCAAAAGTTAAATTCCCATTACGTAGGGGAGACAGCTCATCCCTCGTCCAACCTTTCATTCAAGCCTTCAATTAATAGACTACTGACTATGCTACCTTCACACGGTCAAATTACCGCGGCCCTTTAAATCAATCCGGGGGCAGGCTAGACTTGATAACTTATACATGATTGGAAACGATCAGATCTATAATGTTATTGTTACCGCCAACGCTTTCGTAATAATTTTCTTTATAGTAATACCTATTATAATTGGAGGCTTCGGTAATTGATTAGTTCCTCTGATATTAGGAGCGCCAGATATAGCATTCCCACGAATAAATAACATAAGATTTTGACTTCTACCCCCATCACTTACCTTATTATTATCAAGAGGAATAGTAGAAAGAGGAGTAGGCACAGGATGAACTGTCTACCCCCCACTAGCTGCAGGAACTGCCCACGCAGGAGCCTCAGTAGATTTAGGAATCTTCTCCTTACACTTAGCAGGGGTATCTTCAATTTTAGGAGCCGTTAATTTTATTACTACCGTAATTAAC
>XRC-03
TACTCTTGTCGATAAGAACTCTCAAAGAAAATCACGCTGTTATCCCTAAAGTAACTTATACTTTTAATCCACAAAGAAGGATCACACACTAATTATAATTATTAAATTAAACAGACAGTTACACATTATATCTACATCTCCCCAACGAAATATAAACCTAATAAAGCTACTTTTCACTCAAATTGTAAGCCAAATTAAACTTATATAAAGTTTTATAGGGTCTTATCGTCCCACTAAATAATTTAAGCCTTTTCACTCAAAAGTTAAATTCAAATTACGTAAAGGAGACAGCTCATCCCTCGTCCAACCTTTCATTCAAGCCTTCAATTAAAAGACTACTGACTATGCTACCTTCGCACGGTCAAATTACCGCGGCCCTTTAAATCAATCAGTGGGCAGGCTAGACTTTATAACTTATACATGATTGGAAACGATCAGATCTATAATGTTATTGTTACCGCCAACGCTTTCGTAATAATTTTCTTTATAGTAATACCTATTATAATTGGAGGCTTCGGTAATTGATTAGTTCCTCTGATATTAGGAGCGCCAGATATAGCATTCCCACGAATAAATAACATAAGATTTTGACTTCTACCCCCATCACTTACCTTATTATTATCAAGAGGAATAGTAGAAAGAGGAGTAGGCACAGGATGAACTGTCTACCCCCCACTAGCTGCAGGAACTGCCCACGCAGGAGCCTCAGTAGATTTAGGAATCTTCTCCTTACACTTAGCAGGGGTATCTTCAATTTTAGGAGCCGTTAATTTTATTACTACCGTAATTAAC
>XRC-04
TACTCTTGTCGATAAGAACTCTCAAAGAAAATCACGCTGTTATCCCTAAAGTAACTTATACTTTTAATCCACAAAGAAGGATCACACACTAATTATAATTATTAAATTAAACAGACAGTTACACATTATATCTACATCTCCCCAACGAAATATAAACCTAATAAAGCTACTTTTCACTCAAATTGTAAGCCAAATTAAACTTATATAAAGTTTTATAGGGTCTTATCGTCCCACTAAATAATTTAAGCCTTTTCACTCAAAAGTTAAATTCAAATTACGTAAAGGAGACAGCTCATCCCTCGTCCAACCTTTCATTCAAGCCTTCAATTAAAAGACTACTGACTATGCTACCTTCGCACGGTCAAATTACCGCGGCCCTTTAAATCAATCAGTGGGCAGGCTAGACTTTATAACTTATACATGATTGGAAACGATCAGATCTATAATGTTATTGTTACCGCCAACGCTTTCGTAATAATTTTCTTTATAGTAATACCTATTATAATTGGAGGCTTCGGTAATTGATTAGTTCCTCTGATATTAGGAGCGCCAGATATAGCATTCCCACGAATAAATAACATAAGATTTTGACTTCTACCCCCATCACTTACCTTATTATTATCAAGAGGAATAGTAGAAAGAGGAGTAGGCACAGGATGAACTGTCTACCCCCCACTAGCTGCAGGAACTGCCCACGCAGGAGCCTCAGTAGATTTAGGAATCTTCTCCTTACACTTAGCAGGGGTATCTTCAATTTTAGGAGCCGTTAATTTTATTACTACCGTAATTAAC
>XRC-05
TACTCTTGTCGATAAAAACGCGCAAAAAAAATCAGGCTGTTGTCCCTAAAGTAACTTATACTTTTAATCCGCGAAGAAGGATCGCACACTAATTATAATTATTAAATTAAACAGACAGTTACAAATTATATCTACATCTCCCCAACAAAATATAAACCTAATAAAGCTACTTTTCACTCAAATTGTAGACCAAATTAAACTTATATAAAGTTTTATAGGGTCTTATCGTCCCACTAAATAATTTGAGCCTTTTCACTCAAAAGTTAAATTCAAATTACGTAAAGGAGACAGCTCATCCCTCGTCCAACCTTTCATTCAAGCCTTCAATTAAAAGACTACTGACTATGCTACCTTCGCACGGTCAAATTACCGCGGCCCTTTAAATCAATCAGTGGGCAGGCTAGACTTTATAACTTATACATGATTGGAAACGATCAGATCTATAATGTTATTGTTACCGCCAACGCTTTCGTAATAATTTTCTTTATAGTAATACCTATTATAATTGGAGGCTTCGGTAATTGATTAGTTCCTCTGATATTAGGAGCGCCAGATATAGCATTCCCACGAATAAATAACATAAGATTTTGACTTCTACCCCCATCACTTACCTTATTATTATCAAGAGGAATAGTAGAAAGAGGAGTAGGCACAGGATGAACTGTCTACCCCCCACTAGCTGCAGGAACTGCCCACGCAGGAGCCTCAGTAGATTTAGGAATCTTCTCCTTACACTTAGCAGGGGTATCTTCAATTTTAGGAGCCGTTAATTTTATTACTACCGTAATTAAC
>XRC-06
TACTCTTGTCGATAAGAACTCTCAAAGAAAATCACGCTGTTATCCCTAAAGTAACTTATACTTTTAATCCACAAAGAAGGATCACACACTAATTATAATTATTAAATTAAACAGACAGTTACACATTATATCTACATCTCCCCAACGAAATATAAACCTAATAAAGCTACTTTTCACTCAAATTGTAAGCCAAATTAAACTTATATAAAGTTTTATAGGGTCTTATCGTCCCACTAAATAATTTGAGCCTTTTCACTCAAAAGTTAAATTCAAATTACGTAAAGGAGACAGCTCATCCCTCGTCCAACCTTTCATTCAAGCCTTCAATTAAAAGACTACTGACTATGCTACCTTCGCACGGTCAAATTACCGCGGCCCTTTAAATCAATCAGTGGGCAGGCTAGACTTTATAACTTATACATGATTGGAAACGATCAGATCTATAATGTTATTGTTACCGCCCACGCTTTCGTAATAATTTTCTTTATAGTAATACCTATTATAATTGGAGGCTTCGGTAATTGATTAGTTCCTCTGATATTAGGAGCGCCAGATATAGCATTCCCACGAATAAATAACATAAGATTTTGACTTCTACCCCCATCACTTACCTTATTATTATCAAGAGGAATAGTAGAAAGAGGAGTAGGCACAGGATGAACTGTCTACCCCCCACTAGCTGCAGGAACTGCCCACGCAGGAGCCTCAGTAGATTTAGGAATCTTCTCCTTACACTTAGCAGGGGTATCTTCAATTTTAGGAGCCGTTAATTTTATTACTACCGTAATTAAC
>XRC-07
TACTCTTGTCGATAAGAACTCTCAAAGAAAATCACGCTGTTATCCCTAAAGTAACTTATACTTTTAATCCACAAAGAAGGATCACACACTAATTATAATTATTAAATTAAACAGACAGTTACACATTATATCTACATCTCCCCAACGAAATATAAACCTAATAAAGCTACTTTTCACTCAAATTGTAAGCCAAATTAAACTTATATAAAGTTTTATAGGGTCTTATCGTCCCACTAAATAATTTGAGCCTTTTCACTCAAAAGTTAAATTCAAATTACGTAAAGGAGACAGCTCATCCCTCGTCCAACCTTTCATTCAAGCCTTCAATTAAAAGACTACTGACTATGCTACCTTCGCACGGTCAAATTACCGCGGCCCTTTAAATCAATCAGTGGGCAGGCTAGACTTTATAACTTATACATGATTGGAAACGATCAGATCTATAATGTTATTGTTACCGCCAACGCTTTCGTAATAATTTTCTTTATAGTAATACCTATTATAATTGGAGGCTTCGGTAATTGATTAGTTCCTCTGATATTAGGAGCGCCAGATATAGCATTCCCACGAATAAATAACATAAGATTTTGACTTCTACCCCCATCACTTACCTTATTATTATCAAGAGGAATAGTAGAAAGAGGAGTAGGCACAGGATGAACTGTCTACCCCCCACTAGCTGCAGGAACTGCCCACGCAGGAGCCTCAGTAGATTTAGGAATCTTCTCCTTACACTTAGCAGGGGTATCTTCAATTTTAGGAGCCGTTAATTTTATTACTACCGTAATTAAC
>XRC-08
TACTCTTGTCGATAAGAACTCTCAAAGAAAATCACGCTGTTATCCCTAAAGTAACTTATACTTTTAATCCACAAAGAAGGATCACACACTAATTATAATTATTAAATTAAACAGACAGTTACACATTATATCTACATCTCCCCAACGAAATATAAGCCTAATAAAGCTACTTTTCACTCAAATTGTAAGCCAAATTAAACTTATATAAAGTTTTATAGGGTCTTATCGTCCCACTAAATAATTTGAGCCTTTTCACTCAAAAGTTAAATTCAAATTACGTAAAGGAGACAGCTCATCCCTCGTCCAACCTTTCATTCAAGCCTTCAATTAAAAGACTACTGACTATGCTACCTTCGCACGGTCAAATTACCGCGGCCCTTTAAATCAATCAGTGGGCAGGCTAGACTTTATAACTTATACATGATTGGAAACGATCAGATCTATAATGTTATTGTTACCGCCCACGCTTTCGTAATAATTTTCTTTATAGTAATACCTATTATAATTGGAGGCTTCGGTAATTGATTAGTTCCTCTGATATTAGGAGCGCCAGATATAGCATTCCCACGAATAAATAACATAAGATTTTGACTTCTACCCCCATCACTTACCTTATTATTATCAAGAGGAATAGTAGAAAGAGGAGTAGGCACAGGATGAACTGTCTACCCCCCACTAGCTGCAGGAACTGCCCACGCAGGAGCCTCAGTAGATTTAGGAATCTTCTCCTTACACTTAGCAGGGGTATCTTCAATTTTAGGAGCCGTTAATTTTATTACTACCGTAATTAAC
>XRC-09
TACTCTTGTCGATAAGAACTCTCAAAGAAAATCACGCTGTTATCCCTAAAGTAACTTATACTTTTAATCCACAAAGAAGGATCACACACTAATTATAATTATTAAATTAAACAGACAGTTACACATTATATCTACATCTCCCCAACGAAATATAAACCTAATAAAGCTACTTTTCACTCAAATTGTAAGCCAAATTAAACTTATATAAAGTTTTATAGGGTCTTATCGTCCCACTAAATAATTTGAGCCTTTTCACTCAAAAGTTAAATTCAAATTACGTAAAGGAGACAGCTCATCCCTCGTCCAACCTTTCATTCAAGCCTTCAATTAAAAGACTACTGACTATGCTACCTTCCCACGGTCAAATTACCGCGGCCCTTTAAATCAATCACTGGGCAGGCTAGACTTTATAACTTATACATGATTGGAAACGATCAGATCTATAATGTTATTGGTACCGCTAACGCTTTCGTAATAATTTTCTTTATAGTAATACCTATTATAATTGGAGGCTTCGGTAATTGATTAGTTCCTCTGATATTAGGAGCGCCAGATATAGCATTCCCACGAATAAATAACATAAGATTTTGACTTCTACCCCCATCACTTACCTTATTATTATCAAGAGGAATAGTAGAAAGAGGAGTAGGCACAGGATGAACTGTCTACCCCCCACTAGCTGCAGGAACTGCCCACGCAGGAGCCTCAGTAGATTTAGGAATCTTCTCCTTACACTTAGCAGGGGTATCTTCAATTTTAGGAGCCGTTAATTTTATTACTACCGTAATTAAC
>XRC-10
TACTCTTGTCGATAAGAACTCTCAAAGAAAATCACGCTGTTATCCCTAAAGTAACTTATACTTTTAATCCACAAAGAAGGATCACACACTAATTATAATTATTAAATTAAACAGACAGTTACACATTATATCTACATCTCCCCAACGAAATATAAACCTAATAAAGCTACTTTTCACTCAAATTGTAAGCCAAATTAAACTTATATAAAGTTTTATAGGGTCTTATCGTCCCACTAAATAATTTGAGCCTTTTCACTCAAAAGTTAAATTCAAATTACGTAAAGGAGACAGCTCATCCCTCGTCCAACCTTTCATTCAAGCCTTCAATTAAAAGACTACTGACTATGCTACCTTCGCACGGTCAAATTACCGCGGCCCTTTAAATCAATCAGTGGGCAGGCTAGACTTTATAACTTATACATGATTGGAAACGATCAGATCTATAATGTTATTGTTACCGCCCACGCTTTCGTAATAATTTTCTTTATAGTAATACCTATTATAATTGGAGGCTTCGGTAATTGATTAGTTCCTCTGATATTAGGAGCGCCAGATATAGCATTCCCACGAATAAATAACATAAGATTTTGACTTCTACCCCCATCACTTACCTTATTATTATCAAGAGGAATAGTAGAAAGAGGAGTAGGCACAGGATGAACTGTCTACCCCCCACTAGCTGCAGGAACTGCCCACGCAGGAGCCTCAGTAGATTTAGGAATCTTCTCCTTACACTTAGCAGGGGTATCTTCAATTTTAGGAGCCGTTAATTTTATTACTACCGTAATTAAC
>XRC-11
TACTCTTGTCGATAAGAACTCTCAAAGAAAATCACGCTGTTATCCCTAAAGTAACTTATACTTTTAATCCACAAAGAAGGATCACACACTAATTATAATTATTAAATTAAACAGACAGTTACACATTATATCTACATCTCCCCAACGAAATATAAACCTAATAAAGCTACTTTTCACTCAAATTGTAAGCCAAATTAAACTTATATAAAGTTTTATAGGGTCTTATCGTCCCACTAAATAATTTGAGCCTTTTCACTCAAAAGTTAAATTCAAATTACGTAAAGGAGACAGCTCATCCCTCGTCCAACCTTTCATTCAAGCCTTCAATTAAAAGACTACTGACTATGCTACCTTCGCACGGTCAAATTACCGCGGCCCTTTAAATCAATCAGTGGGCAGGCTAGACTTTATAACTTATACATGATTGGAAACGATCAGATCTATAATGTTATTGTTACCGCCCACGCTTTCGTAATAATTTTCTTTATAGTAATACCTATTATAATTGGAGGCTTCGGTAATTGATTAGTTCCTCTGATATTAGGAGCGCCAGATATAGCATTCCCACGAATAAATAACATAAGATTTTGACTTCTACCCCCATCACTTACCTTATTATTATCAAGAGGAATAGTAGAAAGAGGAGTAGGCACAGGATGAACTGTCTACCCCCCACTAGCTGCAGGAACTGCCCACGCAGGAGCCTCAGTAGATTTAGGAATCTTCTCCTTACACTTAGCAGGGGTATCTTCAATTTTAGGAGCCGTTAATTTTATTACTACCGTAATTAAC
>XRC-12
TACTCTTGTCGATAAGAACTCTCAAAGAAAATCACGCTGTTATCCCTAAAGTAACTTATACTTTTAATCCACAAAGAAGGATCACACACTAATTATAATTATTAAATTAAACAGACAGTTACACATTATATCTACATCTCCCCAACGAAATATAAACCTAATAAAGCTACTTTTCACTCAAATTGTAAGCCAAATTAAACTTATATAAAGTTTTATAGGGTCTTATCGTCCCACTAAATAATTTGAGCCTTTTCACTCAAAAGTTAAATTCAAATTACGTAAAGGAGACAGCTCATCCCTCGTCCAACCTTTCATTCAAGCCTTCAATTAAAAGACTACTGACTATGCTACCTTCGCACGGTCAAATTACCGCGGCCCTTTAAATCAATCAGTGGGCAGGCTAGACTTTATAACTTATACATGATTGGAAACGATCAGATCTATAATGTTATTGGTACCGCTAACGCTTTCGTAATAATTTTCTTTATAGTAATACCTATTATAATTGGAGGCTTCGGTAATTGATTAGTTCCTCTGATATTAGGAGCGCCAGATATAGCATTCCCACGAATAAATAACATAAGATTTTGACTTCTACCCCCATCACTTACCTTATTATTATCAAGAGGAATAGTAGAAAGAGGAGTAGGCACAGGATGAACTGTCTACCCCCCACTAGCTGCAGGAACTGCCCACGCAGGAGCCTCAGTAGATTTAGGAATCTTCTCCTTACACTTAGCAGGGGTATCTTCAATTTTAGGAGCCGTTAATTTTATTACTACCGTAATTAAC
>XRC-13
TACTCTTGTCGATAAGAACTCTCAAAGAAAATCACGCTGTTATCCCTAAAGTAACTTATACTTTTAATCCACAAAGAAGGATCACACACTAATTATAATTATTAAATTAAACAGACAGTTACACATTATATCTACATCTCCCCAACGAAATATAAACCTAATAAAGCTACTTTTCACTCAAATTGTAAGCCAAATTAAACTTATATAAAGTTTTATAGGGTCTTATCGTCCCACTAAATAATTTGAGCCTTTTCACTCAAAAGTTAAATTCAAATTACGTAAAGGAGACAGCTCATCCCTCGTCCAACCTTTCATTCAAGCCTTCAATTAAAAGACTACTGACTATGCTACCTTCGCACGGTCAAATTACCGCGGCCCTTTAAATCAATCAGTGGGCAGGCTAGACTTTATAACTTATACATGATTGGAAACGATCAGATCTATAATGTTATTGTTACCGCCAACGCTTTCGTAATAATTTTCTTTATAGTAATACCTATTATAATTGGAGGCTTCGGTAATTGATTAGTTCCTCTGATATTAGGAGCGCCAGATATAGCATTCCCACGAATAAATAACATAAGATTTTGACTTCTACCCCCATCACTTACCTTATTATTATCAAGAGGAATAGTAGAAAGAGGAGTAGGCACAGGATGAACTGTCTACCCCCCACTAGCTGCAGGAACTGCCCACGCAGGAGCCTCAGTAGATTTAGGAATCTTCTCCTTACACTTAGCAGGGGTATCTTCAATTTTAGGAGCCGTTAATTTTATTACTACCGTAATTAAC
>XRC-14
TACTCTTGTCGATAAGAACTCTCAAAGAAAATCACGCTGTTATCCCTAAAGTAACTTATACTTTTAATCCACAAAGAAGGATCACACACTAATTATAATTATTAAATTAAACAGACAGTTACACATTATATCTACATCTCCCCAACGAAATATAAACCTAATAAAGCTACTTTTCACTCAAATTGTAAGCCAAATTAAACTTATATAAAGTTTTATAGGGTCTTATCGTCCCACTAAATAATTTGAGCCTTTTCACTCAAAAGTTAAATTCAAATTACGTAAAGGAGACAGCTCATCCCTCGTCCAACCTTTCATTCAAGCCTTCAATTAAAAGACTACTGACTATGCTACCTTCGCACGGTCAAATTACCGCGGCCCTTTAAATCAATCAGTGGGCAGGCTAGACTTTATAACTTATACATGATTGGAAACGATCAGATCTATAATGTTATTGTTACCGCCAACGCTTTCGTAATAATTTTCTTTATAGTAATACCTATTATAATTGGAGGCTTCGGTAATTGATTAGTTCCTCTGATATTAGGAGCGCCAGATATAGCATTCCCACGAATAAATAACATAAGATTTTGACTTCTACCCCCATCACTTACCTTATTATTATCAAGAGGAATAGTAGAAAGAGGAGTAGGCACAGGATGAACTGTCTACCCCCCACTAGCTGCAGGAACTGCCCACGCAGGAGCCTCAGTAGATTTAGGAATCTTCTCCTTACACTTAGCAGGGGTATCTTCAATTTTAGGAGCCGTTAATTTTATTACTACCGTAATTAAC
>XRC-15
TACTCTTGTCGATAAGAACTCTCAAAGAAAATCACGCTGTTATCCCTAAAGTAACTTATACTTTTAATCCACAAAGAAGGATCACACACTAATTATAATTATTAAATTAAACAGACAGTTACACATTATATCTACATCTCCCCAACGAAATATAAACCTAATAAAGCTACTTTTCACTCAAATTGTAAGCCAAATTAAACTTATATAAAGTTTTATAGGGTCTTATCGTCCCACTAAATAATTTGAGCCTTTTCACTCAAAAGTTAAATTCAAATTACGTAAAGGAGACAGCTCATCCCTCGTCCAACCTTTCATTCAAGCCTTCAATTAAAAGACTACTGACTATGCTACCTTCGCACGGTCAAATTACCGCGGCCCTTTAAATCAATCAGTGGGCAGGCTAGACTTTATAACTTATACATGATTGGAAACGATCAGATCTATAATGTTATTGTTACCGCCAACGCTTTCGTAATAATTTTCTTTATAGTAATACCTATTATAATTGGAGGCTTCGGTAATTGATTAGTTCCTCTGATATTAGGAGCGCCAGATATAGCATTCCCACGAATAAATAACATAAGATTTTGACTTCTACCCCCATCACTTACCTTATTATTATCAAGAGGAATAGTAGAAAGAGGAGTAGGCACAGGATGAACTGTCTACCCCCCACTAGCTGCAGGAACTGCCCACGCAGGAGCCTCAGTAGATTTAGGAATCTTCTCCTTACACTTAGCAGGGGTATCTTCAATTTTAGGAGCCGTTAATTTTATTACTACCGTAATTAAC
